# Supplementary material for: A scalable double-barcode sequencing platform for characterization of dynamic protein-protein interactions
Source: Nat Commun. 2017 May 25;8:15586. doi: 10.1038/ncomms15586 (PMC5458509; doi:10.1038/ncomms15586)
Supplement: Supplementary Data 1 — Count trajectories of each strain in each growth condition. Column headers: "PPI_pair" is a unique identifier for each PPI. "barcode_pair" is a unique identifier for each barcode pair. "Bait" is the bait PCA construct. "Prey" is the prey PCA construct. "Bait_barcode" is the barcode that marks the bait (5 for each bait PCA construct). "Prey_barcode" is the barcode that marks the prey (5 for each prey PCA construct). "Condition" is the growth condition (e.g. DMSO or FK506). "Methotrexate_selection" indicates if methotrexate was included in the growth media. "Replicate" indicates the growth replicate (1,2,3). "Reads_XX_generations" is the count of the number of sequencing reads of the double barcode pair at a given time in the pooled growth experiment. "Reads_XX_generations_corrected" is the count of the number of sequencing reads of the double barcode pair after removing the the number of reads that would be expected by putative PCR chimeras. "Fitness" is the fitness determined by Poisson likelihood maximization strategy. "Likelihood" is a measure of how well the observed trajectory fits the projected trajectory from the estimated fitness (higher is a better fit). "Trajectory_used" is a logical value on whether the fitness was used for downstream comparisons. Those with low likelihoods are not used. [file ncomms15586-s2.txt]

PPI_pair	barcode_pair	bait	prey	bait_barcode	prey_barcode	condition	methotrexate_selection	replicate	reads_0_generations	reads_3_generations	reads_6_generations	reads_9_generations	reads_12_generations	reads_0_generations_corrected	reads_3_generations_corrected	reads_6_generations_corrected	reads_9_generations_corrected	reads_12_generations_corrected	fitness	likelihood	trajectory_used
1	1	ho::NatMX	ho::HphMX	GGTACCGCCTAAGCAGGAAGTGTGTTGCAACATAACT	AGTTATTGTAAAACACAAAAATCTATTATGAGGGTACC	DMSO	yes	1	964	157	45	15	0	864.820892384	147.9556693136	38.7039066496	8.8374958456	0	-0.00289711437412	45.7791961605	1
2	2	ho::NatMX	FPR1-F[3]	GGTACCGCCTAAGCAGGAAGTGTGTTGCAACATAACT	AGTTATCTCGAAAATACCAAAATGATTGTAGCGGTACC	DMSO	yes	1	444	57	28	1	0	316.978299424	38.715930712	17.4185465264	0	0	-0.0861255400537	26.6939092762	1
3	3	ho::NatMX	RPB9-F[3]	GGTACCGCCTAAGCAGGAAGTGTGTTGCAACATAACT	AGTTATTGTAGAATCTCAAAGCAGTTTAATTGGTACC	DMSO	yes	1	685	199	25	15	7	579.093822944	188.9626010192	18.6348247952	8.826348928	0.854605832000001	0.13225471513	28.4599735999	1
4	4	ho::NatMX	SNQ2-F[3]	GGTACCGCCTAAGCAGGAAGTGTGTTGCAACATAACT	AGTTATATATCAAAAAAAAATCCGATTGTTTAGGTACC	DMSO	yes	1	504	31	6	9	0	439.6035786496	23.1024267488	0	2.8437353152	0	-0.471978972826	18.4424196821	0
5	5	ho::NatMX	PDR5-F[3]	GGTACCGCCTAAGCAGGAAGTGTGTTGCAACATAACT	AGTTATAGGGCAATGTGCAAGGACATTAGACAGGTACC	DMSO	yes	1	1617	238	99	27	0	1464.247258816	226.0690719896	92.3507630224	20.7969743464	0	0.00494576456467	107.013162463	1
6	6	ho::NatMX	HXT1-F[3]	GGTACCGCCTAAGCAGGAAGTGTGTTGCAACATAACT	AGTTATCTTGCAAGAACAAATCTGTTTTGCTGGTACC	DMSO	yes	1	869	82	32	7	12	748.8473847744	70.9412907032	25.4449815312	0.795291792800001	5.8519827856	-0.184662479969	55.1032849091	1
7	7	ho::NatMX	IMD3-F[3]	GGTACCGCCTAAGCAGGAAGTGTGTTGCAACATAACT	AGTTATGACCAAATTAGGAAGAGAGTTATACGGGTACC	DMSO	yes	1	1224	136	42	8	7	1080.3325398208	112.2310674008	26.8630113136	0	0	-0.192939871803	32.4977444103	1
8	8	ho::NatMX	DBP2-F[3]	GGTACCGCCTAAGCAGGAAGTGTGTTGCAACATAACT	AGTTATCGAATAAAACCTAATACTGTTATGGAGGTACC	DMSO	yes	1	694	231	53	33	2	575.4170343104	219.943917868	46.4096495904	26.780078704	0	0.244963084822	45.9922698159	1
9	9	ho::NatMX	SHR3-F[3]	GGTACCGCCTAAGCAGGAAGTGTGTTGCAACATAACT	AGTTATCCGTTAAAAAAGAATATCATTTAGATGGTACC	DMSO	yes	1	975	194	54	23	1	858.8051439616	178.7673826272	45.160006912	15.5426306376	0	0.0640978895593	52.0277134562	1
10	10	ho::NatMX	PRS3-F[3]	GGTACCGCCTAAGCAGGAAGTGTGTTGCAACATAACT	AGTTATTCGCTAACACCAAACATACTTCTAAAGGTACC	DMSO	yes	1	934	182	62	25	10	819.124397024	165.4459187328	52.6349496624	17.4909622208	3.5380845152	0.0825546964853	71.5797578544	1
1	11	ho::NatMX	ho::HphMX	GGTACCGCCTAAGCAGGAAGTGTGTTGCAACATAACT	AGTTATAAACAAAGTAAGAACAAGTTTACTGTGGTACC	DMSO	yes	1	1171	250	51	37	13	1048.3359455168	240.5878662416	44.6529302176	30.83195744	6.8570173424	0.0835470077956	83.2379380549	1
2	12	ho::NatMX	FPR1-F[3]	GGTACCGCCTAAGCAGGAAGTGTGTTGCAACATAACT	AGTTATATAATAACAGCCAATAAGGTTACGCTGGTACC	DMSO	yes	1	1052	266	38	19	3	917.840131296	245.535383928	26.2953072144	10.3457040704	0	0.0748935759988	28.3221344389	1
3	13	ho::NatMX	RPB9-F[3]	GGTACCGCCTAAGCAGGAAGTGTGTTGCAACATAACT	AGTTATCAAAGAACCATGAACAATCTTGACAGGGTACC	DMSO	yes	1	701	210	48	14	6	593.5727577984	199.636832584	41.549746888	7.8137998824	0	0.185164902279	25.5643046917	1
4	14	ho::NatMX	SNQ2-F[3]	GGTACCGCCTAAGCAGGAAGTGTGTTGCAACATAACT	AGTTATGACAAAATCAGAAACAGGCTTGCGGGGGTACC	DMSO	yes	1	768	126	37	0	0	660.1429728064	117.1487659264	30.691250432	0	0	-0.00760323649592	27.1564249387	1
5	15	ho::NatMX	PDR5-F[3]	GGTACCGCCTAAGCAGGAAGTGTGTTGCAACATAACT	AGTTATTTACGAAACGTCAAACTATTTTTTGAGGTACC	DMSO	yes	1	1144	199	49	8	8	1033.198011296	188.5488225632	42.5574812432	1.8104347752	1.8543731424	-0.00246594993539	39.7453084995	1
6	16	ho::NatMX	HXT1-F[3]	GGTACCGCCTAAGCAGGAAGTGTGTTGCAACATAACT	AGTTATCAGAAAACAATAAACAAGTTTAAGAGGGTACC	DMSO	yes	1	750	92	15	14	0	643.290311872	81.026016768	8.4425206	7.788842004	0	-0.152326743856	31.4737116029	1
7	17	ho::NatMX	IMD3-F[3]	GGTACCGCCTAAGCAGGAAGTGTGTTGCAACATAACT	AGTTATATTGCAAACCAAAATAGGTTTTAAGTGGTACC	DMSO	yes	1	814	84	34	6	3	680.7258621056	61.8881515984	19.7545715312	0	0	-0.219490031738	30.2317426149	1
8	18	ho::NatMX	DBP2-F[3]	GGTACCGCCTAAGCAGGAAGTGTGTTGCAACATAACT	AGTTATGCCGAAACACATAAGCGTATTAAAATGGTACC	DMSO	yes	1	688	142	15	13	6	620.9912333504	133.1297189816	8.6153131264	6.8013910496	0	-0.0108964813176	25.3145597893	1
9	19	ho::NatMX	SHR3-F[3]	GGTACCGCCTAAGCAGGAAGTGTGTTGCAACATAACT	AGTTATTTGCAAAAACAAAAAGCATTTTGAAAGGTACC	DMSO	yes	1	735	146	28	0	1	636.3964305472	130.8317481648	18.9415113776	0	0	-0.00144449577495	16.6601191695	0
10	20	ho::NatMX	PRS3-F[3]	GGTACCGCCTAAGCAGGAAGTGTGTTGCAACATAACT	AGTTATTTATTAAACAGAAACGGGCTTGTTATGGTACC	DMSO	yes	1	899	203	62	18	12	767.8523635008	188.0274719424	53.7131890896	11.1611794048	5.6682637696	0.128321517802	57.1997033297	1
1	21	ho::NatMX	ho::HphMX	GGTACCGCCTAAGCAGGAAGTGTGTTGCAACATAACT	AGTTATGATATAAGGTATAACGAAATTGCTAGGGTACC	DMSO	yes	1	1058	74	33	13	0	937.144779744	64.5845822856	26.6497661632	6.828101588	0	-0.286769684422	58.1204670923	1
2	22	ho::NatMX	FPR1-F[3]	GGTACCGCCTAAGCAGGAAGTGTGTTGCAACATAACT	AGTTATTACTCAAATAACAATGATCTTGATACGGTACC	DMSO	yes	1	4	0	0	0	0	0	0	0	0	0	0.0259346375226	0	0
3	23	ho::NatMX	RPB9-F[3]	GGTACCGCCTAAGCAGGAAGTGTGTTGCAACATAACT	AGTTATAAAAGAATCCTAAATAGTTTTGATGTGGTACC	DMSO	yes	1	735	132	56	25	0	646.3562305792	123.420020692	49.70179728	18.8318873336	0	0.0893031441106	69.2842341729	1
4	24	ho::NatMX	SNQ2-F[3]	GGTACCGCCTAAGCAGGAAGTGTGTTGCAACATAACT	AGTTATAATGCAACACTAAATATATTTATAAAGGTACC	DMSO	yes	1	147	42	9	16	5	108.0020030464	34.6922252464	2.7838869136	9.8406506336	0	0.161459184638	28.8836406408	1
5	25	ho::NatMX	PDR5-F[3]	GGTACCGCCTAAGCAGGAAGTGTGTTGCAACATAACT	AGTTATAACTAAAAGGATAATAAAGTTACAACGGTACC	DMSO	yes	1	575	101	31	11	0	487.6904326848	91.7888443488	24.6084576752	4.8163237128	0	0.0311227691248	31.8158939799	1
6	26	ho::NatMX	HXT1-F[3]	GGTACCGCCTAAGCAGGAAGTGTGTTGCAACATAACT	AGTTATCCGTAAAAATGAAAGTAAATTGTGATGGTACC	DMSO	yes	1	806	145	30	5	3	703.5918990528	133.8723276272	23.4384776416	0	0	-0.0138560019358	19.8095188832	0
7	27	ho::NatMX	IMD3-F[3]	GGTACCGCCTAAGCAGGAAGTGTGTTGCAACATAACT	AGTTATCCTAAAAATACAAAGGACATTGGTTAGGTACC	DMSO	yes	1	1275	105	36	4	1	1144.3195211008	82.821158896	21.4511738704	0	0	-0.31288063652	33.3455432627	1
8	28	ho::NatMX	DBP2-F[3]	GGTACCGCCTAAGCAGGAAGTGTGTTGCAACATAACT	AGTTATCAGTAAAGTCTTAAATATGTTTGACTGGTACC	DMSO	yes	1	954	143	19	6	1	843.96414976	132.4818298608	12.4643174192	0	0	-0.106067063006	15.3607788188	0
9	29	ho::NatMX	SHR3-F[3]	GGTACCGCCTAAGCAGGAAGTGTGTTGCAACATAACT	AGTTATTCAACAAGCGCAAAAACCTTTAACTAGGTACC	DMSO	yes	1	1105	137	49	23	0	976.8122740544	120.5345855448	39.35756756	15.3748660224	0	-0.0905618320886	69.6257148642	1
10	30	ho::NatMX	PRS3-F[3]	GGTACCGCCTAAGCAGGAAGTGTGTTGCAACATAACT	AGTTATAGAGAAAACCGTAACCGTATTTGTAAGGTACC	DMSO	yes	1	807	66	25	2	0	690.6407044864	50.300404084	15.9963549872	0	0	-0.297456138344	28.6448787141	1
1	31	ho::NatMX	ho::HphMX	GGTACCGCCTAAGCAGGAAGTGTGTTGCAACATAACT	AGTTATGTAAAAATGTTTAATGGTTTTGTAACGGTACC	DMSO	yes	1	634	114	25	12	0	522.7794380864	104.7750517336	18.6831645152	5.8300645672	0	0.0217294717237	27.7355396718	1
2	32	ho::NatMX	FPR1-F[3]	GGTACCGCCTAAGCAGGAAGTGTGTTGCAACATAACT	AGTTATTAGCTAAATCTTAATTTACTTAATCAGGTACC	DMSO	yes	1	917	304	62	15	20	797.3444404608	286.6945496	52.839206952	7.5741785176	13.4833178448	0.198245064605	48.9466297514	1
3	33	ho::NatMX	RPB9-F[3]	GGTACCGCCTAAGCAGGAAGTGTGTTGCAACATAACT	AGTTATGCATTAAATTAAAAATGTATTTCTATGGTACC	DMSO	yes	1	361	58	5	7	4	304.9451447552	50.6574153128	0	0.8463993584	0	-0.0963284858438	12.3926301864	0
4	34	ho::NatMX	SNQ2-F[3]	GGTACCGCCTAAGCAGGAAGTGTGTTGCAACATAACT	AGTTATCTCTCAAATTATAATATTATTCCTTTGGTACC	DMSO	yes	1	381	85	20	9	0	327.5163801856	77.6265461264	13.787929872	2.8448570176	0	0.0710845699541	20.2433506059	1
5	35	ho::NatMX	PDR5-F[3]	GGTACCGCCTAAGCAGGAAGTGTGTTGCAACATAACT	AGTTATTTATGAACTGATAAGAGAATTCCAATGGTACC	DMSO	yes	1	660	117	21	11	0	581.469258304	107.7901579312	14.6546880256	4.8237549912	0	-0.0216645189192	24.8593412261	1
6	36	ho::NatMX	HXT1-F[3]	GGTACCGCCTAAGCAGGAAGTGTGTTGCAACATAACT	AGTTATAATTTAAATCCAAATTAGATTACGAGGGTACC	DMSO	yes	1	858	62	9	0	0	765.8693662528	52.7323603056	2.5942194304	0	0	-0.3861158222	13.1651193813	0
7	37	ho::NatMX	IMD3-F[3]	GGTACCGCCTAAGCAGGAAGTGTGTTGCAACATAACT	AGTTATGACAAAAATTGGAAGGGTGTTAGGTAGGTACC	DMSO	yes	1	1235	152	39	6	1	1075.408071552	127.0547543616	23.2142043808	0	0	-0.165352332715	25.9997697927	1
8	38	ho::NatMX	DBP2-F[3]	GGTACCGCCTAAGCAGGAAGTGTGTTGCAACATAACT	AGTTATAAAAAAAAACAGAATATATTTACGTAGGTACC	DMSO	yes	1	432	111	42	16	7	367.7941789504	101.940563116	35.610391264	9.8093130728	0.8517289424	0.196163906045	40.2371018824	1
9	39	ho::NatMX	SHR3-F[3]	GGTACCGCCTAAGCAGGAAGTGTGTTGCAACATAACT	AGTTATAGTTTAAGTAATAAATATGTTACTTTGGTACC	DMSO	yes	1	657	55	16	5	0	572.1383385088	41.8185415448	7.8309622256	0	0	-0.323083282312	18.6869192493	0
10	40	ho::NatMX	PRS3-F[3]	GGTACCGCCTAAGCAGGAAGTGTGTTGCAACATAACT	AGTTATGGGTGAACAATCAAAATACTTGTAGCGGTACC	DMSO	yes	1	468	113	32	14	6	266.9767983232	91.569900864	21.9035257536	6.6814413096	0	0.214327421556	23.7905216198	1
1	41	ho::NatMX	ho::HphMX	GGTACCGCCTAAGCAGGAAGTGTGTTGCAACATAACT	AGTTATAGCATAATGGTGAAGAGTATTAAAGTGGTACC	DMSO	yes	1	1146	195	93	55	37	1033.9011817984	185.8446716008	86.6812309264	48.8357431856	30.8562346592	0.109423493864	203.701668754	1
2	42	ho::NatMX	FPR1-F[3]	GGTACCGCCTAAGCAGGAAGTGTGTTGCAACATAACT	AGTTATAAATTAAGTCCAAAACGACTTGATCTGGTACC	DMSO	yes	1	879	271	69	44	11	751.9895112064	252.3698017496	58.2283517008	35.78660322	4.2076652832	0.224159796627	71.5440230041	1
3	43	ho::NatMX	RPB9-F[3]	GGTACCGCCTAAGCAGGAAGTGTGTTGCAACATAACT	AGTTATCTTCGAACCCTCAATCCCCTTCCCCGGGTACC	DMSO	yes	1	820	131	11	3	1	711.6608661632	121.8118320408	4.6430864928	0	0	-0.110207316757	13.6076230017	0
4	44	ho::NatMX	SNQ2-F[3]	GGTACCGCCTAAGCAGGAAGTGTGTTGCAACATAACT	AGTTATTGCATAAATAATAAGCATTTTTATGAGGTACC	DMSO	yes	1	588	69	23	3	0	504.8201058688	60.4686232408	16.7118167856	0	0	-0.133636754175	23.9984885174	1
5	45	ho::NatMX	PDR5-F[3]	GGTACCGCCTAAGCAGGAAGTGTGTTGCAACATAACT	AGTTATTCGCTAAGACGTAAGGAGCTTTTAAAGGTACC	DMSO	yes	1	1185	138	40	5	4	1060.893362848	127.3090937752	33.466251008	0	0	-0.138020641904	35.7392633712	1
6	46	ho::NatMX	HXT1-F[3]	GGTACCGCCTAAGCAGGAAGTGTGTTGCAACATAACT	AGTTATTATCGAAGGTTGAAAAAATTTTAAATGGTACC	DMSO	yes	1	482	149	45	29	7	412.1359660992	139.684414548	38.6135553184	22.7998487088	0.8541616064	0.247699913683	50.2154656047	1
7	47	ho::NatMX	IMD3-F[3]	GGTACCGCCTAAGCAGGAAGTGTGTTGCAACATAACT	AGTTATAACGCAAATCAAAATCCGGTTCTGCAGGTACC	DMSO	yes	1	1057	264	81	34	2	911.1312932096	239.5309279816	65.5095161248	23.8154916776	0	0.148956217267	60.6867098338	1
8	48	ho::NatMX	DBP2-F[3]	GGTACCGCCTAAGCAGGAAGTGTGTTGCAACATAACT	AGTTATACTCAAACTGACAACCGCTTTTATCCGGTACC	DMSO	yes	1	646	183	77	61	10	580.4263414976	174.0548447848	70.5493953264	54.7980259424	3.8509674128	0.279824553874	113.821069515	1
9	49	ho::NatMX	SHR3-F[3]	GGTACCGCCTAAGCAGGAAGTGTGTTGCAACATAACT	AGTTATCAATAAACAGAAAAATAAATTAAGCAGGTACC	DMSO	yes	1	795	142	32	21	15	689.1723054208	126.10665068	22.7474493744	13.3808951728	8.4572566096	0.00721938586785	62.6702643389	1
10	50	ho::NatMX	PRS3-F[3]	GGTACCGCCTAAGCAGGAAGTGTGTTGCAACATAACT	AGTTATGTATTAACGAGTAACCCGTTTACTATGGTACC	DMSO	yes	1	629	134	25	2	0	501.0850940928	117.732279696	15.8068632848	0	0	0.0347590661785	14.7347873761	0
11	51	HOM3-F[1,2]	ho::HphMX	GGTACCTAACCAAATATAAATTCATTTAGTTGATAACT	AGTTATTGTAAAACACAAAAATCTATTATGAGGGTACC	DMSO	yes	1	551	87	15	4	12	488.197207476	73.7496256432	6.942495424	0	5.482182664	-0.109668658484	28.7757425405	1
12	52	HOM3-F[1,2]	FPR1-F[3]	GGTACCTAACCAAATATAAATTCATTTAGTTGATAACT	AGTTATCTCGAAAATACCAAAATGATTGTAGCGGTACC	DMSO	yes	1	613	2736	3976	4026	4361	533.240477036	2700.128923144	3915.299653016	3959.0067313576	4285.7298500592	1.12886232409	227.443238882	1
13	53	HOM3-F[1,2]	RPB9-F[3]	GGTACCTAACCAAATATAAATTCATTTAGTTGATAACT	AGTTATTGTAGAATCTCAAAGCAGTTTAATTGGTACC	DMSO	yes	1	447	116	21	13	8	380.100279316	100.3183985904	12.093870088	5.699554688	1.195562616	0.0884031937517	27.3043595602	1
14	54	HOM3-F[1,2]	SNQ2-F[3]	GGTACCTAACCAAATATAAATTCATTTAGTTGATAACT	AGTTATATATCAAAAAAAAATCCGATTGTTTAGGTACC	DMSO	yes	1	276	32	12	6	0	234.3806021344	21.5571140256	4.918522528	0	0	-0.230312025299	14.9660165677	0
15	55	HOM3-F[1,2]	PDR5-F[3]	GGTACCTAACCAAATATAAATTCATTTAGTTGATAACT	AGTTATAGGGCAATGTGCAAGGACATTAGACAGGTACC	DMSO	yes	1	793	92	33	15	4	697.569726824	71.6826660552	20.604357256	6.6865826344	0	-0.167045828849	43.324204168	1
16	56	HOM3-F[1,2]	HXT1-F[3]	GGTACCTAACCAAATATAAATTCATTTAGTTGATAACT	AGTTATCTTGCAAGAACAAATCTGTTTTGCTGGTACC	DMSO	yes	1	120	40	20	2	5	44.4238959016	21.8180294984	8.761769928	0	0	0.347457904067	11.7208753259	0
17	57	HOM3-F[1,2]	IMD3-F[3]	GGTACCTAACCAAATATAAATTCATTTAGTTGATAACT	AGTTATGACCAAATTAGGAAGAGAGTTATACGGGTACC	DMSO	yes	1	622	133	188	157	167	532.1028559112	83.7008959496	71.337886584	8.72479003520002	1.10059088160003	0.112902043838	91.9045647175	1
18	58	HOM3-F[1,2]	DBP2-F[3]	GGTACCTAACCAAATATAAATTCATTTAGTTGATAACT	AGTTATCGAATAAAACCTAATACTGTTATGGAGGTACC	DMSO	yes	1	536	107	32	14	9	461.3798458056	88.824461316	20.327740176	5.103942384	1.3669701136	0.0325732071517	34.6278060213	1
19	59	HOM3-F[1,2]	SHR3-F[3]	GGTACCTAACCAAATATAAATTCATTTAGTTGATAACT	AGTTATCCGTTAAAAAAGAATATCATTTAGATGGTACC	DMSO	yes	1	532	98	80	66	44	458.8342553024	69.5994792864	40.69235328	14.4309836296	0	0.0556269432524	69.4391271246	1
20	60	HOM3-F[1,2]	PRS3-F[3]	GGTACCTAACCAAATATAAATTCATTTAGTTGATAACT	AGTTATTCGCTAACACCAAACATACTTCTAAAGGTACC	DMSO	yes	1	608	130	71	52	36	535.637708436	98.3642750336	25.242368856	0	0	0.00220957915361	23.8027150885	1
11	61	HOM3-F[1,2]	ho::HphMX	GGTACCTAACCAAATATAAATTCATTTAGTTGATAACT	AGTTATAAACAAAGTAAGAACAAGTTTACTGTGGTACC	DMSO	yes	1	742	157	50	16	3	664.8943760552	142.8491711792	41.316283344	8.89296224	0	0.081909824712	41.8759483001	1
12	62	HOM3-F[1,2]	FPR1-F[3]	GGTACCTAACCAAATATAAATTCATTTAGTTGATAACT	AGTTATATAATAACAGCCAATAAGGTTACGCTGGTACC	DMSO	yes	1	610	3500	6098	7535	8532	525.893181044	3458.790514536	6023.501393736	7442.1553944384	8428.109535448	1.18895659416	234.97407576	1
13	63	HOM3-F[1,2]	RPB9-F[3]	GGTACCTAACCAAATATAAATTCATTTAGTTGATAACT	AGTTATCAAAGAACCATGAACAATCTTGACAGGGTACC	DMSO	yes	1	387	122	25	12	9	319.1739183376	105.520853208	15.04874372	4.2668052904	2.1669006112	0.161559766387	25.6238457639	1
14	64	HOM3-F[1,2]	SNQ2-F[3]	GGTACCTAACCAAATATAAATTCATTTAGTTGATAACT	AGTTATGACAAAATCAGAAACAGGCTTGCGGGGGTACC	DMSO	yes	1	535	65	24	1	5	466.9121701496	52.2223642368	15.78702208	0	0	-0.150423974064	24.3274610047	1
15	65	HOM3-F[1,2]	PDR5-F[3]	GGTACCTAACCAAATATAAATTCATTTAGTTGATAACT	AGTTATTTACGAAACGTCAAACTATTTTTTGAGGTACC	DMSO	yes	1	568	138	29	9	3	498.118626044	121.3053873184	19.143755208	1.1507607592	0	0.0604865687808	18.1840342646	0
16	66	HOM3-F[1,2]	HXT1-F[3]	GGTACCTAACCAAATATAAATTCATTTAGTTGATAACT	AGTTATCAGAAAACAATAAACAAGTTTAAGAGGGTACC	DMSO	yes	1	443	98	30	8	5	375.610924008	80.025455616	18.731539	0	0	0.0428936015495	18.6459493502	0
17	67	HOM3-F[1,2]	IMD3-F[3]	GGTACCTAACCAAATATAAATTCATTTAGTTGATAACT	AGTTATATTGCAAACCAAAATAGGTTTTAAGTGGTACC	DMSO	yes	1	590	125	162	124	164	506.4326099184	79.7577649008	56.290119928	0	7.35581279520002	0.0640790321432	77.1958216738	1
18	68	HOM3-F[1,2]	DBP2-F[3]	GGTACCTAACCAAATATAAATTCATTTAGTTGATAACT	AGTTATGCCGAAACACATAAGCGTATTAAAATGGTACC	DMSO	yes	1	387	44	15	3	2	343.7896283656	31.1757335592	5.854182016	0	0	-0.248011251301	15.7633735024	0
19	69	HOM3-F[1,2]	SHR3-F[3]	GGTACCTAACCAAATATAAATTCATTTAGTTGATAACT	AGTTATTTGCAAAAACAAAAAGCATTTTGAAAGGTACC	DMSO	yes	1	420	98	91	90	61	357.5477224408	69.7570588176	49.008278744	33.5160142144	9.9205821104	0.231621104711	118.190236389	1
20	70	HOM3-F[1,2]	PRS3-F[3]	GGTACCTAACCAAATATAAATTCATTTAGTTGATAACT	AGTTATTTATTAAACAGAAACGGGCTTGTTATGGTACC	DMSO	yes	1	618	77	38	23	21	535.7276944312	49.2362292288	5.487834024	0	0	-0.268250656448	14.8330962343	0
11	71	HOM3-F[1,2]	ho::HphMX	GGTACCTAACCAAATATAAATTCATTTAGTTGATAACT	AGTTATGATATAAGGTATAACGAAATTGCTAGGGTACC	DMSO	yes	1	533	119	26	2	12	456.995994516	104.8411314072	17.277415008	0	5.4483093856	0.0480093647259	29.8763748304	1
12	72	HOM3-F[1,2]	FPR1-F[3]	GGTACCTAACCAAATATAAATTCATTTAGTTGATAACT	AGTTATTACTCAAATAACAATGATCTTGATACGGTACC	DMSO	yes	1	0	0	0	117	6	0	0	0	109.518235108	0	0.0259346375226	225.249568263	0
13	73	HOM3-F[1,2]	RPB9-F[3]	GGTACCTAACCAAATATAAATTCATTTAGTTGATAACT	AGTTATAAAAGAATCCTAAATAGTTTTGATGTGGTACC	DMSO	yes	1	502	83	21	17	2	445.6134521888	70.886449404	12.9165832	9.8905446456	0	-0.0400230228024	36.2652731545	1
14	74	HOM3-F[1,2]	SNQ2-F[3]	GGTACCTAACCAAATATAAATTCATTTAGTTGATAACT	AGTTATAATGCAACACTAAATATATTTATAAAGGTACC	DMSO	yes	1	172	36	14	7	0	145.8487820096	27.0010570768	6.925000584	0.1927439456	0	0.0182995995907	15.3761858084	0
15	75	HOM3-F[1,2]	PDR5-F[3]	GGTACCTAACCAAATATAAATTCATTTAGTTGATAACT	AGTTATAACTAAAAGGATAATAAAGTTACAACGGTACC	DMSO	yes	1	475	108	14	8	1	419.4260096072	94.3412052256	4.769967288	0.3538386888	0	-0.0179251588273	14.4176012589	0
16	76	HOM3-F[1,2]	HXT1-F[3]	GGTACCTAACCAAATATAAATTCATTTAGTTGATAACT	AGTTATCCGTAAAAATGAAAGTAAATTGTGATGGTACC	DMSO	yes	1	405	137	43	20	6	340.2306819592	118.6491942864	31.681873904	11.2707563976	0	0.234215810394	30.6253409328	1
17	77	HOM3-F[1,2]	IMD3-F[3]	GGTACCTAACCAAATATAAATTCATTTAGTTGATAACT	AGTTATCCTAAAAATACAAAGGACATTGGTTAGGTACC	DMSO	yes	1	98	76	140	148	170	16.0122033312	30.593753552	30.563078376	13.558265192	5.42164873920001	0.840041401873	17.4339874873	0
18	78	HOM3-F[1,2]	DBP2-F[3]	GGTACCTAACCAAATATAAATTCATTTAGTTGATAACT	AGTTATCAGTAAAGTCTTAAATATGTTTGACTGGTACC	DMSO	yes	1	533	90	15	5	5	463.58522064	73.1413759696	3.999298648	0	0	-0.123103867398	12.3854670446	0
19	79	HOM3-F[1,2]	SHR3-F[3]	GGTACCTAACCAAATATAAATTCATTTAGTTGATAACT	AGTTATTCAACAAGCGCAAAAACCTTTAACTAGGTACC	DMSO	yes	1	537	109	122	66	88	456.5303428216	77.5813488776	72.8349114	8.6456802304	32.5848024752	0.180649441877	150.905798224	1
20	80	HOM3-F[1,2]	PRS3-F[3]	GGTACCTAACCAAATATAAATTCATTTAGTTGATAACT	AGTTATAGAGAAAACCGTAACCGTATTTGTAAGGTACC	DMSO	yes	1	524	86	60	51	45	450.7341081696	56.456223708	18.681996568	6.4420073896	3.7386215728	-0.0741106845194	50.7138370299	1
11	81	HOM3-F[1,2]	ho::HphMX	GGTACCTAACCAAATATAAATTCATTTAGTTGATAACT	AGTTATGTAAAAATGTTTAATGGTTTTGTAACGGTACC	DMSO	yes	1	577	68	22	9	5	506.8637060696	54.3074381832	13.687691888	1.8276871912	0	-0.165778861933	27.6307118519	1
12	82	HOM3-F[1,2]	FPR1-F[3]	GGTACCTAACCAAATATAAATTCATTTAGTTGATAACT	AGTTATTAGCTAAATCTTAATTTACTTAATCAGGTACC	DMSO	yes	1	648	2588	2882	3118	3076	572.7266133712	2554.5247752	2838.75153588	3067.5189011096	3023.4614255024	1.09459892529	321.713600918	1
13	83	HOM3-F[1,2]	RPB9-F[3]	GGTACCTAACCAAATATAAATTCATTTAGTTGATAACT	AGTTATGCATTAAATTAAAAATGTATTTCTATGGTACC	DMSO	yes	1	289	59	9	0	0	252.4607930528	49.9158354936	1.970346976	0	0	-0.0646357343595	11.4690343618	0
14	84	HOM3-F[1,2]	SNQ2-F[3]	GGTACCTAACCAAATATAAATTCATTTAGTTGATAACT	AGTTATCTCTCAAATTATAATATTATTCCTTTGGTACC	DMSO	yes	1	256	16	10	6	3	221.0267300384	6.8402616368	2.97466568	0	0	-0.564410444617	15.1025462482	0
15	85	HOM3-F[1,2]	PDR5-F[3]	GGTACCTAACCAAATATAAATTCATTTAGTTGATAACT	AGTTATTTATGAACTGATAAGAGAATTCCAATGGTACC	DMSO	yes	1	346	40	23	3	0	295.772500856	26.3444211344	14.337876864	0	0	-0.181309640348	26.9911823608	1
16	86	HOM3-F[1,2]	HXT1-F[3]	GGTACCTAACCAAATATAAATTCATTTAGTTGATAACT	AGTTATAATTTAAATCCAAATTAGATTACGAGGGTACC	DMSO	yes	1	418	88	1	1	0	359.4898777592	74.2029211472	0	0	0	0.0259346375226	10.220712854	0
17	87	HOM3-F[1,2]	IMD3-F[3]	GGTACCTAACCAAATATAAATTCATTTAGTTGATAACT	AGTTATGACAAAAATTGGAAGGGTGTTAGGTAGGTACC	DMSO	yes	1	676	133	183	160	157	576.404516528	80.8210496192	58.367718352	12.9118288856	0	0.0466128044438	86.1248713966	1
18	88	HOM3-F[1,2]	DBP2-F[3]	GGTACCTAACCAAATATAAATTCATTTAGTTGATAACT	AGTTATAAAAAAAAACAGAATATATTTACGTAGGTACC	DMSO	yes	1	272	29	5	0	6	230.4966817656	15.712642692	0	0	0	0.0259346375226	31.8629508243	0
19	89	HOM3-F[1,2]	SHR3-F[3]	GGTACCTAACCAAATATAAATTCATTTAGTTGATAACT	AGTTATAGTTTAAGTAATAAATATGTTACTTTGGTACC	DMSO	yes	1	380	95	35	31	21	325.9168362432	71.6211208776	3.934599864	0	0	-0.0247032463517	12.156279233	0
20	90	HOM3-F[1,2]	PRS3-F[3]	GGTACCTAACCAAATATAAATTCATTTAGTTGATAACT	AGTTATGGGTGAACAATCAAAATACTTGTAGCGGTACC	DMSO	yes	1	825	224	125	55	43	700.1719912048	180.426821568	70.257305184	8.2178205416	0	0.165480090418	49.7701862609	1
11	91	HOM3-F[1,2]	ho::HphMX	GGTACCTAACCAAATATAAATTCATTTAGTTGATAACT	AGTTATAGCATAATGGTGAAGAGTATTAAAGTGGTACC	DMSO	yes	1	784	38	20	14	13	713.3288293376	24.4778813496	11.663939016	7.0235123376	6.3961966496	-0.513060318903	66.1230718334	1
12	92	HOM3-F[1,2]	FPR1-F[3]	GGTACCTAACCAAATATAAATTCATTTAGTTGATAACT	AGTTATAAATTAAGTCCAAAACGACTTGATCTGGTACC	DMSO	yes	1	825	4320	7769	9429	10415	745.2473052496	4283.2815311752	7705.963234152	9351.35964562	10328.5073723616	1.18366010715	264.926686663	1
13	93	HOM3-F[1,2]	RPB9-F[3]	GGTACCTAACCAAATATAAATTCATTTAGTTGATAACT	AGTTATCTTCGAACCCTCAATCCCCTTCCCCGGGTACC	DMSO	yes	1	510	60	7	1	4	441.6185569648	46.3974836296	0	0	0	0.0259346375226	33.1231327712	0
14	94	HOM3-F[1,2]	SNQ2-F[3]	GGTACCTAACCAAATATAAATTCATTTAGTTGATAACT	AGTTATTGCATAAATAATAAGCATTTTTATGAGGTACC	DMSO	yes	1	406	21	12	8	0	352.9410682832	9.0054380296	4.039666264	1.207249512	0	-0.61383121665	23.7153261886	1
15	95	HOM3-F[1,2]	PDR5-F[3]	GGTACCTAACCAAATATAAATTCATTTAGTTGATAACT	AGTTATTCGCTAAGACGTAAGGAGCTTTTAAAGGTACC	DMSO	yes	1	591	157	32	17	4	513.015812572	139.7184839624	21.02305152	8.853396648	0	0.106630724228	27.5122728188	1
16	96	HOM3-F[1,2]	HXT1-F[3]	GGTACCTAACCAAATATAAATTCATTTAGTTGATAACT	AGTTATTATCGAAGGTTGAAAAAATTTTAAATGGTACC	DMSO	yes	1	301	83	27	21	7	256.0507099688	69.085540476	17.832588496	12.7857040048	0.1408442432	0.174523345432	37.6209838768	1
17	97	HOM3-F[1,2]	IMD3-F[3]	GGTACCTAACCAAATATAAATTCATTTAGTTGATAACT	AGTTATAACGCAAATCAAAATCCGGTTCTGCAGGTACC	DMSO	yes	1	564	101	244	196	205	472.7622499744	49.9868165592	122.995429712	50.3865614696	29.4310727168	0.293368035505	291.04800258	1
18	98	HOM3-F[1,2]	DBP2-F[3]	GGTACCTAACCAAATATAAATTCATTTAGTTGATAACT	AGTTATACTCAAACTGACAACCGCTTTTATCCGGTACC	DMSO	yes	1	291	35	12	6	4	248.6636397064	21.9924267576	2.044425016	0	0	-0.282117362462	11.7158151568	0
19	99	HOM3-F[1,2]	SHR3-F[3]	GGTACCTAACCAAATATAAATTCATTTAGTTGATAACT	AGTTATCAATAAACAGAAAAATAAATTAAGCAGGTACC	DMSO	yes	1	458	64	70	72	54	391.1480768112	33.98187716	25.624354136	14.8535933488	0	-0.1183455607	71.9435406771	1
20	100	HOM3-F[1,2]	PRS3-F[3]	GGTACCTAACCAAATATAAATTCATTTAGTTGATAACT	AGTTATGTATTAACGAGTAACCCGTTTACTATGGTACC	DMSO	yes	1	723	121	117	65	35	642.6964960192	90.065343152	73.354215112	18.9527692392	0	0.0690390238202	110.486069438	1
21	101	DST1-F[1,2]	ho::HphMX	GGTACCACAGAAATTGTAAAGATCATTTCACTATAACT	AGTTATTGTAAAACACAAAAATCTATTATGAGGGTACC	DMSO	yes	1	563	149	18	4	4	488.164199268	140.6679898368	11.7615897088	0	0	0.0684132903036	13.5014603746	0
22	102	DST1-F[1,2]	FPR1-F[3]	GGTACCACAGAAATTGTAAAGATCATTTCACTATAACT	AGTTATCTCGAAAATACCAAAATGATTGTAGCGGTACC	DMSO	yes	1	773	171	58	26	8	677.606508348	155.694403456	49.0598504192	18.8634096312	1.4726049504	0.126994315011	62.9114923992	1
23	103	DST1-F[1,2]	RPB9-F[3]	GGTACCACAGAAATTGTAAAGATCATTTCACTATAACT	AGTTATTGTAGAATCTCAAAGCAGTTTAATTGGTACC	DMSO	yes	1	610	257	86	33	14	530.197240388	247.9184829696	79.7180365056	26.840995456	7.856276592	0.350030067547	53.4833105641	1
24	104	DST1-F[1,2]	SNQ2-F[3]	GGTACCACAGAAATTGTAAAGATCATTTCACTATAACT	AGTTATATATCAAAAAAAAATCCGATTGTTTAGGTACC	DMSO	yes	1	378	97	5	1	0	328.8461360992	89.5334918144	0	0	0	0.0259346375226	10.1599091861	0
25	105	DST1-F[1,2]	PDR5-F[3]	GGTACCACAGAAATTGTAAAGATCATTTCACTATAACT	AGTTATAGGGCAATGTGCAAGGACATTAGACAGGTACC	DMSO	yes	1	931	155	24	1	0	816.607890632	144.4893637248	17.5389475072	0	0	-0.0573685174625	16.7526561431	0
26	106	DST1-F[1,2]	HXT1-F[3]	GGTACCACAGAAATTGTAAAGATCATTTCACTATAACT	AGTTATCTTGCAAGAACAAATCTGTTTTGCTGGTACC	DMSO	yes	1	465	49	8	1	0	374.6783252488	39.1476607616	1.5983483136	0	0	-0.255663192605	11.400375859	0
27	107	DST1-F[1,2]	IMD3-F[3]	GGTACCACAGAAATTGTAAAGATCATTTCACTATAACT	AGTTATGACCAAATTAGGAAGAGAGTTATACGGGTACC	DMSO	yes	1	689	72	19	17	3	581.3160445416	52.5547659904	7.1877771008	8.5322601024	0	-0.24589927935	35.7094867424	1
28	108	DST1-F[1,2]	DBP2-F[3]	GGTACCACAGAAATTGTAAAGATCATTTCACTATAACT	AGTTATCGAATAAAACCTAATACTGTTATGGAGGTACC	DMSO	yes	1	694	62	19	4	0	604.8372823208	52.149643584	12.5760730112	0	0	-0.254555882965	22.8048426523	1
29	109	DST1-F[1,2]	SHR3-F[3]	GGTACCACAGAAATTGTAAAGATCATTTCACTATAACT	AGTTATCCGTTAAAAAAGAATATCATTTAGATGGTACC	DMSO	yes	1	668	97	14	0	0	580.6005527232	83.9974516736	6.157767936	0	0	-0.140191690965	13.3195227903	0
30	110	DST1-F[1,2]	PRS3-F[3]	GGTACCACAGAAATTGTAAAGATCATTTCACTATAACT	AGTTATTCGCTAACACCAAACATACTTCTAAAGGTACC	DMSO	yes	1	786	173	43	11	8	699.574628548	159.0000920064	34.8267414272	4.0868318016	1.6377928512	0.0716252482573	34.146491003	1
21	111	DST1-F[1,2]	ho::HphMX	GGTACCACAGAAATTGTAAAGATCATTTCACTATAACT	AGTTATAAACAAAGTAAGAACAAGTTTACTGTGGTACC	DMSO	yes	1	508	88	12	13	0	415.8239939336	79.3903947008	5.7294512128	6.84416288	0	-0.0345866704213	25.9477173631	1
22	112	DST1-F[1,2]	FPR1-F[3]	GGTACCACAGAAATTGTAAAGATCATTTCACTATAACT	AGTTATATAATAACAGCCAATAAGGTTACGCTGGTACC	DMSO	yes	1	688	85	22	5	11	587.336013092	68.048660864	12.3516952832	0	4.312220976	-0.164518994275	32.3062960074	1
23	113	DST1-F[1,2]	RPB9-F[3]	GGTACCACAGAAATTGTAAAGATCATTTCACTATAACT	AGTTATCAAAGAACCATGAACAATCTTGACAGGGTACC	DMSO	yes	1	615	312	89	22	11	534.0741557968	302.672612992	82.664398464	15.8339083448	4.8561159744	0.360002827476	30.7058695304	1
24	114	DST1-F[1,2]	SNQ2-F[3]	GGTACCACAGAAATTGTAAAGATCATTTCACTATAACT	AGTTATGACAAAATCAGAAACAGGCTTGCGGGGGTACC	DMSO	yes	1	607	50	18	0	0	525.7568223128	41.8137272832	11.753610496	0	0	-0.27301975451	23.0704254969	1
25	115	DST1-F[1,2]	PDR5-F[3]	GGTACCACAGAAATTGTAAAGATCATTTCACTATAACT	AGTTATTTACGAAACGTCAAACTATTTTTTGAGGTACC	DMSO	yes	1	790	177	15	0	0	706.582398092	167.6061884416	8.6692746496	0	0	-0.00641012585367	14.5363338847	0
26	116	DST1-F[1,2]	HXT1-F[3]	GGTACCACAGAAATTGTAAAGATCATTTCACTATAACT	AGTTATCAGAAAACAATAAACAAGTTTAAGAGGGTACC	DMSO	yes	1	507	116	8	0	4	426.603964744	106.211606784	1.5967968	0	0	-0.0241426301031	16.3020855984	0
27	117	DST1-F[1,2]	IMD3-F[3]	GGTACCACAGAAATTGTAAAGATCATTTCACTATAACT	AGTTATATTGCAAACCAAAATAGGTTTTAAGTGGTACC	DMSO	yes	1	498	120	29	6	9	397.9899960112	101.8054312192	17.7498683136	0	2.0165969824	0.0830507168537	22.1261263057	1
28	118	DST1-F[1,2]	DBP2-F[3]	GGTACCACAGAAATTGTAAAGATCATTTCACTATAACT	AGTTATGCCGAAACACATAAGCGTATTAAAATGGTACC	DMSO	yes	1	367	75	3	0	0	315.9173004008	66.7993518208	0	0	0	0.0259346375226	9.73610837666	0
29	119	DST1-F[1,2]	SHR3-F[3]	GGTACCACAGAAATTGTAAAGATCATTTCACTATAACT	AGTTATTTGCAAAAACAAAAAGCATTTTGAAAGGTACC	DMSO	yes	1	571	109	27	8	0	496.5891501944	96.0460308224	19.0200156928	1.0355195328	0	0.00628625318392	21.4182600959	1
30	120	DST1-F[1,2]	PRS3-F[3]	GGTACCACAGAAATTGTAAAGATCATTTCACTATAACT	AGTTATTTATTAAACAGAAACGGGCTTGTTATGGTACC	DMSO	yes	1	609	129	40	7	1	510.5601069016	116.1937510912	32.5065260288	0.4653389696	0	0.0788154197963	26.0921007215	1
21	121	DST1-F[1,2]	ho::HphMX	GGTACCACAGAAATTGTAAAGATCATTTCACTATAACT	AGTTATGATATAAGGTATAACGAAATTGCTAGGGTACC	DMSO	yes	1	690	72	26	0	0	599.159553988	63.3879161728	19.7274564096	0	0	-0.168268476609	28.3748502184	1
22	122	DST1-F[1,2]	FPR1-F[3]	GGTACCACAGAAATTGTAAAGATCATTTCACTATAACT	AGTTATTACTCAAATAACAATGATCTTGATACGGTACC	DMSO	yes	1	0	0	0	0	0	0	0	0	0	0	0.0259346375226	0	0
23	123	DST1-F[1,2]	RPB9-F[3]	GGTACCACAGAAATTGTAAAGATCATTTCACTATAACT	AGTTATAAAAGAATCCTAAATAGTTTTGATGTGGTACC	DMSO	yes	1	407	173	34	28	9	339.9430087584	165.018453696	27.76025984	21.8441232872	2.8574739232	0.303762926474	42.3864978449	1
24	124	DST1-F[1,2]	SNQ2-F[3]	GGTACCACAGAAATTGTAAAGATCATTTCACTATAACT	AGTTATAATGCAACACTAAATATATTTATAAAGGTACC	DMSO	yes	1	188	28	4	4	0	157.5991652928	20.9786354432	0	0	0	0.0259346375226	12.834031232	0
25	125	DST1-F[1,2]	PDR5-F[3]	GGTACCACAGAAATTGTAAAGATCATTTCACTATAACT	AGTTATAACTAAAAGGATAATAAAGTTACAACGGTACC	DMSO	yes	1	518	32	14	13	0	451.9281222696	23.5420806144	7.7014131456	6.8353336856	0	-0.387953892143	38.3062081697	1
26	126	DST1-F[1,2]	HXT1-F[3]	GGTACCACAGAAATTGTAAAGATCATTTCACTATAACT	AGTTATCCGTAAAAATGAAAGTAAATTGTGATGGTACC	DMSO	yes	1	482	60	17	0	0	404.7800590056	50.0956116736	10.5942478848	0	0	-0.139319900349	18.2164583689	0
27	127	DST1-F[1,2]	IMD3-F[3]	GGTACCACAGAAATTGTAAAGATCATTTCACTATAACT	AGTTATCCTAAAAATACAAAGGACATTGGTTAGGTACC	DMSO	yes	1	977	118	17	8	0	878.9050346016	99.754869248	5.5585888512	0	0	-0.225007645077	13.843184543	0
28	128	DST1-F[1,2]	DBP2-F[3]	GGTACCACAGAAATTGTAAAGATCATTTCACTATAACT	AGTTATCAGTAAAGTCTTAAATATGTTTGACTGGTACC	DMSO	yes	1	819	219	63	30	0	736.14807952	209.5556264704	56.6105387776	23.8270587904	0	0.176118537958	55.7780092591	1
29	129	DST1-F[1,2]	SHR3-F[3]	GGTACCACAGAAATTGTAAAGATCATTTCACTATAACT	AGTTATTCAACAAGCGCAAAAACCTTTAACTAGGTACC	DMSO	yes	1	709	72	29	10	0	612.7455688088	58.0670122624	20.65186368	3.0212661248	0	-0.183901860337	38.9639440437	1
30	130	DST1-F[1,2]	PRS3-F[3]	GGTACCACAGAAATTGTAAAGATCATTTCACTATAACT	AGTTATAGAGAAAACCGTAACCGTATTTGTAAGGTACC	DMSO	yes	1	646	74	10	2	0	558.4791381728	60.645004992	2.0545922816	0	0	-0.249640883043	12.1236350807	0
21	131	DST1-F[1,2]	ho::HphMX	GGTACCACAGAAATTGTAAAGATCATTTCACTATAACT	AGTTATGTAAAAATGTTTAATGGTTTTGTAACGGTACC	DMSO	yes	1	635	67	25	8	0	551.2733428728	58.5316707968	18.7485126656	1.8430938744	0	-0.153613830815	32.9323695256	1
22	132	DST1-F[1,2]	FPR1-F[3]	GGTACCACAGAAATTGTAAAGATCATTTCACTATAACT	AGTTATTAGCTAAATCTTAATTTACTTAATCAGGTACC	DMSO	yes	1	754	165	25	14	8	664.0453283216	150.4330048	16.955517056	7.1338284552	1.5999893088	0.0338689485649	31.6890110499	1
23	133	DST1-F[1,2]	RPB9-F[3]	GGTACCACAGAAATTGTAAAGATCATTTCACTATAACT	AGTTATGCATTAAATTAAAAATGTATTTCTATGGTACC	DMSO	yes	1	319	80	36	11	6	276.0051651104	72.9523630464	29.8143411712	4.8523189968	0	0.187030137323	31.0361087603	1
24	134	DST1-F[1,2]	SNQ2-F[3]	GGTACCACAGAAATTGTAAAGATCATTTCACTATAACT	AGTTATCTCTCAAATTATAATATTATTCCTTTGGTACC	DMSO	yes	1	193	24	2	0	0	151.9036471712	16.9290648832	0	0	0	0.0259346375226	15.1117235722	0
25	135	DST1-F[1,2]	PDR5-F[3]	GGTACCACAGAAATTGTAAAGATCATTTCACTATAACT	AGTTATTTATGAACTGATAAGAGAATTCCAATGGTACC	DMSO	yes	1	380	87	5	9	1	320.410003608	78.5430720256	0	2.8395305224	0	0.0405812101102	15.1301579754	0
26	136	DST1-F[1,2]	HXT1-F[3]	GGTACCACAGAAATTGTAAAGATCATTTCACTATAACT	AGTTATAATTTAAATCCAAATTAGATTACGAGGGTACC	DMSO	yes	1	632	36	7	6	0	562.3684684056	27.4994499328	0.6924365312	0	0	-0.504528649746	11.2955917745	0
27	137	DST1-F[1,2]	IMD3-F[3]	GGTACCACAGAAATTGTAAAGATCATTTCACTATAACT	AGTTATGACAAAAATTGGAAGGGTGTTAGGTAGGTACC	DMSO	yes	1	908	130	29	9	15	788.558149104	109.6669572608	16.7787316224	0.5517001672	7.8640832704	-0.111652430793	41.6087718047	1
28	138	DST1-F[1,2]	DBP2-F[3]	GGTACCACAGAAATTGTAAAGATCATTTCACTATAACT	AGTTATAAAAAAAAACAGAATATATTTACGTAGGTACC	DMSO	yes	1	357	134	26	9	9	307.9868666008	125.656588608	19.702632192	2.8313744056	2.8542907744	0.219029317783	23.8059304302	1
29	139	DST1-F[1,2]	SHR3-F[3]	GGTACCACAGAAATTGTAAAGATCATTTCACTATAACT	AGTTATAGTTTAAGTAATAAATATGTTACTTTGGTACC	DMSO	yes	1	388	45	11	13	0	323.7355434176	33.5455402624	3.5807770368	6.3153614432	0	-0.203432855792	28.0105146387	1
30	140	DST1-F[1,2]	PRS3-F[3]	GGTACCACAGAAATTGTAAAGATCATTTCACTATAACT	AGTTATGGGTGAACAATCAAAATACTTGTAGCGGTACC	DMSO	yes	1	1032	211	46	0	2	881.9672012464	193.319973632	37.3656094208	0	0	0.0364584139594	23.012908176	1
21	141	DST1-F[1,2]	ho::HphMX	GGTACCACAGAAATTGTAAAGATCATTTCACTATAACT	AGTTATAGCATAATGGTGAAGAGTATTAAAGTGGTACC	DMSO	yes	1	581	90	10	0	3	496.6248787968	81.5842155904	3.7472936192	0	0	-0.116451166518	12.5185538697	0
22	142	DST1-F[1,2]	FPR1-F[3]	GGTACCACAGAAATTGTAAAGATCATTTCACTATAACT	AGTTATAAATTAAGTCCAAAACGACTTGATCTGGTACC	DMSO	yes	1	795	66	35	3	0	699.6147866128	50.4331666048	25.9399405824	0	0	-0.267565713768	42.3352609041	1
23	143	DST1-F[1,2]	RPB9-F[3]	GGTACCACAGAAATTGTAAAGATCATTTCACTATAACT	AGTTATCTTCGAACCCTCAATCCCCTTCCCCGGGTACC	DMSO	yes	1	526	147	42	23	11	444.4008569264	138.5594303104	35.7232451584	16.8406391208	4.8566562336	0.21163754394	51.3258893309	1
24	144	DST1-F[1,2]	SNQ2-F[3]	GGTACCACAGAAATTGTAAAGATCATTTCACTATAACT	AGTTATTGCATAAATAATAAGCATTTTTATGAGGTACC	DMSO	yes	1	488	74	16	3	0	424.9772831376	66.0551359104	9.7665767168	0	0	-0.0862550447056	15.3922581196	0
25	145	DST1-F[1,2]	PDR5-F[3]	GGTACCACAGAAATTGTAAAGATCATTTCACTATAACT	AGTTATTCGCTAAGACGTAAGGAGCTTTTAAAGGTACC	DMSO	yes	1	749	112	33	29	7	655.758857196	102.4252558976	26.611757824	22.827137976	0.8546266112	-0.0107289688963	71.1902536343	1
26	146	DST1-F[1,2]	HXT1-F[3]	GGTACCACAGAAATTGTAAAGATCATTTCACTATAACT	AGTTATTATCGAAGGTTGAAAAAATTTTAAATGGTACC	DMSO	yes	1	397	45	8	0	0	343.8091022984	36.463263424	1.7046269952	0	0	-0.247329965183	11.371152127	0
27	147	DST1-F[1,2]	IMD3-F[3]	GGTACCACAGAAATTGTAAAGATCATTTCACTATAACT	AGTTATAACGCAAATCAAAATCCGGTTCTGCAGGTACC	DMSO	yes	1	868	134	11	8	0	758.6907452192	114.0263438208	0	0	0	0.0259346375226	25.8522169736	0
28	148	DST1-F[1,2]	DBP2-F[3]	GGTACCACAGAAATTGTAAAGATCATTTCACTATAACT	AGTTATACTCAAACTGACAACCGCTTTTATCCGGTACC	DMSO	yes	1	540	63	13	12	0	489.9769182952	54.7428413824	6.6641768192	5.8249999648	0	-0.18245630108	28.380810043	1
29	149	DST1-F[1,2]	SHR3-F[3]	GGTACCACAGAAATTGTAAAGATCATTTCACTATAACT	AGTTATCAATAAACAGAAAAATAAATTAAGCAGGTACC	DMSO	yes	1	770	63	22	5	3	690.2551882416	49.49877184	13.8976677632	0	0	-0.310024718644	26.0776988896	1
30	150	DST1-F[1,2]	PRS3-F[3]	GGTACCACAGAAATTGTAAAGATCATTTCACTATAACT	AGTTATGTATTAACGAGTAACCCGTTTACTATGGTACC	DMSO	yes	1	416	132	11	7	9	319.9470065856	118.216219648	2.9351257344	0.2064416504	2.6346389056	0.0974209524548	27.1785701741	1
31	151	TPO1-F[1,2]	ho::HphMX	GGTACCGGGCGAAGTGCGAAGTGGATTGGGGGATAACT	AGTTATTGTAAAACACAAAAATCTATTATGAGGGTACC	DMSO	yes	1	682	114	25	12	0	615.969919256	105.0417603472	18.6511274816	5.830104628	0	-0.0308595310164	29.9158869088	1
32	152	TPO1-F[1,2]	FPR1-F[3]	GGTACCGGGCGAAGTGCGAAGTGGATTGGGGGATAACT	AGTTATCTCGAAAATACCAAAATGATTGTAGCGGTACC	DMSO	yes	1	39	12	17	7	0	0	0	4.9167771144	0	0	0.0259346375226	12.8096888669	0
33	153	TPO1-F[1,2]	RPB9-F[3]	GGTACCGGGCGAAGTGCGAAGTGGATTGGGGGATAACT	AGTTATTGTAGAATCTCAAAGCAGTTTAATTGGTACC	DMSO	yes	1	619	152	18	0	5	548.639646296	142.0781288784	11.5586872792	0	0	0.0369401322022	13.5421178564	0
34	154	TPO1-F[1,2]	SNQ2-F[3]	GGTACCGGGCGAAGTGCGAAGTGGATTGGGGGATAACT	AGTTATATATCAAAAAAAAATCCGATTGTTTAGGTACC	DMSO	yes	1	373	63	21	7	3	329.3598361664	55.1545252576	14.7574454752	0.838393376	0	-0.0141557436858	22.221504659	1
35	155	TPO1-F[1,2]	PDR5-F[3]	GGTACCGGGCGAAGTGCGAAGTGGATTGGGGGATAACT	AGTTATAGGGCAATGTGCAAGGACATTAGACAGGTACC	DMSO	yes	1	912	364	181	34	26	811.484106544	352.2407283992	174.1785769304	27.776274332	19.842999432	0.375338814094	93.5230661087	1
36	156	TPO1-F[1,2]	HXT1-F[3]	GGTACCGGGCGAAGTGCGAAGTGGATTGGGGGATAACT	AGTTATCTTGCAAGAACAAATCTGTTTTGCTGGTACC	DMSO	yes	1	758	530	261	78	22	678.4690904496	519.0870925464	254.3046531352	71.774039164	15.845455496	0.528546659958	56.6383508834	1
37	157	TPO1-F[1,2]	IMD3-F[3]	GGTACCGGGCGAAGTGCGAAGTGGATTGGGGGATAACT	AGTTATGACCAAATTAGGAAGAGAGTTATACGGGTACC	DMSO	yes	1	801	159	40	16	3	706.3323807472	135.7536294616	21.8208985256	4.384583456	0	-0.00386922991809	26.0765367434	1
38	158	TPO1-F[1,2]	DBP2-F[3]	GGTACCGGGCGAAGTGCGAAGTGGATTGGGGGATAACT	AGTTATCGAATAAAACCTAATACTGTTATGGAGGTACC	DMSO	yes	1	546	162	48	0	21	467.4794874736	151.089641836	41.2573745584	0	14.838010552	0.196444930417	51.0015571498	1
39	159	TPO1-F[1,2]	SHR3-F[3]	GGTACCGGGCGAAGTGCGAAGTGGATTGGGGGATAACT	AGTTATCCGTTAAAAAAGAATATCATTTAGATGGTACC	DMSO	yes	1	780	148	23	13	4	703.0167343744	133.0369086944	13.247069952	5.109956588	0	-0.0329864367698	23.8616091081	1
40	160	TPO1-F[1,2]	PRS3-F[3]	GGTACCGGGCGAAGTGCGAAGTGGATTGGGGGATAACT	AGTTATTCGCTAACACCAAACATACTTCTAAAGGTACC	DMSO	yes	1	677	194	55	10	2	600.865949016	177.7546160256	44.5444773704	2.041318304	0	0.152129373937	25.0766693454	1
31	161	TPO1-F[1,2]	ho::HphMX	GGTACCGGGCGAAGTGCGAAGTGGATTGGGGGATAACT	AGTTATAAACAAAGTAAGAACAAGTTTACTGTGGTACC	DMSO	yes	1	49	5	3	0	0	0	0	0	0	0	0.0259346375226	0	0
32	162	TPO1-F[1,2]	FPR1-F[3]	GGTACCGGGCGAAGTGCGAAGTGGATTGGGGGATAACT	AGTTATATAATAACAGCCAATAAGGTTACGCTGGTACC	DMSO	yes	1	806	183	33	23	3	717.452499864	162.959998456	19.4137417624	13.519913952	0	0.0402589662765	36.1363083957	1
33	163	TPO1-F[1,2]	RPB9-F[3]	GGTACCGGGCGAAGTGCGAAGTGGATTGGGGGATAACT	AGTTATCAAAGAACCATGAACAATCTTGACAGGGTACC	DMSO	yes	1	611	189	52	6	4	539.6605234656	178.762016968	45.444842348	0	0	0.182757572822	21.0253384841	1
34	164	TPO1-F[1,2]	SNQ2-F[3]	GGTACCGGGCGAAGTGCGAAGTGGATTGGGGGATAACT	AGTTATGACAAAATCAGAAACAGGCTTGCGGGGGTACC	DMSO	yes	1	751	130	41	8	0	679.3838671376	121.2291331328	34.634191872	1.83811398	0	0.00840820476585	33.4828229229	1
35	165	TPO1-F[1,2]	PDR5-F[3]	GGTACCGGGCGAAGTGCGAAGTGGATTGGGGGATAACT	AGTTATTTACGAAACGTCAAACTATTTTTTGAGGTACC	DMSO	yes	1	30	5	0	0	0	0	0	0	0	0	0.0259346375226	0	0
36	166	TPO1-F[1,2]	HXT1-F[3]	GGTACCGGGCGAAGTGCGAAGTGGATTGGGGGATAACT	AGTTATCAGAAAACAATAAACAAGTTTAAGAGGGTACC	DMSO	yes	1	644	532	247	124	55	573.122419248	521.169307136	240.3013601	117.76547102	48.839775848	0.603772500154	93.0761162691	1
37	167	TPO1-F[1,2]	IMD3-F[3]	GGTACCGGGCGAAGTGCGAAGTGGATTGGGGGATAACT	AGTTATATTGCAAACCAAAATAGGTTTTAAGTGGTACC	DMSO	yes	1	759	89	33	14	4	671.0226524704	67.3615938768	16.0139181352	2.91375948	0	-0.192147411078	31.9350596156	1
38	168	TPO1-F[1,2]	DBP2-F[3]	GGTACCGGGCGAAGTGCGAAGTGGATTGGGGGATAACT	AGTTATGCCGAAACACATAAGCGTATTAAAATGGTACC	DMSO	yes	1	27	4	1	0	0	0	0	0	0	0	0.0259346375226	0	0
39	169	TPO1-F[1,2]	SHR3-F[3]	GGTACCGGGCGAAGTGCGAAGTGGATTGGGGGATAACT	AGTTATTTGCAAAAACAAAAAGCATTTTGAAAGGTACC	DMSO	yes	1	709	88	32	19	2	643.3403981648	73.0993662896	21.9546954696	10.920619232	0	-0.123131390052	50.8070839139	1
40	170	TPO1-F[1,2]	PRS3-F[3]	GGTACCGGGCGAAGTGCGAAGTGGATTGGGGGATAACT	AGTTATTTATTAAACAGAAACGGGCTTGTTATGGTACC	DMSO	yes	1	960	108	37	6	4	873.3914998672	93.2892883648	27.9872972216	0	0	-0.168425653728	34.8781342571	1
31	171	TPO1-F[1,2]	ho::HphMX	GGTACCGGGCGAAGTGCGAAGTGGATTGGGGGATAACT	AGTTATGATATAAGGTATAACGAAATTGCTAGGGTACC	DMSO	yes	1	635	49	27	15	0	555.016817496	39.6816731912	20.5786807072	8.81762494	0	-0.245764095718	55.9423381348	1
32	172	TPO1-F[1,2]	FPR1-F[3]	GGTACCGGGCGAAGTGCGAAGTGGATTGGGGGATAACT	AGTTATTACTCAAATAACAATGATCTTGATACGGTACC	DMSO	yes	1	0	0	0	0	0	0	0	0	0	0	0.0259346375226	0	0
33	173	TPO1-F[1,2]	RPB9-F[3]	GGTACCGGGCGAAGTGCGAAGTGGATTGGGGGATAACT	AGTTATAAAAGAATCCTAAATAGTTTTGATGTGGTACC	DMSO	yes	1	627	74	21	26	10	567.7516078528	65.492347284	14.64830488	19.822654068	3.853360952	-0.120555064746	72.4440338538	1
34	174	TPO1-F[1,2]	SNQ2-F[3]	GGTACCGGGCGAAGTGCGAAGTGGATTGGGGGATAACT	AGTTATAATGCAACACTAAATATATTTATAAAGGTACC	DMSO	yes	1	231	54	25	4	1	203.7090222976	46.7268407728	18.7581511256	0	0	0.117290033775	20.7529810176	1
35	175	TPO1-F[1,2]	PDR5-F[3]	GGTACCGGGCGAAGTGCGAAGTGGATTGGGGGATAACT	AGTTATAACTAAAAGGATAATAAAGTTACAACGGTACC	DMSO	yes	1	20	5	0	0	0	0	0	0	0	0	0.0259346375226	0	0
36	176	TPO1-F[1,2]	HXT1-F[3]	GGTACCGGGCGAAGTGCGAAGTGGATTGGGGGATAACT	AGTTATCCGTAAAAATGAAAGTAAATTGTGATGGTACC	DMSO	yes	1	669	497	242	137	61	600.8913882352	486.0201736944	235.2959501136	130.760255628	54.842961056	0.601749251777	122.443874085	1
37	177	TPO1-F[1,2]	IMD3-F[3]	GGTACCGGGCGAAGTGCGAAGTGGATTGGGGGATAACT	AGTTATCCTAAAAATACAAAGGACATTGGTTAGGTACC	DMSO	yes	1	42	25	34	5	3	0	3.296586992	16.6079339384	0	0	0.0259346375226	42.8227667427	0
38	178	TPO1-F[1,2]	DBP2-F[3]	GGTACCGGGCGAAGTGCGAAGTGGATTGGGGGATAACT	AGTTATCAGTAAAGTCTTAAATATGTTTGACTGGTACC	DMSO	yes	1	646	208	42	0	0	572.98133984	197.6116088816	35.3305269832	0	0	0.164802175179	16.0850232247	0
39	179	TPO1-F[1,2]	SHR3-F[3]	GGTACCGGGCGAAGTGCGAAGTGGATTGGGGGATAACT	AGTTATTCAACAAGCGCAAAAACCTTTAACTAGGTACC	DMSO	yes	1	642	137	43	11	5	557.2968199696	120.8406545496	32.17330526	2.887091712	0	0.0685292741101	29.2203010566	1
40	180	TPO1-F[1,2]	PRS3-F[3]	GGTACCGGGCGAAGTGCGAAGTGGATTGGGGGATAACT	AGTTATAGAGAAAACCGTAACCGTATTTGTAAGGTACC	DMSO	yes	1	817	92	22	15	0	739.9108832576	76.583772468	12.0280831112	7.380039388	0	-0.199672423888	35.5297327841	1
31	181	TPO1-F[1,2]	ho::HphMX	GGTACCGGGCGAAGTGCGAAGTGGATTGGGGGATAACT	AGTTATGTAAAAATGTTTAATGGTTTTGTAACGGTACC	DMSO	yes	1	17	1	1	0	0	0	0	0	0	0	0.0259346375226	0	0
32	182	TPO1-F[1,2]	FPR1-F[3]	GGTACCGGGCGAAGTGCGAAGTGGATTGGGGGATAACT	AGTTATTAGCTAAATCTTAATTTACTTAATCAGGTACC	DMSO	yes	1	790	116	30	4	18	710.7890495072	99.0255192	19.817799292	0	11.176638568	-0.098356897896	49.2115220756	1
33	183	TPO1-F[1,2]	RPB9-F[3]	GGTACCGGGCGAAGTGCGAAGTGGATTGGGGGATAACT	AGTTATGCATTAAATTAAAAATGTATTTCTATGGTACC	DMSO	yes	1	371	7	5	0	0	332.7293746368	0	0	0	0	0.0259346375226	5.21887558274	0
34	184	TPO1-F[1,2]	SNQ2-F[3]	GGTACCGGGCGAAGTGCGAAGTGGATTGGGGGATAACT	AGTTATCTCTCAAATTATAATATTATTCCTTTGGTACC	DMSO	yes	1	282	44	10	0	16	245.3845011904	36.6631085328	3.763561112	0	9.857543936	-0.100052982895	36.593354828	1
35	185	TPO1-F[1,2]	PDR5-F[3]	GGTACCGGGCGAAGTGCGAAGTGGATTGGGGGATAACT	AGTTATTTATGAACTGATAAGAGAATTCCAATGGTACC	DMSO	yes	1	20	4	2	0	0	0	0	0	0	0	0.0259346375226	0	0
36	186	TPO1-F[1,2]	HXT1-F[3]	GGTACCGGGCGAAGTGCGAAGTGGATTGGGGGATAACT	AGTTATAATTTAAATCCAAATTAGATTACGAGGGTACC	DMSO	yes	1	445	413	167	64	39	383.5070830352	403.8250707312	160.5043521984	57.798812276	32.850290872	0.586838058563	52.3221755543	1
37	187	TPO1-F[1,2]	IMD3-F[3]	GGTACCGGGCGAAGTGCGAAGTGGATTGGGGGATAACT	AGTTATGACAAAAATTGGAAGGGTGTTAGGTAGGTACC	DMSO	yes	1	1232	146	46	13	7	1127.081662368	121.6121850432	26.9527133168	1.430311268	0	-0.17905498266	35.3467408692	1
38	188	TPO1-F[1,2]	DBP2-F[3]	GGTACCGGGCGAAGTGCGAAGTGGATTGGGGGATAACT	AGTTATAAAAAAAAACAGAATATATTTACGTAGGTACC	DMSO	yes	1	342	88	32	10	1	298.4825272336	79.027101932	25.525992144	3.792665564	0	0.1576267683	26.3935463748	1
39	189	TPO1-F[1,2]	SHR3-F[3]	GGTACCGGGCGAAGTGCGAAGTGGATTGGGGGATAACT	AGTTATAGTTTAAGTAATAAATATGTTACTTTGGTACC	DMSO	yes	1	593	72	19	7	1	536.1861835392	59.0272665496	10.1448924776	0	0	-0.19028122821	18.0617932485	0
40	190	TPO1-F[1,2]	PRS3-F[3]	GGTACCGGGCGAAGTGCGAAGTGGATTGGGGGATAACT	AGTTATGGGTGAACAATCAAAATACTTGTAGCGGTACC	DMSO	yes	1	1154	134	39	11	11	1022.4119923488	113.023134528	27.5657402656	3.294357948	4.25250792	-0.157219769911	52.1003186677	1
31	191	TPO1-F[1,2]	ho::HphMX	GGTACCGGGCGAAGTGCGAAGTGGATTGGGGGATAACT	AGTTATAGCATAATGGTGAAGAGTATTAAAGTGGTACC	DMSO	yes	1	32	4	0	0	0	0	0	0	0	0	0.0259346375226	0	0
32	192	TPO1-F[1,2]	FPR1-F[3]	GGTACCGGGCGAAGTGCGAAGTGGATTGGGGGATAACT	AGTTATAAATTAAGTCCAAAACGACTTGATCTGGTACC	DMSO	yes	1	34	12	19	4	1	0	0	6.6622725368	0	0	0.0259346375226	16.3300082597	0
33	193	TPO1-F[1,2]	RPB9-F[3]	GGTACCGGGCGAAGTGCGAAGTGGATTGGGGGATAACT	AGTTATCTTCGAACCCTCAATCCCCTTCCCCGGGTACC	DMSO	yes	1	287	107	9	0	0	215.0735309088	97.9021867416	2.5697424688	0	0	0.144712449605	18.0141869369	0
34	194	TPO1-F[1,2]	SNQ2-F[3]	GGTACCGGGCGAAGTGCGAAGTGGATTGGGGGATAACT	AGTTATTGCATAAATAATAAGCATTTTTATGAGGTACC	DMSO	yes	1	400	144	23	17	7	344.2687517792	135.5395091416	16.6617122376	10.83485436	0.854934368	0.20830607863	29.6956423792	1
35	195	TPO1-F[1,2]	PDR5-F[3]	GGTACCGGGCGAAGTGCGAAGTGGATTGGGGGATAACT	AGTTATTCGCTAAGACGTAAGGAGCTTTTAAAGGTACC	DMSO	yes	1	779	456	189	70	27	696.923852232	445.4439930904	182.333114368	63.78270044	20.845877632	0.473221668304	75.3060700645	1
36	196	TPO1-F[1,2]	HXT1-F[3]	GGTACCGGGCGAAGTGCGAAGTGGATTGGGGGATAACT	AGTTATTATCGAAGGTTGAAAAAATTTTAAATGGTACC	DMSO	yes	1	465	414	165	152	35	417.8402865328	404.778546196	158.5302260464	145.780092744	28.849408224	0.628545326149	107.830066863	1
37	197	TPO1-F[1,2]	IMD3-F[3]	GGTACCGGGCGAAGTGCGAAGTGGATTGGGGGATAACT	AGTTATAACGCAAATCAAAATCCGGTTCTGCAGGTACC	DMSO	yes	1	873	92	50	16	6	776.9154192064	68.0742437832	31.3478775408	4.487121788	0	-0.191878297072	55.1244862257	1
38	198	TPO1-F[1,2]	DBP2-F[3]	GGTACCGGGCGAAGTGCGAAGTGGATTGGGGGATAACT	AGTTATACTCAAACTGACAACCGCTTTTATCCGGTACC	DMSO	yes	1	283	20	10	17	0	238.6020383984	11.1379960296	3.4443719144	10.777671312	0	-0.402285374446	41.0364868063	1
39	199	TPO1-F[1,2]	SHR3-F[3]	GGTACCGGGCGAAGTGCGAAGTGGATTGGGGGATAACT	AGTTATCAATAAACAGAAAAATAAATTAAGCAGGTACC	DMSO	yes	1	678	83	44	8	2	607.6901661472	67.39576236	33.6950161224	0	0	-0.11269797795	43.7969657802	1
40	200	TPO1-F[1,2]	PRS3-F[3]	GGTACCGGGCGAAGTGCGAAGTGGATTGGGGGATAACT	AGTTATGTATTAACGAGTAACCCGTTTACTATGGTACC	DMSO	yes	1	763	80	29	12	1	678.4724365952	64.032488592	18.7745194008	4.322670076	0	-0.197934416446	38.7453536041	1
41	201	FMP45-F[1,2]	ho::HphMX	GGTACCTATTTAAAGATTAATGTCCTTCTCTGATAACT	AGTTATTGTAAAACACAAAAATCTATTATGAGGGTACC	DMSO	yes	1	660	116	9	0	5	598.432198636	108.0752666496	2.7838650112	0	0	-0.103834437931	13.8899598422	0
42	202	FMP45-F[1,2]	FPR1-F[3]	GGTACCTATTTAAAGATTAATGTCCTTCTCTGATAACT	AGTTATCTCGAAAATACCAAAATGATTGTAGCGGTACC	DMSO	yes	1	34	7	4	0	0	0	0	0	0	0	0.0259346375226	0	0
43	203	FMP45-F[1,2]	RPB9-F[3]	GGTACCTATTTAAAGATTAATGTCCTTCTCTGATAACT	AGTTATTGTAGAATCTCAAAGCAGTTTAATTGGTACC	DMSO	yes	1	547	105	16	13	5	481.424564876	96.4650186112	9.7501701344	6.844994048	0	-0.00774471989333	26.0872553027	1
44	204	FMP45-F[1,2]	SNQ2-F[3]	GGTACCTATTTAAAGATTAATGTCCTTCTCTGATAACT	AGTTATATATCAAAAAAAAATCCGATTGTTTAGGTACC	DMSO	yes	1	285	54	11	0	5	244.1538916384	46.7799578368	4.8226184064	0	0	-0.0382119226599	12.0448844883	0
45	205	FMP45-F[1,2]	PDR5-F[3]	GGTACCTATTTAAAGATTAATGTCCTTCTCTGATAACT	AGTTATAGGGCAATGTGCAAGGACATTAGACAGGTACC	DMSO	yes	1	882	158	45	35	20	788.515848664	148.3014305856	38.6116181728	28.8318951024	13.8531997728	0.0559559635989	105.771471327	1
46	206	FMP45-F[1,2]	HXT1-F[3]	GGTACCTATTTAAAGATTAATGTCCTTCTCTGATAACT	AGTTATCTTGCAAGAACAAATCTGTTTTGCTGGTACC	DMSO	yes	1	614	134	38	20	11	539.9372871576	124.8374156352	31.6575735264	13.8311448048	4.8541821984	0.111313638033	55.1033373766	1
47	207	FMP45-F[1,2]	IMD3-F[3]	GGTACCTATTTAAAGATTAATGTCCTTCTCTGATAACT	AGTTATGACCAAATTAGGAAGAGAGTTATACGGGTACC	DMSO	yes	1	755	92	15	15	1	666.9283807032	75.0268865088	4.4716924192	7.0220209792	0	-0.209072998631	28.8608806267	1
48	208	FMP45-F[1,2]	DBP2-F[3]	GGTACCTATTTAAAGATTAATGTCCTTCTCTGATAACT	AGTTATCGAATAAAACCTAATACTGTTATGGAGGTACC	DMSO	yes	1	546	61	7	7	0	472.8724017016	51.839030048	0.6403402688	0.824360864	0	-0.253860509157	15.4138777787	0
49	209	FMP45-F[1,2]	SHR3-F[3]	GGTACCTATTTAAAGATTAATGTCCTTCTCTGATAACT	AGTTATCCGTTAAAAAAGAATATCATTTAGATGGTACC	DMSO	yes	1	713	110	32	17	0	641.2951116864	98.2725172992	24.543070464	10.2725482416	0	-0.0364411109647	44.069402859	1
50	210	FMP45-F[1,2]	PRS3-F[3]	GGTACCTATTTAAAGATTAATGTCCTTCTCTGATAACT	AGTTATTCGCTAACACCAAACATACTTCTAAAGGTACC	DMSO	yes	1	724	146	24	23	24	653.081053196	133.4604676608	16.2869722528	16.2495078528	17.6263976128	0.0238980018219	80.5934455451	1
41	211	FMP45-F[1,2]	ho::HphMX	GGTACCTATTTAAAGATTAATGTCCTTCTCTGATAACT	AGTTATAAACAAAGTAAGAACAAGTTTACTGTGGTACC	DMSO	yes	1	15	2	0	0	0	0	0	0	0	0	0.0259346375226	0	0
42	212	FMP45-F[1,2]	FPR1-F[3]	GGTACCTATTTAAAGATTAATGTCCTTCTCTGATAACT	AGTTATATAATAACAGCCAATAAGGTTACGCTGGTACC	DMSO	yes	1	649	128	53	20	1	566.592503084	113.057414208	44.1458047968	12.7388052864	0	0.0958020263345	55.1056150863	1
43	213	FMP45-F[1,2]	RPB9-F[3]	GGTACCTATTTAAAGATTAATGTCCTTCTCTGATAACT	AGTTATCAAAGAACCATGAACAATCTTGACAGGGTACC	DMSO	yes	1	488	200	32	17	11	421.5183943536	191.264831424	25.708673136	10.8393980784	4.8559167936	0.248717733652	34.2577520695	1
44	214	FMP45-F[1,2]	SNQ2-F[3]	GGTACCTATTTAAAGATTAATGTCCTTCTCTGATAACT	AGTTATGACAAAATCAGAAACAGGCTTGCGGGGGTACC	DMSO	yes	1	715	36	16	0	0	648.2623510856	28.1939259904	9.777691904	0	0	-0.47390869979	24.8035118753	1
45	215	FMP45-F[1,2]	PDR5-F[3]	GGTACCTATTTAAAGATTAATGTCCTTCTCTGATAACT	AGTTATTTACGAAACGTCAAACTATTTTTTGAGGTACC	DMSO	yes	1	22	3	0	0	0	0	0	0	0	0	0.0259346375226	0	0
46	216	FMP45-F[1,2]	HXT1-F[3]	GGTACCTATTTAAAGATTAATGTCCTTCTCTGATAACT	AGTTATCAGAAAACAATAAACAAGTTTAAGAGGGTACC	DMSO	yes	1	558	129	20	4	0	491.945875288	119.889480448	13.6563732	0	0	0.0363101970023	13.846469434	0
47	217	FMP45-F[1,2]	IMD3-F[3]	GGTACCTATTTAAAGATTAATGTCCTTCTCTGATAACT	AGTTATATTGCAAACCAAAATAGGTTTTAAGTGGTACC	DMSO	yes	1	742	69	23	1	10	660.1201748624	53.0451773824	12.9065535264	0	2.9733455456	-0.271951136573	34.1329680742	1
48	218	FMP45-F[1,2]	DBP2-F[3]	GGTACCTATTTAAAGATTAATGTCCTTCTCTGATAACT	AGTTATGCCGAAACACATAAGCGTATTAAAATGGTACC	DMSO	yes	1	17	2	0	0	0	0	0	0	0	0	0.0259346375226	0	0
49	219	FMP45-F[1,2]	SHR3-F[3]	GGTACCTATTTAAAGATTAATGTCCTTCTCTGATAACT	AGTTATTTGCAAAAACAAAAAGCATTTTGAAAGGTACC	DMSO	yes	1	576	140	14	8	2	514.7750739688	128.3120704128	6.4364986272	1.2089917824	0	0.0127936877712	16.6934100526	0
50	220	FMP45-F[1,2]	PRS3-F[3]	GGTACCTATTTAAAGATTAATGTCCTTCTCTGATAACT	AGTTATTTATTAAACAGAAACGGGCTTGTTATGGTACC	DMSO	yes	1	788	111	36	21	1	707.3870324232	99.4323441664	28.8128866912	14.5483763968	0	-0.0508043890291	56.9280342843	1
41	221	FMP45-F[1,2]	ho::HphMX	GGTACCTATTTAAAGATTAATGTCCTTCTCTGATAACT	AGTTATGATATAAGGTATAACGAAATTGCTAGGGTACC	DMSO	yes	1	562	165	25	11	2	487.518712076	156.8472308416	18.7574578304	4.845775608	0	0.13172769992	19.8437443039	0
42	222	FMP45-F[1,2]	FPR1-F[3]	GGTACCTATTTAAAGATTAATGTCCTTCTCTGATAACT	AGTTATTACTCAAATAACAATGATCTTGATACGGTACC	DMSO	yes	1	0	0	0	0	0	0	0	0	0	0	0.0259346375226	0	0
43	223	FMP45-F[1,2]	RPB9-F[3]	GGTACCTATTTAAAGATTAATGTCCTTCTCTGATAACT	AGTTATAAAAGAATCCTAAATAGTTTTGATGTGGTACC	DMSO	yes	1	507	132	26	2	0	451.7085983968	124.360614112	19.78283616	0	0	0.0921836392614	15.0656388891	0
44	224	FMP45-F[1,2]	SNQ2-F[3]	GGTACCTATTTAAAGATTAATGTCCTTCTCTGATAACT	AGTTATAATGCAACACTAAATATATTTATAAAGGTACC	DMSO	yes	1	204	53	17	13	1	178.2849355456	46.1423935104	10.8228756192	6.8513715776	0	0.14451326203	26.0910669146	1
45	225	FMP45-F[1,2]	PDR5-F[3]	GGTACCTATTTAAAGATTAATGTCCTTCTCTGATAACT	AGTTATAACTAAAAGGATAATAAAGTTACAACGGTACC	DMSO	yes	1	15	3	0	0	0	0	0	0	0	0	0.0259346375226	0	0
46	226	FMP45-F[1,2]	HXT1-F[3]	GGTACCTATTTAAAGATTAATGTCCTTCTCTGATAACT	AGTTATCCGTAAAAATGAAAGTAAATTGTGATGGTACC	DMSO	yes	1	614	180	49	0	7	550.5085344312	170.7950372992	42.6544012352	0	0.8531844224	0.165518508968	24.5994017863	1
47	227	FMP45-F[1,2]	IMD3-F[3]	GGTACCTATTTAAAGATTAATGTCCTTCTCTGATAACT	AGTTATCCTAAAAATACAAAGGACATTGGTTAGGTACC	DMSO	yes	1	25	6	9	1	0	0	0	0	0	0	0.0259346375226	0	0
48	228	FMP45-F[1,2]	DBP2-F[3]	GGTACCTATTTAAAGATTAATGTCCTTCTCTGATAACT	AGTTATCAGTAAAGTCTTAAATATGTTTGACTGGTACC	DMSO	yes	1	579	103	42	0	0	510.96432304	94.1695810688	35.6670046624	0	0	0.0374430829639	33.0211546291	1
49	229	FMP45-F[1,2]	SHR3-F[3]	GGTACCTATTTAAAGATTAATGTCCTTCTCTGATAACT	AGTTATTCAACAAGCGCAAAAACCTTTAACTAGGTACC	DMSO	yes	1	606	92	20	2	1	527.1503912776	79.5149540928	12.15167832	0	0	-0.0944958942938	16.7785010507	0
50	230	FMP45-F[1,2]	PRS3-F[3]	GGTACCTATTTAAAGATTAATGTCCTTCTCTGATAACT	AGTTATAGAGAAAACCGTAACCGTATTTGTAAGGTACC	DMSO	yes	1	654	102	45	10	0	582.1971473056	89.985555424	37.4632487584	3.3632092016	0	7.9949400851e-05	44.9044385288	1
41	231	FMP45-F[1,2]	ho::HphMX	GGTACCTATTTAAAGATTAATGTCCTTCTCTGATAACT	AGTTATGTAAAAATGTTTAATGGTTTTGTAACGGTACC	DMSO	yes	1	9	2	0	0	0	0	0	0	0	0	0.0259346375226	0	0
42	232	FMP45-F[1,2]	FPR1-F[3]	GGTACCTATTTAAAGATTAATGTCCTTCTCTGATAACT	AGTTATTAGCTAAATCTTAATTTACTTAATCAGGTACC	DMSO	yes	1	728	126	21	5	4	654.2334067632	112.9987456	13.386599344	0	0	-0.0656358792747	15.5997707412	0
43	233	FMP45-F[1,2]	RPB9-F[3]	GGTACCTATTTAAAGATTAATGTCCTTCTCTGATAACT	AGTTATGCATTAAATTAAAAATGTATTTCTATGGTACC	DMSO	yes	1	290	31	2	0	0	254.1233575008	24.1210025408	0	0	0	0.0259346375226	24.9275798231	0
44	234	FMP45-F[1,2]	SNQ2-F[3]	GGTACCTATTTAAAGATTAATGTCCTTCTCTGATAACT	AGTTATCTCTCAAATTATAATATTATTCCTTTGGTACC	DMSO	yes	1	296	35	9	0	4	261.6551641824	28.1020331904	2.824847584	0	0	-0.218313868978	12.1147238525	0
45	235	FMP45-F[1,2]	PDR5-F[3]	GGTACCTATTTAAAGATTAATGTCCTTCTCTGATAACT	AGTTATTTATGAACTGATAAGAGAATTCCAATGGTACC	DMSO	yes	1	21	1	0	0	0	0	0	0	0	0	0.0259346375226	0	0
46	236	FMP45-F[1,2]	HXT1-F[3]	GGTACCTATTTAAAGATTAATGTCCTTCTCTGATAACT	AGTTATAATTTAAATCCAAATTAGATTACGAGGGTACC	DMSO	yes	1	554	68	21	12	0	496.6313082312	59.9380415616	14.7303647488	5.8394606032	0	-0.11919709276	34.5388321553	1
47	237	FMP45-F[1,2]	IMD3-F[3]	GGTACCTATTTAAAGATTAATGTCCTTCTCTGATAACT	AGTTATGACAAAAATTGGAAGGGTGTTAGGTAGGTACC	DMSO	yes	1	1087	125	18	2	10	989.441421008	107.3040331776	7.1552349376	0	2.8130106176	-0.2304365246	24.5508468745	1
48	238	FMP45-F[1,2]	DBP2-F[3]	GGTACCTATTTAAAGATTAATGTCCTTCTCTGATAACT	AGTTATAAAAAAAAACAGAATATATTTACGTAGGTACC	DMSO	yes	1	268	50	9	5	1	227.2674412616	42.065983776	2.738252608	0	0	-0.0672362862123	11.2679586736	0
49	239	FMP45-F[1,2]	SHR3-F[3]	GGTACCTATTTAAAGATTAATGTCCTTCTCTGATAACT	AGTTATAGTTTAAGTAATAAATATGTTACTTTGGTACC	DMSO	yes	1	429	95	4	9	2	375.9617791552	84.5329700928	0	2.4299544256	0	0.00799519520088	14.8022227816	0
50	240	FMP45-F[1,2]	PRS3-F[3]	GGTACCTATTTAAAGATTAATGTCCTTCTCTGATAACT	AGTTATGGGTGAACAATCAAAATACTTGTAGCGGTACC	DMSO	yes	1	1190	236	41	8	7	1067.7588499728	220.464117504	32.9302180992	1.3344477936	0.617003168	0.00643823589355	26.0438824453	1
41	241	FMP45-F[1,2]	ho::HphMX	GGTACCTATTTAAAGATTAATGTCCTTCTCTGATAACT	AGTTATAGCATAATGGTGAAGAGTATTAAAGTGGTACC	DMSO	yes	1	24	3	1	0	0	0	0	0	0	0	0.0259346375226	0	0
42	242	FMP45-F[1,2]	FPR1-F[3]	GGTACCTATTTAAAGATTAATGTCCTTCTCTGATAACT	AGTTATAAATTAAGTCCAAAACGACTTGATCTGGTACC	DMSO	yes	1	15	6	6	0	3	0	0	0	0	0	0.0259346375226	0	0
43	243	FMP45-F[1,2]	RPB9-F[3]	GGTACCTATTTAAAGATTAATGTCCTTCTCTGATAACT	AGTTATCTTCGAACCCTCAATCCCCTTCCCCGGGTACC	DMSO	yes	1	584	37	6	3	0	516.9751373328	28.9868775488	0	0	0	0.0259346375226	74.6253267397	0
44	244	FMP45-F[1,2]	SNQ2-F[3]	GGTACCTATTTAAAGATTAATGTCCTTCTCTGATAACT	AGTTATTGCATAAATAATAAGCATTTTTATGAGGTACC	DMSO	yes	1	430	70	10	0	0	377.9636875952	62.3904807488	3.7877232032	0	0	-0.105515819028	12.0889831637	0
45	245	FMP45-F[1,2]	PDR5-F[3]	GGTACCTATTTAAAGATTAATGTCCTTCTCTGATAACT	AGTTATTCGCTAAGACGTAAGGAGCTTTTAAAGGTACC	DMSO	yes	1	747	156	39	0	16	670.581689092	147.0634334272	32.667947776	0	9.8543510528	0.0546799621232	45.2789275212	1
46	246	FMP45-F[1,2]	HXT1-F[3]	GGTACCTATTTAAAGATTAATGTCCTTCTCTGATAACT	AGTTATTATCGAAGGTTGAAAAAATTTTAAATGGTACC	DMSO	yes	1	334	54	24	11	9	289.8965759768	45.908578528	17.7397958848	4.8331768608	2.8557632896	0.0263034699521	42.4640457187	1
47	247	FMP45-F[1,2]	IMD3-F[3]	GGTACCTATTTAAAGATTAATGTCCTTCTCTGATAACT	AGTTATAACGCAAATCAAAATCCGGTTCTGCAGGTACC	DMSO	yes	1	857	181	29	3	1	767.6169938784	163.5966454976	18.2992741056	0	0	-0.00484103290251	15.3643370133	0
48	248	FMP45-F[1,2]	DBP2-F[3]	GGTACCTATTTAAAGATTAATGTCCTTCTCTGATAACT	AGTTATACTCAAACTGACAACCGCTTTTATCCGGTACC	DMSO	yes	1	470	89	8	11	0	428.4525557304	81.1362107328	1.7085016608	4.8323640384	0	-0.0768034892649	23.6372864655	1
49	249	FMP45-F[1,2]	SHR3-F[3]	GGTACCTATTTAAAGATTAATGTCCTTCTCTGATAACT	AGTTATCAATAAACAGAAAAATAAATTAAGCAGGTACC	DMSO	yes	1	606	137	21	15	0	540.4713206032	124.86649248	13.3418443168	8.2004258848	0	0.0373043346322	27.2506334669	1
50	250	FMP45-F[1,2]	PRS3-F[3]	GGTACCTATTTAAAGATTAATGTCCTTCTCTGATAACT	AGTTATGTATTAACGAGTAACCCGTTTACTATGGTACC	DMSO	yes	1	752	171	19	10	0	673.3129230912	158.636438656	11.3708236256	3.3439515632	0	0.0137534184169	19.4844028752	0
51	251	FTR1-F[1,2]	ho::HphMX	GGTACCGTTCGAAGGTGTAAGGGCGTTGTCGCATAACT	AGTTATTGTAAAACACAAAAATCTATTATGAGGGTACC	DMSO	yes	1	811	158	44	26	17	714.69399446	148.7131243824	37.7096417088	19.8423331872	10.857027732	0.080410353102	80.7737977629	1
52	252	FTR1-F[1,2]	FPR1-F[3]	GGTACCGTTCGAAGGTGTAAGGGCGTTGTCGCATAACT	AGTTATCTCGAAAATACCAAAATGATTGTAGCGGTACC	DMSO	yes	1	878	183	46	15	0	754.71119706	163.701761608	35.5817309192	7.4746687072	0	0.0577311662271	34.3217748276	1
53	253	FTR1-F[1,2]	RPB9-F[3]	GGTACCGTTCGAAGGTGTAAGGGCGTTGTCGCATAACT	AGTTATTGTAGAATCTCAAAGCAGTTTAATTGGTACC	DMSO	yes	1	691	145	17	6	0	588.17466086	134.6371234928	10.6430980056	0	0	6.80309654427e-05	13.5249259664	0
54	254	FTR1-F[1,2]	SNQ2-F[3]	GGTACCGTTCGAAGGTGTAAGGGCGTTGTCGCATAACT	AGTTATATATCAAAAAAAAATCCGATTGTTTAGGTACC	DMSO	yes	1	449	83	7	0	0	386.402571024	74.9556492192	0.7861754336	0	0	-0.0984728289327	13.899436674	0
55	255	FTR1-F[1,2]	PDR5-F[3]	GGTACCGTTCGAAGGTGTAAGGGCGTTGTCGCATAACT	AGTTATAGGGCAATGTGCAAGGACATTAGACAGGTACC	DMSO	yes	1	1306	340	56	37	11	1157.77474604	327.5854630664	49.3694730072	30.8105219168	4.8509192088	0.127407308141	67.9157142018	1
56	256	FTR1-F[1,2]	HXT1-F[3]	GGTACCGTTCGAAGGTGTAAGGGCGTTGTCGCATAACT	AGTTATCTTGCAAGAACAAATCTGTTTTGCTGGTACC	DMSO	yes	1	779	181	65	24	18	662.368161036	169.5305220488	58.4602298136	17.8092010336	11.8522311064	0.175439245587	80.164941964	1
57	257	FTR1-F[1,2]	IMD3-F[3]	GGTACCGTTCGAAGGTGTAAGGGCGTTGTCGCATAACT	AGTTATGACCAAATTAGGAAGAGAGTTATACGGGTACC	DMSO	yes	1	820	123	33	15	0	680.579468252	97.7588492872	18.1935716008	5.6242764544	0	-0.0842429263195	32.1081931752	1
58	258	FTR1-F[1,2]	DBP2-F[3]	GGTACCGTTCGAAGGTGTAAGGGCGTTGTCGCATAACT	AGTTATCGAATAAAACCTAATACTGTTATGGAGGTACC	DMSO	yes	1	874	141	25	16	0	758.889338876	129.533368612	18.4261960112	9.797258048	0	-0.0413296825934	35.1464091451	1
59	259	FTR1-F[1,2]	SHR3-F[3]	GGTACCGTTCGAAGGTGTAAGGGCGTTGTCGCATAACT	AGTTATCCGTTAAAAAAGAATATCATTTAGATGGTACC	DMSO	yes	1	1018	110	38	1	0	905.203702304	94.0080447648	29.259207936	0	0	-0.175628019291	36.7023398864	1
60	260	FTR1-F[1,2]	PRS3-F[3]	GGTACCGTTCGAAGGTGTAAGGGCGTTGTCGCATAACT	AGTTATTCGCTAACACCAAACATACTTCTAAAGGTACC	DMSO	yes	1	990	215	42	9	1	878.48221606	197.5762234752	32.7534419272	1.7852413696	0	0.0384529865202	22.7897582331	1
51	261	FTR1-F[1,2]	ho::HphMX	GGTACCGTTCGAAGGTGTAAGGGCGTTGTCGCATAACT	AGTTATAAACAAAGTAAGAACAAGTTTACTGTGGTACC	DMSO	yes	1	1043	210	84	9	13	923.934276492	200.3146055344	77.6605382128	2.83798528	6.8571097256	0.104319326059	69.8635987459	1
52	262	FTR1-F[1,2]	FPR1-F[3]	GGTACCGTTCGAAGGTGTAAGGGCGTTGTCGCATAACT	AGTTATATAATAACAGCCAATAAGGTTACGCTGGTACC	DMSO	yes	1	831	246	33	21	1	700.79345974	224.339114152	21.4997607832	12.8861602048	0	0.124612262249	30.4472566307	1
53	263	FTR1-F[1,2]	RPB9-F[3]	GGTACCGTTCGAAGGTGTAAGGGCGTTGTCGCATAACT	AGTTATCAAAGAACCATGAACAATCTTGACAGGGTACC	DMSO	yes	1	827	190	69	7	13	722.700567096	179.284149656	62.561145964	0.8237307488	6.8545474256	0.131916830969	54.6924588516	1
54	264	FTR1-F[1,2]	SNQ2-F[3]	GGTACCGTTCGAAGGTGTAAGGGCGTTGTCGCATAACT	AGTTATGACAAAATCAGAAACAGGCTTGCGGGGGTACC	DMSO	yes	1	833	259	34	10	0	728.284054116	249.9223467776	27.697450496	3.847066352	0	0.138158673102	18.5719386022	0
55	265	FTR1-F[1,2]	PDR5-F[3]	GGTACCGTTCGAAGGTGTAAGGGCGTTGTCGCATAACT	AGTTATTTACGAAACGTCAAACTATTTTTTGAGGTACC	DMSO	yes	1	910	261	81	22	0	802.43003474	250.1887897888	74.5685961496	15.8210889824	0	0.201807455743	45.6821121592	1
56	266	FTR1-F[1,2]	HXT1-F[3]	GGTACCGTTCGAAGGTGTAAGGGCGTTGTCGCATAACT	AGTTATCAGAAAACAATAAACAAGTTTAAGAGGGTACC	DMSO	yes	1	773	261	61	26	31	669.39596268	249.622323712	54.4578593	19.804137648	24.8491973432	0.24582226983	82.6974919687	1
57	267	FTR1-F[1,2]	IMD3-F[3]	GGTACCGTTCGAAGGTGTAAGGGCGTTGTCGCATAACT	AGTTATATTGCAAACCAAAATAGGTTTTAAGTGGTACC	DMSO	yes	1	947	156	45	2	0	817.651838664	132.5543190256	31.0523748136	0	0	-0.0455902213353	27.7122847964	1
58	268	FTR1-F[1,2]	DBP2-F[3]	GGTACCGTTCGAAGGTGTAAGGGCGTTGTCGCATAACT	AGTTATGCCGAAACACATAAGCGTATTAAAATGGTACC	DMSO	yes	1	471	104	6	0	0	405.870896476	94.9017091944	0	0	0	0.0259346375226	9.65175564624	0
59	269	FTR1-F[1,2]	SHR3-F[3]	GGTACCGTTCGAAGGTGTAAGGGCGTTGTCGCATAACT	AGTTATTTGCAAAAACAAAAAGCATTTTGAAAGGTACC	DMSO	yes	1	772	93	26	11	1	676.251759668	77.0777855632	17.0487401928	3.7139136768	0	-0.152603171753	32.2244261599	1
60	270	FTR1-F[1,2]	PRS3-F[3]	GGTACCGTTCGAAGGTGTAAGGGCGTTGTCGCATAACT	AGTTATTTATTAAACAGAAACGGGCTTGTTATGGTACC	DMSO	yes	1	820	66	36	18	0	692.712672452	50.2898545216	27.7920655288	11.3113931776	0	-0.236073707254	69.1022921829	1
51	271	FTR1-F[1,2]	ho::HphMX	GGTACCGTTCGAAGGTGTAAGGGCGTTGTCGCATAACT	AGTTATGATATAAGGTATAACGAAATTGCTAGGGTACC	DMSO	yes	1	958	36	37	22	0	840.68725286	26.3110473304	30.6574904096	15.834958256	0	-0.495251728853	97.728689962	1
52	272	FTR1-F[1,2]	FPR1-F[3]	GGTACCGTTCGAAGGTGTAAGGGCGTTGTCGCATAACT	AGTTATTACTCAAATAACAATGATCTTGATACGGTACC	DMSO	yes	1	0	0	0	0	0	0	0	0	0	0	0.0259346375226	0	0
53	273	FTR1-F[1,2]	RPB9-F[3]	GGTACCGTTCGAAGGTGTAAGGGCGTTGTCGCATAACT	AGTTATAAAAGAATCCTAAATAGTTTTGATGTGGTACC	DMSO	yes	1	632	33	5	0	6	545.903995248	24.216254428	0	0	0	0.0259346375226	93.3677811552	0
54	274	FTR1-F[1,2]	SNQ2-F[3]	GGTACCGTTCGAAGGTGTAAGGGCGTTGTCGCATAACT	AGTTATAATGCAACACTAAATATATTTATAAAGGTACC	DMSO	yes	1	261	50	8	3	4	223.016677216	42.5947026576	1.7866834008	0	0	-0.072220849507	11.1321521166	0
55	275	FTR1-F[1,2]	PDR5-F[3]	GGTACCGTTCGAAGGTGTAAGGGCGTTGTCGCATAACT	AGTTATAACTAAAAGGATAATAAAGTTACAACGGTACC	DMSO	yes	1	468	105	34	5	0	383.196996412	95.5323676192	27.6176996456	0	0	0.109586655578	21.6740963289	1
56	276	FTR1-F[1,2]	HXT1-F[3]	GGTACCGTTCGAAGGTGTAAGGGCGTTGTCGCATAACT	AGTTATCCGTAAAAATGAAAGTAAATTGTGATGGTACC	DMSO	yes	1	761	345	52	33	11	661.564714332	333.4557997648	45.4539648848	26.8010555872	4.8508987104	0.281471388807	47.003704435	1
57	277	FTR1-F[1,2]	IMD3-F[3]	GGTACCGTTCGAAGGTGTAAGGGCGTTGTCGCATAACT	AGTTATCCTAAAAATACAAAGGACATTGGTTAGGTACC	DMSO	yes	1	1226	137	41	3	1	1099.165403952	113.481731664	26.7601243512	0	0	-0.195971859886	32.3861875426	1
58	278	FTR1-F[1,2]	DBP2-F[3]	GGTACCGTTCGAAGGTGTAAGGGCGTTGTCGCATAACT	AGTTATCAGTAAAGTCTTAAATATGTTTGACTGGTACC	DMSO	yes	1	845	111	29	5	0	738.1725144	100.1162024272	22.4788552776	0	0	-0.106904399142	25.2641717754	1
59	279	FTR1-F[1,2]	SHR3-F[3]	GGTACCGTTCGAAGGTGTAAGGGCGTTGTCGCATAACT	AGTTATTCAACAAGCGCAAAAACCTTTAACTAGGTACC	DMSO	yes	1	933	144	51	9	0	808.581179236	126.6722949832	41.48625118	1.6941004288	0	-0.0243815853817	41.6508796465	1
60	280	FTR1-F[1,2]	PRS3-F[3]	GGTACCGTTCGAAGGTGTAAGGGCGTTGTCGCATAACT	AGTTATAGAGAAAACCGTAACCGTATTTGTAAGGTACC	DMSO	yes	1	774	159	21	8	1	661.044340816	142.502068156	12.1015687816	0.9854102112	0	-0.0100386249253	16.3200283481	0
51	281	FTR1-F[1,2]	ho::HphMX	GGTACCGTTCGAAGGTGTAAGGGCGTTGTCGCATAACT	AGTTATGTAAAAATGTTTAATGGTTTTGTAACGGTACC	DMSO	yes	1	535	56	13	4	0	427.024387316	46.5174231624	6.6896616656	0	0	-0.201583435398	15.3151824234	0
52	282	FTR1-F[1,2]	FPR1-F[3]	GGTACCGTTCGAAGGTGTAAGGGCGTTGTCGCATAACT	AGTTATTAGCTAAATCTTAATTTACTTAATCAGGTACC	DMSO	yes	1	864	167	61	17	3	747.849867352	148.7621064	51.950194556	9.8505700512	0	0.0745092159288	52.6799423618	1
53	283	FTR1-F[1,2]	RPB9-F[3]	GGTACCGTTCGAAGGTGTAAGGGCGTTGTCGCATAACT	AGTTATGCATTAAATTAAAAATGTATTTCTATGGTACC	DMSO	yes	1	417	50	15	12	0	362.486544688	42.5569856952	8.7902391712	5.8493228608	0	-0.133717370481	30.4896641375	1
54	284	FTR1-F[1,2]	SNQ2-F[3]	GGTACCGTTCGAAGGTGTAAGGGCGTTGTCGCATAACT	AGTTATCTCTCAAATTATAATATTATTCCTTTGGTACC	DMSO	yes	1	300	34	11	0	2	247.978378864	26.5235385776	4.790577816	0	0	-0.193408606726	14.1262565844	0
55	285	FTR1-F[1,2]	PDR5-F[3]	GGTACCGTTCGAAGGTGTAAGGGCGTTGTCGCATAACT	AGTTATTTATGAACTGATAAGAGAATTCCAATGGTACC	DMSO	yes	1	609	125	36	17	1	532.70472676	115.5337909008	29.6622314368	10.8315459744	0	0.0812274967397	39.6821984292	1
56	286	FTR1-F[1,2]	HXT1-F[3]	GGTACCGTTCGAAGGTGTAAGGGCGTTGTCGCATAACT	AGTTATAATTTAAATCCAAATTAGATTACGAGGGTACC	DMSO	yes	1	737	188	30	22	3	647.524807332	178.4711665104	23.6039845312	15.8238408224	0	0.10654641812	36.9875807065	1
57	287	FTR1-F[1,2]	IMD3-F[3]	GGTACCGTTCGAAGGTGTAAGGGCGTTGTCGCATAACT	AGTTATGACAAAAATTGGAAGGGTGTTAGGTAGGTACC	DMSO	yes	1	1389	101	20	3	13	1234.14675688	74.4843006144	4.5686026224	0	5.4618861296	-0.420682344259	31.7132388722	1
58	288	FTR1-F[1,2]	DBP2-F[3]	GGTACCGTTCGAAGGTGTAAGGGCGTTGTCGCATAACT	AGTTATAAAAAAAAACAGAATATATTTACGTAGGTACC	DMSO	yes	1	358	179	19	0	0	295.587285476	169.696756644	12.619562192	0	0	0.240567317176	18.4742405856	0
59	289	FTR1-F[1,2]	SHR3-F[3]	GGTACCGTTCGAAGGTGTAAGGGCGTTGTCGCATAACT	AGTTATAGTTTAAGTAATAAATATGTTACTTTGGTACC	DMSO	yes	1	506	91	19	6	0	423.569309472	77.2304989832	10.9055115368	0	0	-0.0388967356192	14.8888269181	0
60	290	FTR1-F[1,2]	PRS3-F[3]	GGTACCGTTCGAAGGTGTAAGGGCGTTGTCGCATAACT	AGTTATGGGTGAACAATCAAAATACTTGTAGCGGTACC	DMSO	yes	1	1048	242	54	33	8	852.994905608	219.293002176	44.0488914208	25.9347763552	1.535510328	0.122531072731	62.0182082377	1
51	291	FTR1-F[1,2]	ho::HphMX	GGTACCGTTCGAAGGTGTAAGGGCGTTGTCGCATAACT	AGTTATAGCATAATGGTGAAGAGTATTAAAGTGGTACC	DMSO	yes	1	804	246	58	16	12	695.173252096	236.5928570872	51.6877991192	9.8409572672	5.8563512848	0.199806968392	40.5230208522	1
52	292	FTR1-F[1,2]	FPR1-F[3]	GGTACCGTTCGAAGGTGTAAGGGCGTTGTCGCATAACT	AGTTATAAATTAAGTCCAAAACGACTTGATCTGGTACC	DMSO	yes	1	1397	261	54	27	17	1273.722062616	241.3267269064	43.3985240824	19.23228664	10.2278703408	0.0112941036446	78.099404424	1
53	293	FTR1-F[1,2]	RPB9-F[3]	GGTACCGTTCGAAGGTGTAAGGGCGTTGTCGCATAACT	AGTTATCTTCGAACCCTCAATCCCCTTCCCCGGGTACC	DMSO	yes	1	724	55	6	0	0	618.816835208	45.5572750472	0	0	0	0.0259346375226	67.9905143271	0
54	294	FTR1-F[1,2]	SNQ2-F[3]	GGTACCGTTCGAAGGTGTAAGGGCGTTGTCGCATAACT	AGTTATTGCATAAATAATAAGCATTTTTATGAGGTACC	DMSO	yes	1	546	145	37	17	0	465.199142872	136.2689158472	30.7172612168	10.845140064	0	0.162517200195	32.1699251589	1
55	295	FTR1-F[1,2]	PDR5-F[3]	GGTACCGTTCGAAGGTGTAAGGGCGTTGTCGCATAACT	AGTTATTCGCTAAGACGTAAGGAGCTTTTAAAGGTACC	DMSO	yes	1	1019	292	53	9	6	898.53624162	280.9290408968	46.480717824	2.814319456	0	0.134575865949	20.606610753	1
56	296	FTR1-F[1,2]	HXT1-F[3]	GGTACCGTTCGAAGGTGTAAGGGCGTTGTCGCATAACT	AGTTATTATCGAAGGTTGAAAAAATTTTAAATGGTACC	DMSO	yes	1	509	167	31	20	11	441.103801548	157.419216732	24.6226099952	13.8127784256	4.8543424416	0.202474263119	41.5854699892	1
57	297	FTR1-F[1,2]	IMD3-F[3]	GGTACCGTTCGAAGGTGTAAGGGCGTTGTCGCATAACT	AGTTATAACGCAAATCAAAATCCGGTTCTGCAGGTACC	DMSO	yes	1	1019	246	51	12	1	877.446197424	220.0002401944	35.8530642544	2.6848719712	0	0.0711721468064	22.4476283057	1
58	298	FTR1-F[1,2]	DBP2-F[3]	GGTACCGTTCGAAGGTGTAAGGGCGTTGTCGCATAACT	AGTTATACTCAAACTGACAACCGCTTTTATCCGGTACC	DMSO	yes	1	138	62	15	0	0	74.261687644	52.8205821432	8.5608073192	0	0	0.343462273795	11.6385558875	0
59	299	FTR1-F[1,2]	SHR3-F[3]	GGTACCGTTCGAAGGTGTAAGGGCGTTGTCGCATAACT	AGTTATCAATAAACAGAAAAATAAATTAAGCAGGTACC	DMSO	yes	1	939	67	36	10	13	836.250719752	50.29213412	26.8618082632	2.6988335936	6.4697309624	-0.314153046836	71.9089990514	1
60	300	FTR1-F[1,2]	PRS3-F[3]	GGTACCGTTCGAAGGTGTAAGGGCGTTGTCGCATAACT	AGTTATGTATTAACGAGTAACCCGTTTACTATGGTACC	DMSO	yes	1	1136	184	64	0	0	1011.845574432	166.886498864	54.9190392344	0	0	-0.0134246490812	45.1116232651	1
61	301	IMD3-F[1,2]	ho::HphMX	GGTACCTAAGTAATACGTAACCATATTACTTAATAACT	AGTTATTGTAAAACACAAAAATCTATTATGAGGGTACC	DMSO	yes	1	605	60	6	0	0	530.828298288	42.7935770896	0	0	0	0.0259346375226	53.8279219522	0
62	302	IMD3-F[1,2]	FPR1-F[3]	GGTACCTAAGTAATACGTAACCATATTACTTAATAACT	AGTTATCTCGAAAATACCAAAATGATTGTAGCGGTACC	DMSO	yes	1	690	246	180	132	137	595.469343568	193.587236632	56.3577772192	0	0	0.190108696397	25.4768072016	1
63	303	IMD3-F[1,2]	RPB9-F[3]	GGTACCTAAGTAATACGTAACCATATTACTTAATAACT	AGTTATTGTAGAATCTCAAAGCAGTTTAATTGGTACC	DMSO	yes	1	496	110	7	0	1	416.909356208	89.0096712912	0	0	0	0.0259346375226	10.1991208076	0
64	304	IMD3-F[1,2]	SNQ2-F[3]	GGTACCTAAGTAATACGTAACCATATTACTTAATAACT	AGTTATATATCAAAAAAAAATCCGATTGTTTAGGTACC	DMSO	yes	1	322	55	7	0	5	273.2619615872	42.1630873568	0	0	0	0.0259346375226	13.8186217484	0
65	305	IMD3-F[1,2]	PDR5-F[3]	GGTACCTAAGTAATACGTAACCATATTACTTAATAACT	AGTTATAGGGCAATGTGCAAGGACATTAGACAGGTACC	DMSO	yes	1	1052	89	56	15	9	938.654390112	60.7947239256	36.3877263072	4.1153210896	0.2465151208	-0.279223586146	71.1285932388	1
66	306	IMD3-F[1,2]	HXT1-F[3]	GGTACCTAAGTAATACGTAACCATATTACTTAATAACT	AGTTATCTTGCAAGAACAAATCTGTTTTGCTGGTACC	DMSO	yes	1	525	61	16	6	8	435.4921299808	36.1181544152	0	0	0	0.0259346375226	44.103486804	0
67	307	IMD3-F[1,2]	IMD3-F[3]	GGTACCTAAGTAATACGTAACCATATTACTTAATAACT	AGTTATGACCAAATTAGGAAGAGAGTTATACGGGTACC	DMSO	yes	1	741	4230	8237	9988	10258	634.2976946656	4156.6881643288	7992.8374303008	9671.5717213568	9890.1430735928	1.18121468243	164.914124583	1
68	308	IMD3-F[1,2]	DBP2-F[3]	GGTACCTAAGTAATACGTAACCATATTACTTAATAACT	AGTTATCGAATAAAACCTAATACTGTTATGGAGGTACC	DMSO	yes	1	556	95	26	8	3	467.6398831328	70.128164748	7.9456178112	0	0	-0.110930540336	14.24160875	0
69	309	IMD3-F[1,2]	SHR3-F[3]	GGTACCTAAGTAATACGTAACCATATTACTTAATAACT	AGTTATCCGTTAAAAAAGAATATCATTTAGATGGTACC	DMSO	yes	1	658	96	88	72	70	571.3861075712	55.2142381792	10.429511936	0	0	-0.228868739818	19.3866780548	0
70	310	IMD3-F[1,2]	PRS3-F[3]	GGTACCTAAGTAATACGTAACCATATTACTTAATAACT	AGTTATTCGCTAACACCAAACATACTTCTAAAGGTACC	DMSO	yes	1	656	130	97	82	64	570.350766768	84.1790407808	5.5387002272	0	0	-0.137804331457	13.0434281815	0
61	311	IMD3-F[1,2]	ho::HphMX	GGTACCTAAGTAATACGTAACCATATTACTTAATAACT	AGTTATAAACAAAGTAAGAACAAGTTTACTGTGGTACC	DMSO	yes	1	788	74	21	2	14	696.6557249376	55.3921304976	9.3818024128	0	7.0281684696	-0.293080000128	38.6573163215	1
62	312	IMD3-F[1,2]	FPR1-F[3]	GGTACCTAAGTAATACGTAACCATATTACTTAATAACT	AGTTATATAATAACAGCCAATAAGGTTACGCTGGTACC	DMSO	yes	1	636	137	178	139	147	536.249799472	76.278660408	24.6415780832	0	0	-0.0639444852159	28.7242332322	1
63	313	IMD3-F[1,2]	RPB9-F[3]	GGTACCTAAGTAATACGTAACCATATTACTTAATAACT	AGTTATCAAAGAACCATGAACAATCTTGACAGGGTACC	DMSO	yes	1	547	67	22	13	2	466.7971287488	44.768390024	7.652004464	3.3819761936	0	-0.219718650099	25.9979376734	1
64	314	IMD3-F[1,2]	SNQ2-F[3]	GGTACCTAAGTAATACGTAACCATATTACTTAATAACT	AGTTATGACAAAATCAGAAACAGGCTTGCGGGGGTACC	DMSO	yes	1	848	127	50	7	0	767.4828630048	110.5293365504	39.395594496	0	0	-0.0521040334818	39.7575857788	1
65	315	IMD3-F[1,2]	PDR5-F[3]	GGTACCTAAGTAATACGTAACCATATTACTTAATAACT	AGTTATTTACGAAACGTCAAACTATTTTTTGAGGTACC	DMSO	yes	1	730	85	24	7	2	647.329459472	62.4330438752	9.8566230496	0	0	-0.238661595973	18.4724780135	0
66	316	IMD3-F[1,2]	HXT1-F[3]	GGTACCTAAGTAATACGTAACCATATTACTTAATAACT	AGTTATCAGAAAACAATAAACAAGTTTAAGAGGGTACC	DMSO	yes	1	560	67	18	9	3	480.321815904	42.440987648	0.815246800000001	0	0	-0.322257643653	11.3044786442	0
67	317	IMD3-F[1,2]	IMD3-F[3]	GGTACCTAAGTAATACGTAACCATATTACTTAATAACT	AGTTATATTGCAAACCAAAATAGGTTTTAAGTGGTACC	DMSO	yes	1	679	4242	8721	10153	11425	579.8974601792	4175.0021817424	8500.4243727136	9866.559780944	11078.0981487416	1.19276832545	165.433389219	1
68	318	IMD3-F[1,2]	DBP2-F[3]	GGTACCTAAGTAATACGTAACCATATTACTTAATAACT	AGTTATGCCGAAACACATAAGCGTATTAAAATGGTACC	DMSO	yes	1	374	53	23	2	2	323.3517724128	36.4567616376	10.3866120192	0	0	-0.150379573592	19.4897089088	0
69	319	IMD3-F[1,2]	SHR3-F[3]	GGTACCTAAGTAATACGTAACCATATTACTTAATAACT	AGTTATTTGCAAAAACAAAAAGCATTTTGAAAGGTACC	DMSO	yes	1	473	81	114	93	105	399.2491411104	40.4594913328	30.6490368928	0	0	-0.100720367686	45.3023183244	1
70	320	IMD3-F[1,2]	PRS3-F[3]	GGTACCTAAGTAATACGTAACCATATTACTTAATAACT	AGTTATTTATTAAACAGAAACGGGCTTGTTATGGTACC	DMSO	yes	1	604	89	46	24	28	506.4523924256	49.2052611264	0	0	0	0.0259346375226	41.098304025	0
61	321	IMD3-F[1,2]	ho::HphMX	GGTACCTAAGTAATACGTAACCATATTACTTAATAACT	AGTTATGATATAAGGTATAACGAAATTGCTAGGGTACC	DMSO	yes	1	567	86	10	0	1	476.978373808	67.3796175816	0	0	0	0.0259346375226	21.6769451125	0
62	322	IMD3-F[1,2]	FPR1-F[3]	GGTACCTAAGTAATACGTAACCATATTACTTAATAACT	AGTTATTACTCAAATAACAATGATCTTGATACGGTACC	DMSO	yes	1	0	0	0	1	1	0	0	0	0	0	0.0259346375226	0	0
63	323	IMD3-F[1,2]	RPB9-F[3]	GGTACCTAAGTAATACGTAACCATATTACTTAATAACT	AGTTATAAAAGAATCCTAAATAGTTTTGATGTGGTACC	DMSO	yes	1	472	13	7	2	1	405.5319081344	0	0	0	0	0.0259346375226	5.39836906231	0
64	324	IMD3-F[1,2]	SNQ2-F[3]	GGTACCTAAGTAATACGTAACCATATTACTTAATAACT	AGTTATAATGCAACACTAAATATATTTATAAAGGTACC	DMSO	yes	1	199	45	11	5	2	168.8337006848	34.4104070704	2.8463671008	0	0	-0.0281675588943	11.017064918	0
65	325	IMD3-F[1,2]	PDR5-F[3]	GGTACCTAAGTAATACGTAACCATATTACTTAATAACT	AGTTATAACTAAAAGGATAATAAAGTTACAACGGTACC	DMSO	yes	1	463	48	14	2	1	397.5074983136	30.1579209568	1.2052455456	0	0	-0.35600357763	11.3045820689	0
66	326	IMD3-F[1,2]	HXT1-F[3]	GGTACCTAAGTAATACGTAACCATATTACTTAATAACT	AGTTATCCGTAAAAATGAAAGTAAATTGTGATGGTACC	DMSO	yes	1	497	78	29	3	10	420.4672060896	52.8553831792	11.7082870848	0	1.2406156064	-0.124639924029	24.9930023912	1
67	327	IMD3-F[1,2]	IMD3-F[3]	GGTACCTAAGTAATACGTAACCATATTACTTAATAACT	AGTTATCCTAAAAATACAAAGGACATTGGTTAGGTACC	DMSO	yes	1	815	4791	10226	12141	13616	717.7939856256	4723.746918256	9997.3977436512	11854.770890128	13251.1341273936	1.19727188888	178.489467924	1
68	328	IMD3-F[1,2]	DBP2-F[3]	GGTACCTAAGTAATACGTAACCATATTACTTAATAACT	AGTTATCAGTAAAGTCTTAAATATGTTTGACTGGTACC	DMSO	yes	1	627	161	27	10	11	544.88967232	138.1777803888	10.3918991776	0	1.4264826192	0.0315601917023	19.0128661718	0
69	329	IMD3-F[1,2]	SHR3-F[3]	GGTACCTAAGTAATACGTAACCATATTACTTAATAACT	AGTTATTCAACAAGCGCAAAAACCTTTAACTAGGTACC	DMSO	yes	1	617	111	127	110	103	521.6167269408	65.5168895128	28.20033368	0	0	-0.0819814374805	35.5205673667	1
70	330	IMD3-F[1,2]	PRS3-F[3]	GGTACCTAAGTAATACGTAACCATATTACTTAATAACT	AGTTATAGAGAAAACCGTAACCGTATTTGTAAGGTACC	DMSO	yes	1	647	66	105	69	51	560.2658667648	23.434901524	23.0999686816	0	0	-0.416709420113	46.8952668373	1
61	331	IMD3-F[1,2]	ho::HphMX	GGTACCTAAGTAATACGTAACCATATTACTTAATAACT	AGTTATGTAAAAATGTTTAATGGTTTTGTAACGGTACC	DMSO	yes	1	668	26	17	0	0	585.0233919648	8.1053667096	6.1816750656	0	0	-0.83755933051	23.0191894645	1
62	332	IMD3-F[1,2]	FPR1-F[3]	GGTACCTAAGTAATACGTAACCATATTACTTAATAACT	AGTTATTAGCTAAATCTTAATTTACTTAATCAGGTACC	DMSO	yes	1	581	225	118	88	65	491.8555851456	176.3160856	31.942491056	0	0	0.176720461588	15.4469450482	0
63	333	IMD3-F[1,2]	RPB9-F[3]	GGTACCTAAGTAATACGTAACCATATTACTTAATAACT	AGTTATGCATTAAATTAAAAATGTATTTCTATGGTACC	DMSO	yes	1	389	60	9	0	0	346.3614497664	49.2777701608	0.9440259712	0	0	-0.177549404827	11.5244751236	0
64	334	IMD3-F[1,2]	SNQ2-F[3]	GGTACCTAAGTAATACGTAACCATATTACTTAATAACT	AGTTATCTCTCAAATTATAATATTATTCCTTTGGTACC	DMSO	yes	1	279	32	7	0	0	238.2415787392	21.1601487504	0	0	0	0.0259346375226	25.5397816321	0
65	335	IMD3-F[1,2]	PDR5-F[3]	GGTACCTAAGTAATACGTAACCATATTACTTAATAACT	AGTTATTTATGAACTGATAAGAGAATTCCAATGGTACC	DMSO	yes	1	455	27	6	11	1	395.926717728	9.1629261232	0	2.1314137968	0	-0.728748478733	17.1455330151	0
66	336	IMD3-F[1,2]	HXT1-F[3]	GGTACCTAAGTAATACGTAACCATATTACTTAATAACT	AGTTATAATTTAAATCCAAATTAGATTACGAGGGTACC	DMSO	yes	1	501	54	10	0	0	431.9822564896	35.9426988016	0	0	0	0.0259346375226	43.6496284758	0
67	337	IMD3-F[1,2]	IMD3-F[3]	GGTACCTAAGTAATACGTAACCATATTACTTAATAACT	AGTTATGACAAAAATTGGAAGGGTGTTAGGTAGGTACC	DMSO	yes	1	1026	5009	9824	10926	13314	907.653465664	4931.2060378176	9562.6727212224	10612.1630865904	12905.4777208336	1.18800720771	332.734298751	1
68	338	IMD3-F[1,2]	DBP2-F[3]	GGTACCTAAGTAATACGTAACCATATTACTTAATAACT	AGTTATAAAAAAAAACAGAATATATTTACGTAGGTACC	DMSO	yes	1	304	56	15	15	6	255.4013316128	38.736017676	2.256400192	5.0442014992	0	-0.105057185409	23.147488032	1
69	339	IMD3-F[1,2]	SHR3-F[3]	GGTACCTAAGTAATACGTAACCATATTACTTAATAACT	AGTTATAGTTTAAGTAATAAATATGTTACTTTGGTACC	DMSO	yes	1	395	80	39	32	26	331.2974466816	47.0298055128	0	0	0	0.0259346375226	17.2957086438	0
70	340	IMD3-F[1,2]	PRS3-F[3]	GGTACCTAAGTAATACGTAACCATATTACTTAATAACT	AGTTATGGGTGAACAATCAAAATACTTGTAGCGGTACC	DMSO	yes	1	945	246	145	72	76	796.3582479424	181.599863104	34.1882926208	0	0	0.046812202714	21.2518333584	1
61	341	IMD3-F[1,2]	ho::HphMX	GGTACCTAAGTAATACGTAACCATATTACTTAATAACT	AGTTATAGCATAATGGTGAAGAGTATTAAAGTGGTACC	DMSO	yes	1	877	99	12	0	0	793.3811967488	81.3706405288	1.1305204192	0	0	-0.28307996538	12.9304910929	0
62	342	IMD3-F[1,2]	FPR1-F[3]	GGTACCTAAGTAATACGTAACCATATTACTTAATAACT	AGTTATAAATTAAGTCCAAAACGACTTGATCTGGTACC	DMSO	yes	1	939	202	170	123	140	844.4775418048	148.2683752856	41.3260201824	0	0	-0.00643901179842	33.4285369433	1
63	343	IMD3-F[1,2]	RPB9-F[3]	GGTACCTAAGTAATACGTAACCATATTACTTAATAACT	AGTTATCTTCGAACCCTCAATCCCCTTCCCCGGGTACC	DMSO	yes	1	587	40	10	4	0	506.1303388224	22.2455113688	0	0	0	0.0259346375226	87.6297086802	0
64	344	IMD3-F[1,2]	SNQ2-F[3]	GGTACCTAAGTAATACGTAACCATATTACTTAATAACT	AGTTATTGCATAAATAATAAGCATTTTTATGAGGTACC	DMSO	yes	1	411	78	3	1	3	348.5271822016	62.7480945688	0	0	0	0.0259346375226	12.1226752973	0
65	345	IMD3-F[1,2]	PDR5-F[3]	GGTACCTAAGTAATACGTAACCATATTACTTAATAACT	AGTTATTCGCTAAGACGTAAGGAGCTTTTAAAGGTACC	DMSO	yes	1	803	81	21	9	1	710.600885136	57.5196010072	4.443053824	0	0	-0.322482427794	14.2663206339	0
66	346	IMD3-F[1,2]	HXT1-F[3]	GGTACCTAAGTAATACGTAACCATATTACTTAATAACT	AGTTATTATCGAAGGTTGAAAAAATTTTAAATGGTACC	DMSO	yes	1	422	40	21	7	0	369.2639547744	21.760010228	8.3401077952	0	0	-0.356924685957	21.456077224	1
67	347	IMD3-F[1,2]	IMD3-F[3]	GGTACCTAAGTAATACGTAACCATATTACTTAATAACT	AGTTATAACGCAAATCAAAATCCGGTTCTGCAGGTACC	DMSO	yes	1	742	4607	10528	11854	13204	633.6881075072	4531.0204106376	10274.4854308544	11543.3825016464	12814.2499756544	1.19487625284	136.386238904	1
68	348	IMD3-F[1,2]	DBP2-F[3]	GGTACCTAAGTAATACGTAACCATATTACTTAATAACT	AGTTATACTCAAACTGACAACCGCTTTTATCCGGTACC	DMSO	yes	1	178	19	29	13	3	128.4011467232	2.1714671528	14.6427036192	2.1944870336	0	-0.440925919527	46.1892498209	1
69	349	IMD3-F[1,2]	SHR3-F[3]	GGTACCTAAGTAATACGTAACCATATTACTTAATAACT	AGTTATCAATAAACAGAAAAATAAATTAAGCAGGTACC	DMSO	yes	1	627	65	116	73	60	547.9667438656	21.69663948	27.5149705632	0	0	-0.413909038613	54.9436580982	1
70	350	IMD3-F[1,2]	PRS3-F[3]	GGTACCTAAGTAATACGTAACCATATTACTTAATAACT	AGTTATGTATTAACGAGTAACCCGTTTACTATGGTACC	DMSO	yes	1	623	98	91	63	50	527.8162173696	53.270167056	4.08681333439999	0	0	-0.250964023452	13.273360325	0
71	351	DBP2-F[1,2]	ho::HphMX	GGTACCTCTCCAAATTGTAATAAACTTTAGCTATAACT	AGTTATTGTAAAACACAAAAATCTATTATGAGGGTACC	DMSO	yes	1	578	53	11	6	4	506.19575304	44.5293336048	4.723688448	0	0	-0.283996027082	14.3434218542	0
72	352	DBP2-F[1,2]	FPR1-F[3]	GGTACCTCTCCAAATTGTAATAAACTTTAGCTATAACT	AGTTATCTCGAAAATACCAAAATGATTGTAGCGGTACC	DMSO	yes	1	621	243	61	28	12	529.54527544	227.114631016	50.981414432	20.15189594	5.0951431072	0.282696056043	43.8735602956	1
73	353	DBP2-F[1,2]	RPB9-F[3]	GGTACCTCTCCAAATTGTAATAAACTTTAGCTATAACT	AGTTATTGTAGAATCTCAAAGCAGTTTAATTGGTACC	DMSO	yes	1	606	72	11	0	3	529.44798664	62.7324164656	4.663361376	0	0	-0.201447922743	13.1686451881	0
74	354	DBP2-F[1,2]	SNQ2-F[3]	GGTACCTCTCCAAATTGTAATAAACTTTAGCTATAACT	AGTTATATATCAAAAAAAAATCCGATTGTTTAGGTACC	DMSO	yes	1	294	46	5	3	4	246.744342976	38.4495831584	0	0	0	0.0259346375226	13.0225475325	0
75	355	DBP2-F[1,2]	PDR5-F[3]	GGTACCTCTCCAAATTGTAATAAACTTTAGCTATAACT	AGTTATAGGGCAATGTGCAAGGACATTAGACAGGTACC	DMSO	yes	1	911	168	20	0	0	801.38506896	157.2128978728	13.415298912	0	0	-0.0423995208222	14.4403941985	0
76	356	DBP2-F[1,2]	HXT1-F[3]	GGTACCTCTCCAAATTGTAATAAACTTTAGCTATAACT	AGTTATCTTGCAAGAACAAATCTGTTTTGCTGGTACC	DMSO	yes	1	632	42	17	5	0	545.393272464	31.9128356776	10.497577056	0	0	-0.371186520285	24.0057083329	1
77	357	DBP2-F[1,2]	IMD3-F[3]	GGTACCTCTCCAAATTGTAATAAACTTTAGCTATAACT	AGTTATGACCAAATTAGGAAGAGAGTTATACGGGTACC	DMSO	yes	1	759	101	28	16	3	655.797191248	80.7131395944	14.003204768	5.87037488	0	-0.137731804984	32.2476542966	1
78	358	DBP2-F[1,2]	DBP2-F[3]	GGTACCTCTCCAAATTGTAATAAACTTTAGCTATAACT	AGTTATCGAATAAAACCTAATACTGTTATGGAGGTACC	DMSO	yes	1	529	345	124	67	25	443.501084624	334.914943924	117.466722752	60.7826396	18.8434810976	0.510067611838	65.1900915747	1
79	359	DBP2-F[1,2]	SHR3-F[3]	GGTACCTCTCCAAATTGTAATAAACTTTAGCTATAACT	AGTTATCCGTTAAAAAAGAATATCATTTAGATGGTACC	DMSO	yes	1	712	73	24	0	0	628.186541696	59.5633592096	15.50217856	0	0	-0.217755792539	24.9316297379	1
80	360	DBP2-F[1,2]	PRS3-F[3]	GGTACCTCTCCAAATTGTAATAAACTTTAGCTATAACT	AGTTATTCGCTAACACCAAACATACTTCTAAAGGTACC	DMSO	yes	1	673	154	44	4	9	590.11763144	139.5029112704	35.043662112	0	2.4212833216	0.0853750203264	31.0410306494	1
71	361	DBP2-F[1,2]	ho::HphMX	GGTACCTCTCCAAATTGTAATAAACTTTAGCTATAACT	AGTTATAAACAAAGTAAGAACAAGTTTACTGTGGTACC	DMSO	yes	1	806	113	22	8	0	717.620773008	104.2341791088	15.679172288	1.832856	0	-0.0999765169228	23.1543772198	1
72	362	DBP2-F[1,2]	FPR1-F[3]	GGTACCTCTCCAAATTGTAATAAACTTTAGCTATAACT	AGTTATATAATAACAGCCAATAAGGTTACGCTGGTACC	DMSO	yes	1	684	116	37	14	0	587.50736776	98.364786504	26.000523872	5.42626896	0	-0.00892945425324	35.3629867487	1
73	363	DBP2-F[1,2]	RPB9-F[3]	GGTACCTCTCCAAATTGTAATAAACTTTAGCTATAACT	AGTTATCAAAGAACCATGAACAATCTTGACAGGGTACC	DMSO	yes	1	537	71	50	21	3	459.374463904	61.470993912	43.58906544	14.81528026	0	0.0353234663481	78.2519050285	1
74	364	DBP2-F[1,2]	SNQ2-F[3]	GGTACCTCTCCAAATTGTAATAAACTTTAGCTATAACT	AGTTATGACAAAATCAGAAACAGGCTTGCGGGGGTACC	DMSO	yes	1	618	71	19	12	9	540.071134384	62.6842897152	12.71263616	5.8440529	2.8569441472	-0.139043917757	42.559507262	1
75	365	DBP2-F[1,2]	PDR5-F[3]	GGTACCTCTCCAAATTGTAATAAACTTTAGCTATAACT	AGTTATTTACGAAACGTCAAACTATTTTTTGAGGTACC	DMSO	yes	1	548	83	7	0	0	467.99266776	73.4003676576	0.595819616	0	0	-0.162502096535	13.470872114	0
76	366	DBP2-F[1,2]	HXT1-F[3]	GGTACCTCTCCAAATTGTAATAAACTTTAGCTATAACT	AGTTATCAGAAAACAATAAACAAGTTTAAGAGGGTACC	DMSO	yes	1	574	93	15	1	0	496.88089232	82.980826624	8.495428	0	0	-0.0823622696515	13.8841511331	0
77	367	DBP2-F[1,2]	IMD3-F[3]	GGTACCTCTCCAAATTGTAATAAACTTTAGCTATAACT	AGTTATATTGCAAACCAAAATAGGTTTTAAGTGGTACC	DMSO	yes	1	738	70	17	4	0	642.132490336	51.0429160112	3.781777056	0	0	-0.329165768235	13.7621453064	0
78	368	DBP2-F[1,2]	DBP2-F[3]	GGTACCTCTCCAAATTGTAATAAACTTTAGCTATAACT	AGTTATGCCGAAACACATAAGCGTATTAAAATGGTACC	DMSO	yes	1	364	275	158	90	42	314.900627024	266.6690049288	151.646322432	83.80326904	35.8498522624	0.6475083148	79.6794513255	1
79	369	DBP2-F[1,2]	SHR3-F[3]	GGTACCTCTCCAAATTGTAATAAACTTTAGCTATAACT	AGTTATTTGCAAAAACAAAAAGCATTTTGAAAGGTACC	DMSO	yes	1	572	54	18	16	9	500.601950832	40.6150112464	9.311373088	8.44688336	2.3627896864	-0.246452023538	48.3775495817	1
80	370	DBP2-F[1,2]	PRS3-F[3]	GGTACCTCTCCAAATTGTAATAAACTTTAGCTATAACT	AGTTATTTATTAAACAGAAACGGGCTTGTTATGGTACC	DMSO	yes	1	605	158	18	7	8	510.633312048	144.7720756032	9.985255648	0.18357152	1.5986957568	0.0588230535205	20.6056094405	1
71	371	DBP2-F[1,2]	ho::HphMX	GGTACCTCTCCAAATTGTAATAAACTTTAGCTATAACT	AGTTATGATATAAGGTATAACGAAATTGCTAGGGTACC	DMSO	yes	1	585	133	12	6	2	497.89739464	124.2315438008	5.676409216	0	0	0.0040320006924	13.9901194097	0
72	372	DBP2-F[1,2]	FPR1-F[3]	GGTACCTCTCCAAATTGTAATAAACTTTAGCTATAACT	AGTTATTACTCAAATAACAATGATCTTGATACGGTACC	DMSO	yes	1	0	1	0	0	0	0	0	0	0	0	0.0259346375226	0	0
73	373	DBP2-F[1,2]	RPB9-F[3]	GGTACCTCTCCAAATTGTAATAAACTTTAGCTATAACT	AGTTATAAAAGAATCCTAAATAGTTTTGATGTGGTACC	DMSO	yes	1	444	25	4	6	0	379.631282752	16.901966156	0	0	0	0.0259346375226	66.9132431927	0
74	374	DBP2-F[1,2]	SNQ2-F[3]	GGTACCTCTCCAAATTGTAATAAACTTTAGCTATAACT	AGTTATAATGCAACACTAAATATATTTATAAAGGTACC	DMSO	yes	1	177	59	7	8	5	147.669798784	51.9228844752	0.793532768	1.84127064	0	0.0871844875006	18.095299574	0
75	375	DBP2-F[1,2]	PDR5-F[3]	GGTACCTCTCCAAATTGTAATAAACTTTAGCTATAACT	AGTTATAACTAAAAGGATAATAAAGTTACAACGGTACC	DMSO	yes	1	474	59	9	8	0	410.572923088	50.3954599584	2.640335776	1.81772322	0	-0.187795992136	17.6529975638	0
76	376	DBP2-F[1,2]	HXT1-F[3]	GGTACCTCTCCAAATTGTAATAAACTTTAGCTATAACT	AGTTATCCGTAAAAATGAAAGTAAATTGTGATGGTACC	DMSO	yes	1	521	76	10	4	0	446.916825168	65.8574942096	3.491897408	0	0	-0.144459919131	12.2284483712	0
77	377	DBP2-F[1,2]	IMD3-F[3]	GGTACCTCTCCAAATTGTAATAAACTTTAGCTATAACT	AGTTATCCTAAAAATACAAAGGACATTGGTTAGGTACC	DMSO	yes	1	880	113	27	2	3	785.963018048	93.989155728	13.516829152	0	0	-0.173097243212	18.9812579431	0
78	378	DBP2-F[1,2]	DBP2-F[3]	GGTACCTCTCCAAATTGTAATAAACTTTAGCTATAACT	AGTTATCAGTAAAGTCTTAAATATGTTTGACTGGTACC	DMSO	yes	1	556	449	146	70	33	476.5333856	439.3466073744	139.514462496	63.80354048	26.8432216384	0.532850799385	61.2710765696	1
79	379	DBP2-F[1,2]	SHR3-F[3]	GGTACCTCTCCAAATTGTAATAAACTTTAGCTATAACT	AGTTATTCAACAAGCGCAAAAACCTTTAACTAGGTACC	DMSO	yes	1	734	129	37	25	7	641.722329264	114.5740645864	27.8014328	17.42245376	0.3148185632	0.0223794113444	56.4255028696	1
80	380	DBP2-F[1,2]	PRS3-F[3]	GGTACCTCTCCAAATTGTAATAAACTTTAGCTATAACT	AGTTATAGAGAAAACCGTAACCGTATTTGTAAGGTACC	DMSO	yes	1	585	96	23	2	3	501.070485184	82.188618412	14.359266336	0	0	-0.0601273104453	17.665544676	0
71	381	DBP2-F[1,2]	ho::HphMX	GGTACCTCTCCAAATTGTAATAAACTTTAGCTATAACT	AGTTATGTAAAAATGTTTAATGGTTTTGTAACGGTACC	DMSO	yes	1	683	147	19	21	1	602.697251184	138.3843916648	12.705574976	14.83102378	0	0.0340731220035	37.9070489539	1
72	382	DBP2-F[1,2]	FPR1-F[3]	GGTACCTCTCCAAATTGTAATAAACTTTAGCTATAACT	AGTTATTAGCTAAATCTTAATTTACTTAATCAGGTACC	DMSO	yes	1	506	192	64	36	15	419.744079648	176.8999528	55.22203376	28.61537974	8.3466455584	0.334649404748	62.244419932	1
73	383	DBP2-F[1,2]	RPB9-F[3]	GGTACCTCTCCAAATTGTAATAAACTTTAGCTATAACT	AGTTATGCATTAAATTAAAAATGTATTTCTATGGTACC	DMSO	yes	1	392	62	26	22	0	350.631573312	54.8949502104	19.796756352	15.84683516	0	0.0234182389591	53.7778361847	1
74	384	DBP2-F[1,2]	SNQ2-F[3]	GGTACCTCTCCAAATTGTAATAAACTTTAGCTATAACT	AGTTATCTCTCAAATTATAATATTATTCCTTTGGTACC	DMSO	yes	1	235	39	7	0	0	195.446275136	31.8701783152	0.79706336	0	0	-0.129793840216	10.5387322741	0
75	385	DBP2-F[1,2]	PDR5-F[3]	GGTACCTCTCCAAATTGTAATAAACTTTAGCTATAACT	AGTTATTTATGAACTGATAAGAGAATTCCAATGGTACC	DMSO	yes	1	392	88	32	0	0	334.76875824	79.3965140816	25.680707328	0	0	0.104793387535	22.4042201622	1
76	386	DBP2-F[1,2]	HXT1-F[3]	GGTACCTCTCCAAATTGTAATAAACTTTAGCTATAACT	AGTTATAATTTAAATCCAAATTAGATTACGAGGGTACC	DMSO	yes	1	578	11	4	0	0	511.170357168	2.3501326608	0	0	0	0.0259346375226	188.288364163	0
77	387	DBP2-F[1,2]	IMD3-F[3]	GGTACCTCTCCAAATTGTAATAAACTTTAGCTATAACT	AGTTATGACAAAAATTGGAAGGGTGTTAGGTAGGTACC	DMSO	yes	1	997	83	25	4	2	882.55817312	61.7691722688	10.436621504	0	0	-0.343934812587	21.2724805111	1
78	388	DBP2-F[1,2]	DBP2-F[3]	GGTACCTCTCCAAATTGTAATAAACTTTAGCTATAACT	AGTTATAAAAAAAAACAGAATATATTTACGTAGGTACC	DMSO	yes	1	272	466	205	135	81	224.878863024	457.517211188	198.64202432	128.81093722	74.8487279392	0.761426641975	71.053225204	1
79	389	DBP2-F[1,2]	SHR3-F[3]	GGTACCTCTCCAAATTGTAATAAACTTTAGCTATAACT	AGTTATAGTTTAAGTAATAAATATGTTACTTTGGTACC	DMSO	yes	1	383	90	13	5	1	321.300582528	78.2093725864	5.088103328	0	0	0.0107527905172	12.2974087682	0
80	390	DBP2-F[1,2]	PRS3-F[3]	GGTACCTCTCCAAATTGTAATAAACTTTAGCTATAACT	AGTTATGGGTGAACAATCAAAATACTTGTAGCGGTACC	DMSO	yes	1	1162	173	51	0	1	1018.317207392	154.590005952	41.404931968	0	0	-0.057724081517	36.1533112506	1
71	391	DBP2-F[1,2]	ho::HphMX	GGTACCTCTCCAAATTGTAATAAACTTTAGCTATAACT	AGTTATAGCATAATGGTGAAGAGTATTAAAGTGGTACC	DMSO	yes	1	696	42	19	3	0	615.077403904	33.4402601944	12.703886432	0	0	-0.38963562443	27.5798871688	1
72	392	DBP2-F[1,2]	FPR1-F[3]	GGTACCTCTCCAAATTGTAATAAACTTTAGCTATAACT	AGTTATAAATTAAGTCCAAAACGACTTGATCTGGTACC	DMSO	yes	1	878	144	42	20	1	786.553188384	127.8368695528	31.815323104	11.8530405	0	-0.0187761291573	48.5620517396	1
73	393	DBP2-F[1,2]	RPB9-F[3]	GGTACCTCTCCAAATTGTAATAAACTTTAGCTATAACT	AGTTATCTTCGAACCCTCAATCCCCTTCCCCGGGTACC	DMSO	yes	1	448	106	20	9	13	369.730877792	97.4139071144	13.670576064	2.82681646	6.8533982048	0.094213210818	35.1584051721	1
74	394	DBP2-F[1,2]	SNQ2-F[3]	GGTACCTCTCCAAATTGTAATAAACTTTAGCTATAACT	AGTTATTGCATAAATAATAAGCATTTTTATGAGGTACC	DMSO	yes	1	313	33	15	2	0	252.487524128	24.9409687144	8.730596128	0	0	-0.179563448722	19.1663647921	0
75	395	DBP2-F[1,2]	PDR5-F[3]	GGTACCTCTCCAAATTGTAATAAACTTTAGCTATAACT	AGTTATTCGCTAAGACGTAAGGAGCTTTTAAAGGTACC	DMSO	yes	1	716	124	30	25	5	626.60264088	114.2079901736	23.51615104	18.8036762	0	0.0153529098758	53.1895901249	1
76	396	DBP2-F[1,2]	HXT1-F[3]	GGTACCTCTCCAAATTGTAATAAACTTTAGCTATAACT	AGTTATTATCGAAGGTTGAAAAAATTTTAAATGGTACC	DMSO	yes	1	407	57	11	4	1	355.885463952	48.311657164	4.644787392	0	0	-0.148141364094	12.8215198611	0
77	397	DBP2-F[1,2]	IMD3-F[3]	GGTACCTCTCCAAATTGTAATAAACTTTAGCTATAACT	AGTTATAACGCAAATCAAAATCCGGTTCTGCAGGTACC	DMSO	yes	1	651	55	23	2	3	546.243616576	34.1512919288	8.694508224	0	0	-0.361647449411	20.983882521	1
78	398	DBP2-F[1,2]	DBP2-F[3]	GGTACCTCTCCAAATTGTAATAAACTTTAGCTATAACT	AGTTATACTCAAACTGACAACCGCTTTTATCCGGTACC	DMSO	yes	1	21	1	0	0	0	0	0	0	0	0	0.0259346375226	0	0
79	399	DBP2-F[1,2]	SHR3-F[3]	GGTACCTCTCCAAATTGTAATAAACTTTAGCTATAACT	AGTTATCAATAAACAGAAAAATAAATTAAGCAGGTACC	DMSO	yes	1	531	82	25	4	0	454.503377248	68.03313524	16.141904672	0	0	-0.0696514662625	20.7451831313	1
80	400	DBP2-F[1,2]	PRS3-F[3]	GGTACCTCTCCAAATTGTAATAAACTTTAGCTATAACT	AGTTATGTATTAACGAGTAACCCGTTTACTATGGTACC	DMSO	yes	1	602	95	28	0	0	509.914877568	80.732710128	19.193789024	0	0	-0.051467151252	21.9416919331	1
81	401	SHR3-F[1,2]	ho::HphMX	GGTACCTCGCGAAGTTCGAAACCAGTTTCTAGATAACT	AGTTATTGTAAAACACAAAAATCTATTATGAGGGTACC	DMSO	yes	1	702	104	31	5	1	617.582532004	89.569599024	22.720157984	0	0	-0.0760380716841	25.430724489	1
82	402	SHR3-F[1,2]	FPR1-F[3]	GGTACCTCGCGAAGTTCGAAACCAGTTTCTAGATAACT	AGTTATCTCGAAAATACCAAAATGATTGTAGCGGTACC	DMSO	yes	1	887	175	187	98	97	779.157461244	134.19480008	119.973301556	24.0588708432	28.7302772696	0.179992820693	199.065828246	1
83	403	SHR3-F[1,2]	RPB9-F[3]	GGTACCTCGCGAAGTTCGAAACCAGTTTCTAGATAACT	AGTTATTGTAGAATCTCAAAGCAGTTTAATTGGTACC	DMSO	yes	1	604	163	24	9	6	513.922783364	145.734889328	14.773133308	1.567062016	0	0.0792518622328	16.3776036537	0
84	404	SHR3-F[1,2]	SNQ2-F[3]	GGTACCTCGCGAAGTTCGAAACCAGTTTCTAGATAACT	AGTTATATATCAAAAAAAAATCCGATTGTTTAGGTACC	DMSO	yes	1	369	62	23	0	0	313.8465767776	50.843013792	15.809356848	0	0	-0.0220878352245	21.0925620629	1
85	405	SHR3-F[1,2]	PDR5-F[3]	GGTACCTCGCGAAGTTCGAAACCAGTTTCTAGATAACT	AGTTATAGGGCAATGTGCAAGGACATTAGACAGGTACC	DMSO	yes	1	829	283	84	12	21	699.508922696	260.329817864	70.879006396	3.4384349008	13.8225921688	0.235471153982	52.007904033	1
86	406	SHR3-F[1,2]	HXT1-F[3]	GGTACCTCGCGAAGTTCGAAACCAGTTTCTAGATAACT	AGTTATCTTGCAAGAACAAATCTGTTTTGCTGGTACC	DMSO	yes	1	934	217	66	26	13	831.9366934664	196.819562888	54.170622748	17.3737880016	5.9724659864	0.119709654196	67.2782175119	1
87	407	SHR3-F[1,2]	IMD3-F[3]	GGTACCTCGCGAAGTTCGAAACCAGTTTCTAGATAACT	AGTTATGACCAAATTAGGAAGAGAGTTATACGGGTACC	DMSO	yes	1	884	108	236	174	146	762.1527276648	51.538278472	106.522687044	9.49664592639999	0	-0.0924269696087	181.401055147	1
88	408	SHR3-F[1,2]	DBP2-F[3]	GGTACCTCGCGAAGTTCGAAACCAGTTTCTAGATAACT	AGTTATCGAATAAAACCTAATACTGTTATGGAGGTACC	DMSO	yes	1	529	170	45	18	8	428.2573014824	149.82706212	32.686266616	8.789272288	0.5181609768	0.210170746997	28.3141742905	1
89	409	SHR3-F[1,2]	SHR3-F[3]	GGTACCTCGCGAAGTTCGAAACCAGTTTCTAGATAACT	AGTTATCCGTTAAAAAAGAATATCATTTAGATGGTACC	DMSO	yes	1	685	2963	4233	4605	4154	586.2665122496	2930.905158048	4189.84651648	4548.2441715472	4110.7030021272	1.11712206668	184.168208858	1
90	410	SHR3-F[1,2]	PRS3-F[3]	GGTACCTCGCGAAGTTCGAAACCAGTTTCTAGATAACT	AGTTATTCGCTAACACCAAACATACTTCTAAAGGTACC	DMSO	yes	1	747	105	136	98	60	649.376451844	69.133044352	85.648646996	39.2589730176	18.2228163088	0.0652449519244	216.669244468	1
81	411	SHR3-F[1,2]	ho::HphMX	GGTACCTCGCGAAGTTCGAAACCAGTTTCTAGATAACT	AGTTATAAACAAAGTAAGAACAAGTTTACTGTGGTACC	DMSO	yes	1	1027	214	65	21	4	922.8237206408	198.519706544	56.021335704	13.78255168	0	0.0809464993295	53.2381318868	1
82	412	SHR3-F[1,2]	FPR1-F[3]	GGTACCTCGCGAAGTTCGAAACCAGTTTCTAGATAACT	AGTTATATAATAACAGCCAATAAGGTTACGCTGGTACC	DMSO	yes	1	680	134	164	128	97	566.151839076	86.97043752	81.575114076	25.2559836288	3.00818332399999	0.146510300842	132.023999756	1
83	413	SHR3-F[1,2]	RPB9-F[3]	GGTACCTCGCGAAGTTCGAAACCAGTTTCTAGATAACT	AGTTATCAAAGAACCATGAACAATCTTGACAGGGTACC	DMSO	yes	1	761	125	46	71	17	669.6430513104	106.80498456	35.60682302	63.0849038928	10.2370869456	0.0521040835403	167.893175193	1
84	414	SHR3-F[1,2]	SNQ2-F[3]	GGTACCTCGCGAAGTTCGAAACCAGTTTCTAGATAACT	AGTTATGACAAAATCAGAAACAGGCTTGCGGGGGTACC	DMSO	yes	1	657	61	25	6	0	565.2814562584	47.120792576	16.54665728	0	0	-0.242832550039	28.402687947	1
85	415	SHR3-F[1,2]	PDR5-F[3]	GGTACCTCGCGAAGTTCGAAACCAGTTTCTAGATAACT	AGTTATTTACGAAACGTCAAACTATTTTTTGAGGTACC	DMSO	yes	1	656	88	35	12	2	561.803744076	69.553760288	24.712851228	3.9556100944	0	-0.0882364709681	39.9315934439	1
86	416	SHR3-F[1,2]	HXT1-F[3]	GGTACCTCGCGAAGTTCGAAACCAGTTTCTAGATAACT	AGTTATCAGAAAACAATAAACAAGTTTAAGAGGGTACC	DMSO	yes	1	671	86	35	13	6	580.246757832	66.06141312	23.1368865	4.125974888	0	-0.118466147469	40.3111408255	1
87	417	SHR3-F[1,2]	IMD3-F[3]	GGTACCTCGCGAAGTTCGAAACCAGTTTCTAGATAACT	AGTTATATTGCAAACCAAAATAGGTTTTAAGTGGTACC	DMSO	yes	1	744	147	223	181	148	630.8970393136	95.268419056	105.744847748	31.801799312	6.59653783760001	0.177496392176	172.39863318	1
88	418	SHR3-F[1,2]	DBP2-F[3]	GGTACCTCGCGAAGTTCGAAACCAGTTTCTAGATAACT	AGTTATGCCGAAACACATAAGCGTATTAAAATGGTACC	DMSO	yes	1	552	195	43	21	17	494.6487077224	181.066423144	33.505653056	12.6081330112	10.0356940032	0.220326206626	48.6378005049	1
89	419	SHR3-F[1,2]	SHR3-F[3]	GGTACCTCGCGAAGTTCGAAACCAGTTTCTAGATAACT	AGTTATTTGCAAAAACAAAAAGCATTTTGAAAGGTACC	DMSO	yes	1	578	2697	4297	5826	4708	494.0667549432	2665.088889232	4250.851219604	5763.7680404608	4661.4713479352	1.15080252179	208.79812026	1
90	420	SHR3-F[1,2]	PRS3-F[3]	GGTACCTCGCGAAGTTCGAAACCAGTTTCTAGATAACT	AGTTATTTATTAAACAGAAACGGGCTTGTTATGGTACC	DMSO	yes	1	824	279	95	29	15	712.6861487448	247.647582016	59.429943084	0	0	0.19109060718	21.9124965164	1
81	421	SHR3-F[1,2]	ho::HphMX	GGTACCTCGCGAAGTTCGAAACCAGTTTCTAGATAACT	AGTTATGATATAAGGTATAACGAAATTGCTAGGGTACC	DMSO	yes	1	718	132	17	7	5	615.345564164	116.510332504	7.977960528	0	0	-0.06150925459	13.3497955621	0
82	422	SHR3-F[1,2]	FPR1-F[3]	GGTACCTCGCGAAGTTCGAAACCAGTTTCTAGATAACT	AGTTATTACTCAAATAACAATGATCTTGATACGGTACC	DMSO	yes	1	3	0	0	1	1	0	0	0	0	0	0.0259346375226	0	0
83	423	SHR3-F[1,2]	RPB9-F[3]	GGTACCTCGCGAAGTTCGAAACCAGTTTCTAGATAACT	AGTTATAAAAGAATCCTAAATAGTTTTGATGTGGTACC	DMSO	yes	1	499	160	35	26	1	423.4463272352	146.89508828	26.6912412	18.7798580592	0	0.205991723837	38.6177668922	1
84	424	SHR3-F[1,2]	SNQ2-F[3]	GGTACCTCGCGAAGTTCGAAACCAGTTTCTAGATAACT	AGTTATAATGCAACACTAAATATATTTATAAAGGTACC	DMSO	yes	1	184	19	7	6	0	150.2152721984	9.526591376	0	0	0	0.0259346375226	24.2540056287	0
85	425	SHR3-F[1,2]	PDR5-F[3]	GGTACCTCGCGAAGTTCGAAACCAGTTTCTAGATAACT	AGTTATAACTAAAAGGATAATAAAGTTACAACGGTACC	DMSO	yes	1	723	104	24	0	0	648.5688440488	89.093397792	14.411673508	0	0	-0.121857950264	18.7966679365	0
86	426	SHR3-F[1,2]	HXT1-F[3]	GGTACCTCGCGAAGTTCGAAACCAGTTTCTAGATAACT	AGTTATCCGTAAAAATGAAAGTAAATTGTGATGGTACC	DMSO	yes	1	583	160	41	13	0	495.8658526568	139.622708048	29.081462664	3.9751321232	0	0.130368264094	23.1140427983	1
87	427	SHR3-F[1,2]	IMD3-F[3]	GGTACCTCGCGAAGTTCGAAACCAGTTTCTAGATAACT	AGTTATCCTAAAAATACAAAGGACATTGGTTAGGTACC	DMSO	yes	1	844	187	250	168	174	733.0791868448	135.07718864	128.585650316	18.909544144	25.4658226096	0.210951530303	186.648507963	1
88	428	SHR3-F[1,2]	DBP2-F[3]	GGTACCTCGCGAAGTTCGAAACCAGTTTCTAGATAACT	AGTTATCAGTAAAGTCTTAAATATGTTTGACTGGTACC	DMSO	yes	1	788	238	61	24	2	694.44832656	219.362529872	49.435693268	15.6189074944	0	0.18243609469	37.6994912286	1
89	429	SHR3-F[1,2]	SHR3-F[3]	GGTACCTCGCGAAGTTCGAAACCAGTTTCTAGATAACT	AGTTATTCAACAAGCGCAAAAACCTTTAACTAGGTACC	DMSO	yes	1	680	3180	5671	6085	5548	571.1764381464	3144.386143432	5616.8460899	6021.7983369728	5497.5746286776	1.14037409169	106.714864063	1
90	430	SHR3-F[1,2]	PRS3-F[3]	GGTACCTCGCGAAGTTCGAAACCAGTTTCTAGATAACT	AGTTATAGAGAAAACCGTAACCGTATTTGTAAGGTACC	DMSO	yes	1	687	153	91	60	39	588.1281628384	119.57216956	45.603055988	11.0556718672	1.2951689464	0.100702268132	56.9718249585	1
81	431	SHR3-F[1,2]	ho::HphMX	GGTACCTCGCGAAGTTCGAAACCAGTTTCTAGATAACT	AGTTATGTAAAAATGTTTAATGGTTTTGTAACGGTACC	DMSO	yes	1	813	129	36	7	0	718.4515819384	114.054026824	27.435809608	0	0	-0.0503143711323	26.4289208872	1
82	432	SHR3-F[1,2]	FPR1-F[3]	GGTACCTCGCGAAGTTCGAAACCAGTTTCTAGATAACT	AGTTATTAGCTAAATCTTAATTTACTTAATCAGGTACC	DMSO	yes	1	654	335	138	94	48	552.3548860048	296.988264	90.44875558	38.4563009072	0.159952031199992	0.375163203745	47.3765364336	1
83	433	SHR3-F[1,2]	RPB9-F[3]	GGTACCTCGCGAAGTTCGAAACCAGTTTCTAGATAACT	AGTTATGCATTAAATTAAAAATGTATTTCTATGGTACC	DMSO	yes	1	419	84	17	7	8	370.8646650912	74.427226552	9.867190416	0.3374375648	1.7335439664	-0.00225613849912	22.0942395279	1
84	434	SHR3-F[1,2]	SNQ2-F[3]	GGTACCTCGCGAAGTTCGAAACCAGTTTCTAGATAACT	AGTTATCTCTCAAATTATAATATTATTCCTTTGGTACC	DMSO	yes	1	324	27	7	1	0	278.0279467936	17.339110576	0	0	0	0.0259346375226	39.9185994362	0
85	435	SHR3-F[1,2]	PDR5-F[3]	GGTACCTCGCGAAGTTCGAAACCAGTTTCTAGATAACT	AGTTATTTATGAACTGATAAGAGAATTCCAATGGTACC	DMSO	yes	1	553	144	25	9	10	485.954816024	129.097147408	16.045433024	1.4673980464	3.2417705024	0.0781905264342	25.9257635455	1
86	436	SHR3-F[1,2]	HXT1-F[3]	GGTACCTCGCGAAGTTCGAAACCAGTTTCTAGATAACT	AGTTATAATTTAAATCCAAATTAGATTACGAGGGTACC	DMSO	yes	1	585	74	12	16	2	506.5126908568	58.932164304	2.216485216	8.0902911344	0	-0.205671560451	30.0980502287	1
87	437	SHR3-F[1,2]	IMD3-F[3]	GGTACCTCGCGAAGTTCGAAACCAGTTTCTAGATAACT	AGTTATGACAAAAATTGGAAGGGTGTTAGGTAGGTACC	DMSO	yes	1	962	79	226	179	173	826.754844912	19.180497344	87.628366232	15.8192137392	7.13666244960001	-0.435401422809	223.449890572	1
88	438	SHR3-F[1,2]	DBP2-F[3]	GGTACCTCGCGAAGTTCGAAACCAGTTTCTAGATAACT	AGTTATAAAAAAAAACAGAATATATTTACGTAGGTACC	DMSO	yes	1	330	35	13	5	3	275.0069363224	20.52647844	3.43818056	0	0	-0.31588434304	13.7888518658	0
89	439	SHR3-F[1,2]	SHR3-F[3]	GGTACCTCGCGAAGTTCGAAACCAGTTTCTAGATAACT	AGTTATAGTTTAAGTAATAAATATGTTACTTTGGTACC	DMSO	yes	1	516	2185	3581	4347	4123	443.6283636928	2158.760183432	3547.044463524	4303.8065522752	4088.1287208104	1.15351313218	152.134684011	1
90	440	SHR3-F[1,2]	PRS3-F[3]	GGTACCTCGCGAAGTTCGAAACCAGTTTCTAGATAACT	AGTTATGGGTGAACAATCAAAATACTTGTAGCGGTACC	DMSO	yes	1	1366	322	148	86	56	1195.8970818992	272.21446976	87.621752144	34.5775407312	12.789647928	0.129240681053	118.97432044	1
81	441	SHR3-F[1,2]	ho::HphMX	GGTACCTCGCGAAGTTCGAAACCAGTTTCTAGATAACT	AGTTATAGCATAATGGTGAAGAGTATTAAAGTGGTACC	DMSO	yes	1	893	138	27	2	1	797.7126703104	123.252756472	18.409302556	0	0	-0.0889062929801	19.1891854758	0
82	442	SHR3-F[1,2]	FPR1-F[3]	GGTACCTCGCGAAGTTCGAAACCAGTTTCTAGATAACT	AGTTATAAATTAAGTCCAAAACGACTTGATCTGGTACC	DMSO	yes	1	963	138	148	108	86	855.1668941584	96.206776264	78.365971532	22.19616484	7.64423770079999	-0.0120714294239	150.705684182	1
83	443	SHR3-F[1,2]	RPB9-F[3]	GGTACCTCGCGAAGTTCGAAACCAGTTTCTAGATAACT	AGTTATCTTCGAACCCTCAATCCCCTTCCCCGGGTACC	DMSO	yes	1	617	160	46	5	4	524.8758409392	145.159016072	36.886390712	0	0	0.129369005389	21.959451072	1
84	444	SHR3-F[1,2]	SNQ2-F[3]	GGTACCTCGCGAAGTTCGAAACCAGTTTCTAGATAACT	AGTTATTGCATAAATAATAAGCATTTTTATGAGGTACC	DMSO	yes	1	350	49	9	1	0	279.0433008528	36.033824072	0.828595924	0	0	-0.201713942057	10.8109113344	0
85	445	SHR3-F[1,2]	PDR5-F[3]	GGTACCTCGCGAAGTTCGAAACCAGTTTCTAGATAACT	AGTTATTCGCTAAGACGTAAGGAGCTTTTAAAGGTACC	DMSO	yes	1	924	139	48	10	2	818.610018988	119.869455368	36.46220032	1.624294736	0	-0.0530195959169	39.1384087225	1
86	446	SHR3-F[1,2]	HXT1-F[3]	GGTACCTCGCGAAGTTCGAAACCAGTTTCTAGATAACT	AGTTATTATCGAAGGTTGAAAAAATTTTAAATGGTACC	DMSO	yes	1	429	125	52	19	3	369.2464588552	109.79530332	42.481555736	10.5488733536	0	0.224353155691	38.8378210678	1
87	447	SHR3-F[1,2]	IMD3-F[3]	GGTACCTCGCGAAGTTCGAAACCAGTTTCTAGATAACT	AGTTATAACGCAAATCAAAATCCGGTTCTGCAGGTACC	DMSO	yes	1	901	178	276	212	216	777.3007321376	119.539733144	141.676715992	50.4623224272	57.5882013184	0.22968417519	324.845582182	1
88	448	SHR3-F[1,2]	DBP2-F[3]	GGTACCTCGCGAAGTTCGAAACCAGTTTCTAGATAACT	AGTTATACTCAAACTGACAACCGCTTTTATCCGGTACC	DMSO	yes	1	494	45	27	1	1	437.8561207656	30.852695032	16.602003556	0	0	-0.270158375213	31.5319137425	1
89	449	SHR3-F[1,2]	SHR3-F[3]	GGTACCTCGCGAAGTTCGAAACCAGTTTCTAGATAACT	AGTTATCAATAAACAGAAAAATAAATTAAGCAGGTACC	DMSO	yes	1	661	2762	4525	5864	4948	570.9888137648	2728.0191012	4476.190875476	5801.0299883616	4897.2748810424	1.14918513938	199.599276911	1
90	450	SHR3-F[1,2]	PRS3-F[3]	GGTACCTCGCGAAGTTCGAAACCAGTTTCTAGATAACT	AGTTATGTATTAACGAGTAACCCGTTTACTATGGTACC	DMSO	yes	1	810	173	94	62	45	701.4059723968	137.95046064	46.005364892	11.3964014544	2.7169921744	0.0745286206676	59.9046948058	1
91	451	PRS3-F[1,2]	ho::HphMX	GGTACCATGGGAAACAGTAAACGACTTACCGAATAACT	AGTTATTGTAAAACACAAAAATCTATTATGAGGGTACC	DMSO	yes	1	590	180	48	12	0	504.589878732	167.0654307328	40.4272326016	5.4109985536	0	0.191147385663	24.7323773863	1
92	452	PRS3-F[1,2]	FPR1-F[3]	GGTACCATGGGAAACAGTAAACGACTTACCGAATAACT	AGTTATCTCGAAAATACCAAAATGATTGTAGCGGTACC	DMSO	yes	1	1388	173	129	48	45	1278.867749652	138.449419776	82.0922816944	6.6518523136	7.89819565120001	-0.088530526401	124.702582144	1
93	453	PRS3-F[1,2]	RPB9-F[3]	GGTACCATGGGAAACAGTAAACGACTTACCGAATAACT	AGTTATTGTAGAATCTCAAAGCAGTTTAATTGGTACC	DMSO	yes	1	716	157	62	7	0	624.858357612	141.7421858816	53.7931362192	0.188595968	0	0.102491234434	39.2366629151	1
94	454	PRS3-F[1,2]	SNQ2-F[3]	GGTACCATGGGAAACAGTAAACGACTTACCGAATAACT	AGTTATATATCAAAAAAAAATCCGATTGTTTAGGTACC	DMSO	yes	1	412	43	5	4	0	356.2250271008	32.7482253824	0	0	0	0.0259346375226	33.3041526168	0
95	455	PRS3-F[1,2]	PDR5-F[3]	GGTACCATGGGAAACAGTAAACGACTTACCGAATAACT	AGTTATAGGGCAATGTGCAAGGACATTAGACAGGTACC	DMSO	yes	1	1038	211	73	23	7	906.944681368	191.3123479808	62.1857577104	15.6025161984	0.3430168736	0.0918807373895	63.6581512031	1
96	456	PRS3-F[1,2]	HXT1-F[3]	GGTACCATGGGAAACAGTAAACGACTTACCGAATAACT	AGTTATCTTGCAAGAACAAATCTGTTTTGCTGGTACC	DMSO	yes	1	598	241	42	29	21	494.7202695512	223.3528699136	32.0505812752	21.5689459968	14.4177051808	0.268826216332	62.409855443	1
97	457	PRS3-F[1,2]	IMD3-F[3]	GGTACCATGGGAAACAGTAAACGACTTACCGAATAACT	AGTTATGACCAAATTAGGAAGAGAGTTATACGGGTACC	DMSO	yes	1	912	191	165	100	68	788.6854190584	143.6177942784	76.2774169456	11.6241961472	0	0.0920780416127	80.0792486081	1
98	458	PRS3-F[1,2]	DBP2-F[3]	GGTACCATGGGAAACAGTAAACGACTTACCGAATAACT	AGTTATCGAATAAAACCTAATACTGTTATGGAGGTACC	DMSO	yes	1	840	93	38	16	1	738.0576244792	75.359016064	27.7262724384	8.265415424	0	-0.149980346852	53.9479755747	1
99	459	PRS3-F[1,2]	SHR3-F[3]	GGTACCATGGGAAACAGTAAACGACTTACCGAATAACT	AGTTATCCGTTAAAAAAGAATATCATTTAGATGGTACC	DMSO	yes	1	787	87	73	33	18	687.0923144768	59.5881734656	42.076996352	0.575930905599996	0	-0.16309456379	62.954246656	1
100	460	PRS3-F[1,2]	PRS3-F[3]	GGTACCATGGGAAACAGTAAACGACTTACCGAATAACT	AGTTATTCGCTAACACCAAACATACTTCTAAAGGTACC	DMSO	yes	1	763	2027	2822	2930	2432	664.216329452	1996.4966598144	2786.2575411504	2896.5450459648	2408.1005209536	1.08395080979	212.334064385	1
91	461	PRS3-F[1,2]	ho::HphMX	GGTACCATGGGAAACAGTAAACGACTTACCGAATAACT	AGTTATAAACAAAGTAAGAACAAGTTTACTGTGGTACC	DMSO	yes	1	962	145	41	3	6	856.5805016664	131.2049696768	32.9593243296	0	0	-0.0592433375486	30.4331439375	1
92	462	PRS3-F[1,2]	FPR1-F[3]	GGTACCATGGGAAACAGTAAACGACTTACCGAATAACT	AGTTATATAATAACAGCCAATAAGGTTACGCTGGTACC	DMSO	yes	1	751	290	155	76	64	635.785968908	250.348114944	97.7821649424	19.6949287424	14.079814928	0.317855336841	70.3655636348	1
93	463	PRS3-F[1,2]	RPB9-F[3]	GGTACCATGGGAAACAGTAAACGACTTACCGAATAACT	AGTTATCAAAGAACCATGAACAATCTTGACAGGGTACC	DMSO	yes	1	881	140	36	5	9	788.5623970032	123.980063232	27.012213448	0	2.5495767232	-0.0562788318619	33.869479424	1
94	464	PRS3-F[1,2]	SNQ2-F[3]	GGTACCATGGGAAACAGTAAACGACTTACCGAATAACT	AGTTATGACAAAATCAGAAACAGGCTTGCGGGGGTACC	DMSO	yes	1	700	125	25	0	0	607.1962164872	112.5171727872	17.311062272	0	0	-0.0297407889513	17.2910912091	0
95	465	PRS3-F[1,2]	PDR5-F[3]	GGTACCATGGGAAACAGTAAACGACTTACCGAATAACT	AGTTATTTACGAAACGTCAAACTATTTTTTGAGGTACC	DMSO	yes	1	745	294	65	25	0	649.687083908	277.7741671936	56.0832064272	17.8710778112	0	0.257306164237	30.8107041319	1
96	466	PRS3-F[1,2]	HXT1-F[3]	GGTACCATGGGAAACAGTAAACGACTTACCGAATAACT	AGTTATCAGAAAACAATAAACAAGTTTAAGAGGGTACC	DMSO	yes	1	661	138	25	5	14	569.173759256	120.551083264	15.0279926	0	7.2449884704	0.00626653713309	32.7980010256	1
97	467	PRS3-F[1,2]	IMD3-F[3]	GGTACCATGGGAAACAGTAAACGACTTACCGAATAACT	AGTTATATTGCAAACCAAAATAGGTTTTAAGTGGTACC	DMSO	yes	1	909	176	147	108	75	794.5406191888	132.4944786432	66.4609712752	27.571941376	1.45263574720001	0.0752471421164	107.559562581	1
98	468	PRS3-F[1,2]	DBP2-F[3]	GGTACCATGGGAAACAGTAAACGACTTACCGAATAACT	AGTTATGCCGAAACACATAAGCGTATTAAAATGGTACC	DMSO	yes	1	483	100	33	5	1	424.9992863992	87.4726131968	24.6140402944	0	0	0.0467053538959	22.7204848982	1
99	469	PRS3-F[1,2]	SHR3-F[3]	GGTACCATGGGAAACAGTAAACGACTTACCGAATAACT	AGTTATTTGCAAAAACAAAAAGCATTTTGAAAGGTACC	DMSO	yes	1	747	160	89	57	36	662.0802422056	132.7387541504	56.0714446896	21.7322550784	9.7326682144	0.123073915713	96.4902743142	1
100	470	PRS3-F[1,2]	PRS3-F[3]	GGTACCATGGGAAACAGTAAACGACTTACCGAATAACT	AGTTATTTATTAAACAGAAACGGGCTTGTTATGGTACC	DMSO	yes	1	689	1519	1693	1303	1147	576.3524166984	1492.1966423552	1667.1546078416	1282.9171762688	1130.2822684928	1.00506160062	184.167951338	1
91	471	PRS3-F[1,2]	ho::HphMX	GGTACCATGGGAAACAGTAAACGACTTACCGAATAACT	AGTTATGATATAAGGTATAACGAAATTGCTAGGGTACC	DMSO	yes	1	808	131	65	11	14	704.121644012	117.1972869888	56.9302817472	4.223564928	7.6756132416	0.0483980260225	77.2704716988	1
92	472	PRS3-F[1,2]	FPR1-F[3]	GGTACCATGGGAAACAGTAAACGACTTACCGAATAACT	AGTTATTACTCAAATAACAATGATCTTGATACGGTACC	DMSO	yes	1	10	0	0	0	0	3.7262645072	0	0	0	0	0.0259346375226	2.60886104408	0
93	473	PRS3-F[1,2]	RPB9-F[3]	GGTACCATGGGAAACAGTAAACGACTTACCGAATAACT	AGTTATAAAAGAATCCTAAATAGTTTTGATGTGGTACC	DMSO	yes	1	490	38	14	13	4	413.5660776416	26.151762816	6.40787088	6.2990978816	0	-0.334887280557	34.1086261249	1
94	474	PRS3-F[1,2]	SNQ2-F[3]	GGTACCATGGGAAACAGTAAACGACTTACCGAATAACT	AGTTATAATGCAACACTAAATATATTTATAAAGGTACC	DMSO	yes	1	288	84	20	11	3	253.8647035072	75.1280361472	13.1613645456	4.4739426816	0	0.143187946626	20.6375421644	1
95	475	PRS3-F[1,2]	PDR5-F[3]	GGTACCATGGGAAACAGTAAACGACTTACCGAATAACT	AGTTATAACTAAAAGGATAATAAAGTTACAACGGTACC	DMSO	yes	1	608	62	19	1	1	532.7028293304	48.6751501824	10.5511146992	0	0	-0.240343583861	20.2448978716	1
96	476	PRS3-F[1,2]	HXT1-F[3]	GGTACCATGGGAAACAGTAAACGACTTACCGAATAACT	AGTTATCCGTAAAAATGAAAGTAAATTGTGATGGTACC	DMSO	yes	1	631	149	39	9	0	542.8387485944	131.1915334656	28.9908826336	1.3619297536	0	0.081828449229	22.8553167689	1
97	477	PRS3-F[1,2]	IMD3-F[3]	GGTACCATGGGAAACAGTAAACGACTTACCGAATAACT	AGTTATCCTAAAAATACAAAGGACATTGGTTAGGTACC	DMSO	yes	1	772	123	180	88	95	659.7504389984	79.337751808	96.6761103184	7.62789171199999	17.8991061312	0.0703835740447	167.11545867	1
98	478	PRS3-F[1,2]	DBP2-F[3]	GGTACCATGGGAAACAGTAAACGACTTACCGAATAACT	AGTTATCAGTAAAGTCTTAAATATGTTTGACTGGTACC	DMSO	yes	1	856	72	22	1	16	761.33984048	55.6174403584	12.2280637232	0	9.1808032064	-0.309899674098	47.1318024159	1
99	479	PRS3-F[1,2]	SHR3-F[3]	GGTACCATGGGAAACAGTAAACGACTTACCGAATAACT	AGTTATTCAACAAGCGCAAAAACCTTTAACTAGGTACC	DMSO	yes	1	736	192	129	54	34	625.8742859912	161.7040923904	90.71147476	18.2287020544	5.7907722272	0.236538970819	89.0180577914	1
100	480	PRS3-F[1,2]	PRS3-F[3]	GGTACCATGGGAAACAGTAAACGACTTACCGAATAACT	AGTTATAGAGAAAACCGTAACCGTATTTGTAAGGTACC	DMSO	yes	1	788	2637	4408	4457	3866	687.9522106272	2608.495695232	4375.5748494512	4428.6323302656	3844.1299423008	1.1116836266	142.7754407	1
91	481	PRS3-F[1,2]	ho::HphMX	GGTACCATGGGAAACAGTAAACGACTTACCGAATAACT	AGTTATGTAAAAATGTTTAATGGTTTTGTAACGGTACC	DMSO	yes	1	796	139	50	17	0	700.3304559272	125.6428828928	42.2368423392	10.2627301632	0	0.0387627223602	51.6942784772	1
92	482	PRS3-F[1,2]	FPR1-F[3]	GGTACCATGGGAAACAGTAAACGACTTACCGAATAACT	AGTTATTAGCTAAATCTTAATTTACTTAATCAGGTACC	DMSO	yes	1	687	206	127	47	18	584.1437652784	173.7388608	93.132401192	15.2053721856	0	0.261568384258	65.5386266351	1
93	483	PRS3-F[1,2]	RPB9-F[3]	GGTACCATGGGAAACAGTAAACGACTTACCGAATAACT	AGTTATGCATTAAATTAAAAATGTATTTCTATGGTACC	DMSO	yes	1	317	87	18	14	0	268.3321132896	78.0465996544	11.1952475584	7.5886408704	0	0.132125497131	24.9756219636	1
94	484	PRS3-F[1,2]	SNQ2-F[3]	GGTACCATGGGAAACAGTAAACGACTTACCGAATAACT	AGTTATCTCTCAAATTATAATATTATTCCTTTGGTACC	DMSO	yes	1	327	72	6	11	0	280.5228280288	62.9743823872	0	4.5578681856	0	0.0205908024165	18.3828914563	0
95	485	PRS3-F[1,2]	PDR5-F[3]	GGTACCATGGGAAACAGTAAACGACTTACCGAATAACT	AGTTATTTATGAACTGATAAGAGAATTCCAATGGTACC	DMSO	yes	1	338	118	41	7	0	270.182464392	104.6782232576	32.9754590976	0.1368419072	0	0.239913526919	20.0777963733	1
96	486	PRS3-F[1,2]	HXT1-F[3]	GGTACCATGGGAAACAGTAAACGACTTACCGAATAACT	AGTTATAATTTAAATCCAAATTAGATTACGAGGGTACC	DMSO	yes	1	630	66	41	0	2	550.5952391944	52.5430079488	32.4204230784	0	0	-0.146811712163	46.794843448	1
97	487	PRS3-F[1,2]	IMD3-F[3]	GGTACCATGGGAAACAGTAAACGACTTACCGAATAACT	AGTTATGACAAAAATTGGAAGGGTGTTAGGTAGGTACC	DMSO	yes	1	1103	90	174	93	87	966.117634896	39.8658554368	79.3220740768	5.3109865216	1.2632706112	-0.323989742645	157.936993348	1
98	488	PRS3-F[1,2]	DBP2-F[3]	GGTACCATGGGAAACAGTAAACGACTTACCGAATAACT	AGTTATAAAAAAAAACAGAATATATTTACGTAGGTACC	DMSO	yes	1	462	145	39	25	17	406.3874201992	132.030090368	30.568862944	17.8486976768	10.4037011232	0.222154202928	60.9961996518	1
99	489	PRS3-F[1,2]	SHR3-F[3]	GGTACCATGGGAAACAGTAAACGACTTACCGAATAACT	AGTTATAGTTTAAGTAATAAATATGTTACTTTGGTACC	DMSO	yes	1	551	137	48	52	23	477.7884661824	114.3867803904	23.2356372976	26.6186794496	2.5420181088	0.121011034358	67.3676896527	1
100	490	PRS3-F[1,2]	PRS3-F[3]	GGTACCATGGGAAACAGTAAACGACTTACCGAATAACT	AGTTATGGGTGAACAATCAAAATACTTGTAGCGGTACC	DMSO	yes	1	1198	2482	2770	2092	1770	1025.8178331536	2440.089404672	2727.5438641856	2062.3454725376	1745.386314016	0.993796310946	295.60442382	1
91	491	PRS3-F[1,2]	ho::HphMX	GGTACCATGGGAAACAGTAAACGACTTACCGAATAACT	AGTTATAGCATAATGGTGAAGAGTATTAAAGTGGTACC	DMSO	yes	1	731	157	71	60	4	634.5821740032	143.8057558784	63.2190940944	53.3760295936	0	0.18890117208	122.901623189	1
92	492	PRS3-F[1,2]	FPR1-F[3]	GGTACCATGGGAAACAGTAAACGACTTACCGAATAACT	AGTTATAAATTAAGTCCAAAACGACTTGATCTGGTACC	DMSO	yes	1	867	227	141	99	44	757.8773021872	191.6396644608	92.3464997968	51.49172032	1.8719059776	0.231478763158	127.266181134	1
93	493	PRS3-F[1,2]	RPB9-F[3]	GGTACCATGGGAAACAGTAAACGACTTACCGAATAACT	AGTTATCTTCGAACCCTCAATCCCCTTCCCCGGGTACC	DMSO	yes	1	664	131	18	21	1	570.7854574736	117.7289289984	9.8689696288	14.1760071424	0	-0.00129410827824	38.0621239839	1
94	494	PRS3-F[1,2]	SNQ2-F[3]	GGTACCATGGGAAACAGTAAACGACTTACCGAATAACT	AGTTATTGCATAAATAATAAGCATTTTTATGAGGTACC	DMSO	yes	1	522	128	23	11	21	450.2213464624	116.2654665984	15.4998390576	4.482335232	14.7059553664	0.0892047615415	53.0348437578	1
95	495	PRS3-F[1,2]	PDR5-F[3]	GGTACCATGGGAAACAGTAAACGACTTACCGAATAACT	AGTTATTCGCTAAGACGTAAGGAGCTTTTAAAGGTACC	DMSO	yes	1	656	229	58	16	11	549.351408804	212.2133309696	48.245811968	8.699030528	4.4305422336	0.238946250216	33.9128857616	1
96	496	PRS3-F[1,2]	HXT1-F[3]	GGTACCATGGGAAACAGTAAACGACTTACCGAATAACT	AGTTATTATCGAAGGTTGAAAAAATTTTAAATGGTACC	DMSO	yes	1	380	102	34	18	3	319.5665741016	88.430840704	25.5979055264	10.6598652928	0	0.176993815747	34.4064945262	1
97	497	PRS3-F[1,2]	IMD3-F[3]	GGTACCATGGGAAACAGTAAACGACTTACCGAATAACT	AGTTATAACGCAAATCAAAATCCGGTTCTGCAGGTACC	DMSO	yes	1	786	175	186	131	108	660.8099379808	125.9798451968	94.0327151008	44.1642291456	25.9766798848	0.216603473841	193.272380975	1
98	498	PRS3-F[1,2]	DBP2-F[3]	GGTACCATGGGAAACAGTAAACGACTTACCGAATAACT	AGTTATACTCAAACTGACAACCGCTTTTATCCGGTACC	DMSO	yes	1	274	69	16	9	1	217.2220109048	56.2974479104	7.0089864944	1.6234975744	0	0.0752587452298	15.9804634904	0
99	499	PRS3-F[1,2]	SHR3-F[3]	GGTACCATGGGAAACAGTAAACGACTTACCGAATAACT	AGTTATCAATAAACAGAAAAATAAATTAAGCAGGTACC	DMSO	yes	1	681	156	59	43	26	589.9252253584	127.04241664	24.2901663024	7.3489952768	0	0.0493325853322	30.6268323925	1
100	500	PRS3-F[1,2]	PRS3-F[3]	GGTACCATGGGAAACAGTAAACGACTTACCGAATAACT	AGTTATGTATTAACGAGTAACCCGTTTACTATGGTACC	DMSO	yes	1	490	1522	2656	2744	2355	380.1067310144	1492.166590208	2621.8355214608	2714.7706950912	2330.8484479168	1.11949077954	85.1500731925	1
1	501	ho::NatMX	ho::HphMX	GGTACCTATAGAAGCTTGAATGTTCTTTAAGTATAACT	AGTTATTGTAAAACACAAAAATCTATTATGAGGGTACC	DMSO	yes	1	677	66	16	4	0	601.528062312	57.6427419856	9.75818192	0	0	-0.237322645907	18.6186890064	0
2	502	ho::NatMX	FPR1-F[3]	GGTACCTATAGAAGCTTGAATGTTCTTTAAGTATAACT	AGTTATCTCGAAAATACCAAAATGATTGTAGCGGTACC	DMSO	yes	1	803	127	33	9	0	706.780003032	111.588832952	23.96288578	1.8681216424	0	-0.0520307415663	27.9299925557	1
3	503	ho::NatMX	RPB9-F[3]	GGTACCTATAGAAGCTTGAATGTTCTTTAAGTATAACT	AGTTATTGTAGAATCTCAAAGCAGTTTAATTGGTACC	DMSO	yes	1	625	256	36	20	7	544.515108392	246.8846022032	29.71312054	13.841085312	0.855035456	0.235238763813	30.3027736214	1
4	504	ho::NatMX	SNQ2-F[3]	GGTACCTATAGAAGCTTGAATGTTCTTTAAGTATAACT	AGTTATATATCAAAAAAAAATCCGATTGTTTAGGTACC	DMSO	yes	1	386	41	5	0	6	336.4478190528	33.5182129248	0	0	0	0.0259346375226	28.919687191	0
5	505	ho::NatMX	PDR5-F[3]	GGTACCTATAGAAGCTTGAATGTTCTTTAAGTATAACT	AGTTATAGGGCAATGTGCAAGGACATTAGACAGGTACC	DMSO	yes	1	789	250	56	0	3	673.605454288	239.4390221816	49.52782998	0	0	0.1847935644	18.4602122349	0
6	506	ho::NatMX	HXT1-F[3]	GGTACCTATAGAAGCTTGAATGTTCTTTAAGTATAACT	AGTTATCTTGCAAGAACAAATCTGTTTTGCTGGTACC	DMSO	yes	1	493	71	23	2	0	401.8987859792	61.1049015672	16.58928774	0	0	-0.0545189416998	21.5324390193	1
7	507	ho::NatMX	IMD3-F[3]	GGTACCTATAGAAGCTTGAATGTTCTTTAAGTATAACT	AGTTATGACCAAATTAGGAAGAGAGTTATACGGGTACC	DMSO	yes	1	823	119	30	6	3	714.3757270544	99.4015146168	17.99135722	0	0	-0.111598194702	21.0794392299	1
8	508	ho::NatMX	DBP2-F[3]	GGTACCTATAGAAGCTTGAATGTTCTTTAAGTATAACT	AGTTATCGAATAAAACCTAATACTGTTATGGAGGTACC	DMSO	yes	1	578	55	16	12	2	488.0684752272	45.106907228	9.56624108	5.815077616	0	-0.217640537065	33.0532262079	1
9	509	ho::NatMX	SHR3-F[3]	GGTACCTATAGAAGCTTGAATGTTCTTTAAGTATAACT	AGTTATCCGTTAAAAAAGAATATCATTTAGATGGTACC	DMSO	yes	1	639	172	39	13	7	550.8480738688	158.9184079712	31.0988224	6.1195293704	0.5510885504	0.138747682562	27.7813995451	1
10	510	ho::NatMX	PRS3-F[3]	GGTACCTATAGAAGCTTGAATGTTCTTTAAGTATAACT	AGTTATTCGCTAACACCAAACATACTTCTAAAGGTACC	DMSO	yes	1	557	113	15	0	12	469.831169832	98.9095605888	6.75633298	0	5.5637238016	-0.0229935262221	27.6431526334	1
1	511	ho::NatMX	ho::HphMX	GGTACCTATAGAAGCTTGAATGTTCTTTAAGTATAACT	AGTTATAAACAAAGTAAGAACAAGTTTACTGTGGTACC	DMSO	yes	1	609	107	30	6	2	516.0272831824	98.3619494736	23.72493052	0	0	0.00945942649994	22.1505949045	1
2	512	ho::NatMX	FPR1-F[3]	GGTACCTATAGAAGCTTGAATGTTCTTTAAGTATAACT	AGTTATATAATAACAGCCAATAAGGTTACGCTGGTACC	DMSO	yes	1	917	218	40	22	18	815.460701928	200.924134488	30.23020838	14.4467575616	11.129627968	0.0844345928876	61.5014968271	1
3	513	ho::NatMX	RPB9-F[3]	GGTACCTATAGAAGCTTGAATGTTCTTTAAGTATAACT	AGTTATCAAAGAACCATGAACAATCTTGACAGGGTACC	DMSO	yes	1	603	102	29	16	3	521.3816238112	92.635900264	22.6576251	9.8340317096	0	0.0131172008553	39.5640360697	1
4	514	ho::NatMX	SNQ2-F[3]	GGTACCTATAGAAGCTTGAATGTTCTTTAAGTATAACT	AGTTATGACAAAATCAGAAACAGGCTTGCGGGGGTACC	DMSO	yes	1	717	115	39	13	14	635.0613517552	106.7901580544	32.7499264	6.850739684	7.8579363072	0.0134095190839	61.1661565141	1
5	515	ho::NatMX	PDR5-F[3]	GGTACCTATAGAAGCTTGAATGTTCTTTAAGTATAACT	AGTTATTTACGAAACGTCAAACTATTTTTTGAGGTACC	DMSO	yes	1	701	51	16	8	20	616.866791928	41.5687106272	9.66267014	1.8321402408	13.8548212992	-0.320467544226	61.2266782053	1
6	516	ho::NatMX	HXT1-F[3]	GGTACCTATAGAAGCTTGAATGTTCTTTAAGTATAACT	AGTTATCAGAAAACAATAAACAAGTTTAAGAGGGTACC	DMSO	yes	1	542	79	43	15	5	460.916338896	69.169584128	36.5876825	8.820003316	0	0.0302338149064	56.3700825001	1
7	517	ho::NatMX	IMD3-F[3]	GGTACCTATAGAAGCTTGAATGTTCTTTAAGTATAACT	AGTTATATTGCAAACCAAAATAGGTTTTAAGTGGTACC	DMSO	yes	1	678	63	25	9	0	577.1207408608	44.6665851664	13.57291274	0.767168584	0	-0.26954618835	28.9773567222	1
8	518	ho::NatMX	DBP2-F[3]	GGTACCTATAGAAGCTTGAATGTTCTTTAAGTATAACT	AGTTATGCCGAAACACATAAGCGTATTAAAATGGTACC	DMSO	yes	1	461	105	17	13	3	409.5011219472	96.7756170136	10.70039328	6.8270569184	0	0.0478320991685	24.9594002251	1
9	519	ho::NatMX	SHR3-F[3]	GGTACCTATAGAAGCTTGAATGTTCTTTAAGTATAACT	AGTTATTTGCAAAAACAAAAAGCATTTTGAAAGGTACC	DMSO	yes	1	482	61	19	7	0	406.9569483696	47.9675466608	10.95630002	0.0394177856000004	0	-0.146919353543	19.2311692838	0
10	520	ho::NatMX	PRS3-F[3]	GGTACCTATAGAAGCTTGAATGTTCTTTAAGTATAACT	AGTTATTTATTAAACAGAAACGGGCTTGTTATGGTACC	DMSO	yes	1	712	101	36	9	0	612.7053912944	88.1169683904	28.45965742	2.4672049792	0	-0.0496103420241	36.4893744844	1
1	521	ho::NatMX	ho::HphMX	GGTACCTATAGAAGCTTGAATGTTCTTTAAGTATAACT	AGTTATGATATAAGGTATAACGAAATTGCTAGGGTACC	DMSO	yes	1	648	78	28	10	1	556.375210792	69.3594423976	21.72286664	3.842070452	0	-0.09605402401	36.5397092935	1
2	522	ho::NatMX	FPR1-F[3]	GGTACCTATAGAAGCTTGAATGTTCTTTAAGTATAACT	AGTTATTACTCAAATAACAATGATCTTGATACGGTACC	DMSO	yes	1	0	0	0	0	0	0	0	0	0	0	0.0259346375226	0	0
3	523	ho::NatMX	RPB9-F[3]	GGTACCTATAGAAGCTTGAATGTTCTTTAAGTATAACT	AGTTATAAAAGAATCCTAAATAGTTTTGATGTGGTACC	DMSO	yes	1	614	109	32	5	5	546.3789051456	100.997242532	25.756806	0	0	0.00384658490847	23.9090389386	1
4	524	ho::NatMX	SNQ2-F[3]	GGTACCTATAGAAGCTTGAATGTTCTTTAAGTATAACT	AGTTATAATGCAACACTAAATATATTTATAAAGGTACC	DMSO	yes	1	181	25	3	0	0	150.3745050752	17.9684837744	0	0	0	0.0259346375226	14.0166942135	0
5	525	ho::NatMX	PDR5-F[3]	GGTACCTATAGAAGCTTGAATGTTCTTTAAGTATAACT	AGTTATAACTAAAAGGATAATAAAGTTACAACGGTACC	DMSO	yes	1	504	51	12	9	6	437.3731410064	42.5153825248	5.69592154	2.8354503112	0	-0.226528297743	23.00346754	1
6	526	ho::NatMX	HXT1-F[3]	GGTACCTATAGAAGCTTGAATGTTCTTTAAGTATAACT	AGTTATCCGTAAAAATGAAAGTAAATTGTGATGGTACC	DMSO	yes	1	537	118	18	15	0	459.1218444304	108.0522529712	11.58504532	8.8177966024	0	0.0464060112124	28.1498586736	1
7	527	ho::NatMX	IMD3-F[3]	GGTACCTATAGAAGCTTGAATGTTCTTTAAGTATAACT	AGTTATCCTAAAAATACAAAGGACATTGGTTAGGTACC	DMSO	yes	1	803	161	48	11	11	704.0535130944	142.615440816	36.37500958	2.768744808	3.6761801472	0.0465924119957	41.5181029288	1
8	528	ho::NatMX	DBP2-F[3]	GGTACCTATAGAAGCTTGAATGTTCTTTAAGTATAACT	AGTTATCAGTAAAGTCTTAAATATGTTTGACTGGTACC	DMSO	yes	1	549	57	1	0	1	465.43771168	47.5175662768	0	0	0	0.0259346375226	35.9084949347	0
9	529	ho::NatMX	SHR3-F[3]	GGTACCTATAGAAGCTTGAATGTTCTTTAAGTATAACT	AGTTATTCAACAAGCGCAAAAACCTTTAACTAGGTACC	DMSO	yes	1	743	159	38	5	4	645.9110910192	144.9772516408	29.5753995	0	0	0.0479260759913	20.8820285188	1
10	530	ho::NatMX	PRS3-F[3]	GGTACCTATAGAAGCTTGAATGTTCTTTAAGTATAACT	AGTTATAGAGAAAACCGTAACCGTATTTGTAAGGTACC	DMSO	yes	1	506	197	33	18	0	417.7255349952	183.561901764	24.99207394	11.2338056104	0	0.234431449799	24.9586847886	1
1	531	ho::NatMX	ho::HphMX	GGTACCTATAGAAGCTTGAATGTTCTTTAAGTATAACT	AGTTATGTAAAAATGTTTAATGGTTTTGTAACGGTACC	DMSO	yes	1	670	114	8	0	1	585.5548747952	105.5048528056	1.74465204	0	0	-0.113127971425	14.6033401809	0
2	532	ho::NatMX	FPR1-F[3]	GGTACCTATAGAAGCTTGAATGTTCTTTAAGTATAACT	AGTTATTAGCTAAATCTTAATTTACTTAATCAGGTACC	DMSO	yes	1	793	138	30	12	0	702.2691875744	123.3359416	21.8895679	5.1372618904	0	-0.0242835381341	29.2996369125	1
3	533	ho::NatMX	RPB9-F[3]	GGTACCTATAGAAGCTTGAATGTTCTTTAAGTATAACT	AGTTATGCATTAAATTAAAAATGTATTTCTATGGTACC	DMSO	yes	1	262	30	1	4	5	218.6638819136	22.9419087688	0	0	0	0.0259346375226	20.1028222465	0
4	534	ho::NatMX	SNQ2-F[3]	GGTACCTATAGAAGCTTGAATGTTCTTTAAGTATAACT	AGTTATCTCTCAAATTATAATATTATTCCTTTGGTACC	DMSO	yes	1	324	79	20	8	7	282.5799443008	71.9183422544	13.8129894	1.8514883904	0.8587539968	0.101559477139	22.5216610576	1
5	535	ho::NatMX	PDR5-F[3]	GGTACCTATAGAAGCTTGAATGTTCTTTAAGTATAACT	AGTTATTTATGAACTGATAAGAGAATTCCAATGGTACC	DMSO	yes	1	325	49	11	0	0	264.915045872	40.5163853552	4.72607712	0	0	-0.101423633261	12.6106565716	0
6	536	ho::NatMX	HXT1-F[3]	GGTACCTATAGAAGCTTGAATGTTCTTTAAGTATAACT	AGTTATAATTTAAATCCAAATTAGATTACGAGGGTACC	DMSO	yes	1	596	56	15	0	6	525.7805240304	47.4722608176	8.68663408	0	0	-0.252824501792	18.2812167069	0
7	537	ho::NatMX	IMD3-F[3]	GGTACCTATAGAAGCTTGAATGTTCTTTAAGTATAACT	AGTTATGACAAAAATTGGAAGGGTGTTAGGTAGGTACC	DMSO	yes	1	763	143	33	3	0	642.508951136	122.5034799936	20.56814716	0	0	-0.0157030915132	18.5616345168	0
8	538	ho::NatMX	DBP2-F[3]	GGTACCTATAGAAGCTTGAATGTTCTTTAAGTATAACT	AGTTATAAAAAAAAACAGAATATATTTACGTAGGTACC	DMSO	yes	1	340	57	17	22	5	290.5898527472	48.631209436	10.6971828	15.8315097512	0	0.00939327331985	46.4339999525	1
9	539	ho::NatMX	SHR3-F[3]	GGTACCTATAGAAGCTTGAATGTTCTTTAAGTATAACT	AGTTATAGTTTAAGTAATAAATATGTTACTTTGGTACC	DMSO	yes	1	461	83	20	2	0	396.1972992384	71.4843276408	12.53647962	0	0	-0.0292512589287	16.2035203656	0
10	540	ho::NatMX	PRS3-F[3]	GGTACCTATAGAAGCTTGAATGTTCTTTAAGTATAACT	AGTTATGGGTGAACAATCAAAATACTTGTAGCGGTACC	DMSO	yes	1	1316	160	43	0	11	1164.6347249376	142.187054144	34.27923272	0	4.551808896	-0.13423419954	47.9373934622	1
1	541	ho::NatMX	ho::HphMX	GGTACCTATAGAAGCTTGAATGTTCTTTAAGTATAACT	AGTTATAGCATAATGGTGAAGAGTATTAAAGTGGTACC	DMSO	yes	1	878	146	11	7	0	792.9004058112	137.5580028168	4.74339078	0.8463656624	0	-0.104611952463	16.8088091787	0
2	542	ho::NatMX	FPR1-F[3]	GGTACCTATAGAAGCTTGAATGTTCTTTAAGTATAACT	AGTTATAAATTAAGTCCAAAACGACTTGATCTGGTACC	DMSO	yes	1	655	90	54	37	8	558.7883579552	74.3245871416	44.83882366	29.69457938	1.2596211456	0.0297961436428	109.16173915	1
3	543	ho::NatMX	RPB9-F[3]	GGTACCTATAGAAGCTTGAATGTTCTTTAAGTATAACT	AGTTATCTTCGAACCCTCAATCCCCTTCCCCGGGTACC	DMSO	yes	1	687	98	21	11	7	604.7020900576	89.5329320568	14.71850956	4.8407306616	0.855541644800001	-0.0773233650489	32.9006502197	1
4	544	ho::NatMX	SNQ2-F[3]	GGTACCTATAGAAGCTTGAATGTTCTTTAAGTATAACT	AGTTATTGCATAAATAATAAGCATTTTTATGAGGTACC	DMSO	yes	1	459	92	6	12	3	395.4505377184	84.0343472568	0	5.849360488	0	-0.000913368823735	20.7750835266	1
5	545	ho::NatMX	PDR5-F[3]	GGTACCTATAGAAGCTTGAATGTTCTTTAAGTATAACT	AGTTATTCGCTAAGACGTAAGGAGCTTTTAAAGGTACC	DMSO	yes	1	627	133	19	0	4	532.952283064	123.3856940792	12.6031616	0	0	0.0155185516215	13.7495632513	0
6	546	ho::NatMX	HXT1-F[3]	GGTACCTATAGAAGCTTGAATGTTCTTTAAGTATAACT	AGTTATTATCGAAGGTTGAAAAAATTTTAAATGGTACC	DMSO	yes	1	350	124	7	6	0	296.3734015056	115.435657508	0.69924668	0	0	0.0773499243881	23.527388406	1
7	547	ho::NatMX	IMD3-F[3]	GGTACCTATAGAAGCTTGAATGTTCTTTAAGTATAACT	AGTTATAACGCAAATCAAAATCCGGTTCTGCAGGTACC	DMSO	yes	1	799	159	32	4	9	688.7353771328	138.8670060136	19.76077596	0	1.5940607488	-0.00455311387266	22.9570411554	1
8	548	ho::NatMX	DBP2-F[3]	GGTACCTATAGAAGCTTGAATGTTCTTTAAGTATAACT	AGTTATACTCAAACTGACAACCGCTTTTATCCGGTACC	DMSO	yes	1	49	2	0	0	0	0	0	0	0	0	0.0259346375226	0	0
9	549	ho::NatMX	SHR3-F[3]	GGTACCTATAGAAGCTTGAATGTTCTTTAAGTATAACT	AGTTATCAATAAACAGAAAAATAAATTAAGCAGGTACC	DMSO	yes	1	636	130	49	15	1	555.5735928544	116.41398428	40.82971538	8.0286206512	0	0.0935807629883	43.6834746732	1
10	550	ho::NatMX	PRS3-F[3]	GGTACCTATAGAAGCTTGAATGTTCTTTAAGTATAACT	AGTTATGTATTAACGAGTAACCCGTTTACTATGGTACC	DMSO	yes	1	887	247	52	21	8	790.1143941504	233.128177616	43.86847046	14.2095317608	1.5595185408	0.148274657949	39.979310893	1
11	551	HOM3-F[1,2]	ho::HphMX	GGTACCAAATTAACCTATAAAGTTATTTTGAAATAACT	AGTTATTGTAAAACACAAAAATCTATTATGAGGGTACC	DMSO	yes	1	394	30	9	11	4	351.737673656	20.7988015168	2.123585152	4.5461436624	0	-0.389408004792	25.4199902925	1
12	552	HOM3-F[1,2]	FPR1-F[3]	GGTACCAAATTAACCTATAAAGTTATTTTGAAATAACT	AGTTATCTCGAAAATACCAAAATGATTGTAGCGGTACC	DMSO	yes	1	23	11	46	26	29	0	0	18.906177968	0	0	0.0259346375226	40.6357260489	0
13	553	HOM3-F[1,2]	RPB9-F[3]	GGTACCAAATTAACCTATAAAGTTATTTTGAAATAACT	AGTTATTGTAGAATCTCAAAGCAGTTTAATTGGTACC	DMSO	yes	1	366	47	13	7	1	321.125896696	36.7520959296	5.797671824	0.390682112	0	-0.170501928114	16.950036426	0
14	554	HOM3-F[1,2]	SNQ2-F[3]	GGTACCAAATTAACCTATAAAGTTATTTTGAAATAACT	AGTTATATATCAAAAAAAAATCCGATTGTTTAGGTACC	DMSO	yes	1	194	24	4	5	0	165.2420115264	16.0074972544	0	0	0	0.0259346375226	18.2304464512	0
15	555	HOM3-F[1,2]	PDR5-F[3]	GGTACCAAATTAACCTATAAAGTTATTTTGAAATAACT	AGTTATAGGGCAATGTGCAAGGACATTAGACAGGTACC	DMSO	yes	1	578	139	30	11	6	514.937772144	126.7562942048	21.457529488	3.9810067056	0	0.0761521113181	22.4989014016	1
16	556	HOM3-F[1,2]	HXT1-F[3]	GGTACCAAATTAACCTATAAAGTTATTTTGAAATAACT	AGTTATCTTGCAAGAACAAATCTGTTTTGCTGGTACC	DMSO	yes	1	388	46	11	2	1	337.5947334896	34.6756229216	2.902032144	0	0	-0.240439673862	12.2940416188	0
17	557	HOM3-F[1,2]	IMD3-F[3]	GGTACCAAATTAACCTATAAAGTTATTTTGAAATAACT	AGTTATGACCAAATTAGGAAGAGAGTTATACGGGTACC	DMSO	yes	1	465	124	63	68	38	405.4651220272	99.2788990304	14.414142832	4.37638068479999	0	0.0687597783174	21.6621563403	1
18	558	HOM3-F[1,2]	DBP2-F[3]	GGTACCAAATTAACCTATAAAGTTATTTTGAAATAACT	AGTTATCGAATAAAACCTAATACTGTTATGGAGGTACC	DMSO	yes	1	423	91	24	5	4	373.2041481136	79.678391984	15.735343648	0	0	0.0310555045719	16.6904769784	0
19	559	HOM3-F[1,2]	SHR3-F[3]	GGTACCAAATTAACCTATAAAGTTATTTTGAAATAACT	AGTTATCCGTTAAAAAAGAATATCATTTAGATGGTACC	DMSO	yes	1	447	102	23	23	20	398.1313289344	86.2762750336	4.12201344	0	0	-0.0339818935409	12.6570675928	0
20	560	HOM3-F[1,2]	PRS3-F[3]	GGTACCAAATTAACCTATAAAGTTATTTTGAAATAACT	AGTTATTCGCTAACACCAAACATACTTCTAAAGGTACC	DMSO	yes	1	432	101	57	39	16	383.643527416	83.8834366464	35.644906288	13.7665839232	0	0.146050317894	51.1079392053	1
11	561	HOM3-F[1,2]	ho::HphMX	GGTACCAAATTAACCTATAAAGTTATTTTGAAATAACT	AGTTATAAACAAAGTAAGAACAAGTTTACTGTGGTACC	DMSO	yes	1	13	5	1	0	0	0	0	0	0	0	0.0259346375226	0	0
12	562	HOM3-F[1,2]	FPR1-F[3]	GGTACCAAATTAACCTATAAAGTTATTTTGAAATAACT	AGTTATATAATAACAGCCAATAAGGTTACGCTGGTACC	DMSO	yes	1	442	2132	3466	4108	4324	386.156433464	2110.761687264	3433.606976528	4066.7941318016	4279.290738464	1.16363176523	158.608474109	1
13	563	HOM3-F[1,2]	RPB9-F[3]	GGTACCAAATTAACCTATAAAGTTATTTTGAAATAACT	AGTTATCAAAGAACCATGAACAATCTTGACAGGGTACC	DMSO	yes	1	434	58	7	7	2	388.5353449056	47.408732192	0	0.2156656496	0	-0.203838127284	11.0530968391	0
14	564	HOM3-F[1,2]	SNQ2-F[3]	GGTACCAAATTAACCTATAAAGTTATTTTGAAATAACT	AGTTATGACAAAATCAGAAACAGGCTTGCGGGGGTACC	DMSO	yes	1	399	50	10	7	0	353.3684813776	41.0023276032	3.06387584	0.630229784	0	-0.196234311386	15.3076994885	0
15	565	HOM3-F[1,2]	PDR5-F[3]	GGTACCAAATTAACCTATAAAGTTATTTTGAAATAACT	AGTTATTTACGAAACGTCAAACTATTTTTTGAGGTACC	DMSO	yes	1	7	2	1	0	0	0	0	0	0	0	0.0259346375226	0	0
16	566	HOM3-F[1,2]	HXT1-F[3]	GGTACCAAATTAACCTATAAAGTTATTTTGAAATAACT	AGTTATCAGAAAACAATAAACAAGTTTAAGAGGGTACC	DMSO	yes	1	386	59	16	2	6	340.813934448	47.764925184	7.890422	0	0	-0.112383512459	15.1638903368	0
17	567	HOM3-F[1,2]	IMD3-F[3]	GGTACCAAATTAACCTATAAAGTTATTTTGAAATAACT	AGTTATATTGCAAACCAAAATAGGTTTTAAGTGGTACC	DMSO	yes	1	446	107	69	57	62	390.5003174304	84.0254851392	24.620332144	0	0	0.064529291997	22.4544423341	1
18	568	HOM3-F[1,2]	DBP2-F[3]	GGTACCAAATTAACCTATAAAGTTATTTTGAAATAACT	AGTTATGCCGAAACACATAAGCGTATTAAAATGGTACC	DMSO	yes	1	7	8	1	1	0	0	0	0	0	0	0.0259346375226	0	0
19	569	HOM3-F[1,2]	SHR3-F[3]	GGTACCAAATTAACCTATAAAGTTATTTTGAAATAACT	AGTTATTTGCAAAAACAAAAAGCATTTTGAAAGGTACC	DMSO	yes	1	395	61	23	24	20	352.9611256848	45.3441170624	3.091198512	0	0	-0.177622156777	12.0062634891	0
20	570	HOM3-F[1,2]	PRS3-F[3]	GGTACCAAATTAACCTATAAAGTTATTTTGAAATAACT	AGTTATTTATTAAACAGAAACGGGCTTGTTATGGTACC	DMSO	yes	1	531	85	15	12	8	476.3259291472	69.5504122112	0	0	0	0.0259346375226	20.3706735977	0
11	571	HOM3-F[1,2]	ho::HphMX	GGTACCAAATTAACCTATAAAGTTATTTTGAAATAACT	AGTTATGATATAAGGTATAACGAAATTGCTAGGGTACC	DMSO	yes	1	445	91	17	6	0	394.321947896	81.4076714528	9.868161984	0	0	-0.00920160037861	13.6832432489	0
12	572	HOM3-F[1,2]	FPR1-F[3]	GGTACCAAATTAACCTATAAAGTTATTTTGAAATAACT	AGTTATTACTCAAATAACAATGATCTTGATACGGTACC	DMSO	yes	1	0	0	1	67	9	0	0	0	60.317351192	2.7047565376	0.0259346375226	137.440886276	0
13	573	HOM3-F[1,2]	RPB9-F[3]	GGTACCAAATTAACCTATAAAGTTATTTTGAAATAACT	AGTTATAAAAGAATCCTAAATAGTTTTGATGTGGTACC	DMSO	yes	1	287	77	11	9	3	248.8280065728	68.288233296	4.1136336	2.4679240144	0	0.0579471637662	17.3399733962	0
14	574	HOM3-F[1,2]	SNQ2-F[3]	GGTACCAAATTAACCTATAAAGTTATTTTGAAATAACT	AGTTATAATGCAACACTAAATATATTTATAAAGGTACC	DMSO	yes	1	134	42	3	0	1	115.1029205376	34.6291517632	0	0	0	0.0259346375226	9.05436617575	0
15	575	HOM3-F[1,2]	PDR5-F[3]	GGTACCAAATTAACCTATAAAGTTATTTTGAAATAACT	AGTTATAACTAAAAGGATAATAAAGTTACAACGGTACC	DMSO	yes	1	7	0	0	0	0	0	0	0	0	0	0.0259346375226	0	0
16	576	HOM3-F[1,2]	HXT1-F[3]	GGTACCAAATTAACCTATAAAGTTATTTTGAAATAACT	AGTTATCCGTAAAAATGAAAGTAAATTGTGATGGTACC	DMSO	yes	1	430	81	14	0	1	386.4840207152	69.6029350336	5.871348192	0	0	-0.0671969571693	12.6241350072	0
17	577	HOM3-F[1,2]	IMD3-F[3]	GGTACCAAATTAACCTATAAAGTTATTTTGAAATAACT	AGTTATCCTAAAAATACAAAGGACATTGGTTAGGTACC	DMSO	yes	1	14	16	54	51	60	0	0	8.188967248	0	0	0.0259346375226	19.3850554972	0
18	578	HOM3-F[1,2]	DBP2-F[3]	GGTACCAAATTAACCTATAAAGTTATTTTGAAATAACT	AGTTATCAGTAAAGTCTTAAATATGTTTGACTGGTACC	DMSO	yes	1	393	28	9	0	0	346.52255584	17.2453575104	0.993254704	0	0	-0.480838719427	11.2599631617	0
19	579	HOM3-F[1,2]	SHR3-F[3]	GGTACCAAATTAACCTATAAAGTTATTTTGAAATAACT	AGTTATTCAACAAGCGCAAAAACCTTTAACTAGGTACC	DMSO	yes	1	484	71	65	45	29	430.4751110096	53.9768925024	42.3362772	18.1474372096	3.4175555136	0.0410976025001	95.8155908297	1
20	580	HOM3-F[1,2]	PRS3-F[3]	GGTACCAAATTAACCTATAAAGTTATTTTGAAATAACT	AGTTATAGAGAAAACCGTAACCGTATTTGTAAGGTACC	DMSO	yes	1	348	79	27	17	16	299.0674854976	62.784074192	7.349938864	0	0	-0.00523937914233	12.8072895443	0
11	581	HOM3-F[1,2]	ho::HphMX	GGTACCAAATTAACCTATAAAGTTATTTTGAAATAACT	AGTTATGTAAAAATGTTTAATGGTTTTGTAACGGTACC	DMSO	yes	1	10	1	0	1	0	0	0	0	0	0	0.0259346375226	0	0
12	582	HOM3-F[1,2]	FPR1-F[3]	GGTACCAAATTAACCTATAAAGTTATTTTGAAATAACT	AGTTATTAGCTAAATCTTAATTTACTTAATCAGGTACC	DMSO	yes	1	469	2652	4316	5580	6056	418.7877147872	2634.0914848	4295.60854824	5555.9271679504	6031.5525805632	1.18402204068	212.762242423	1
13	583	HOM3-F[1,2]	RPB9-F[3]	GGTACCAAATTAACCTATAAAGTTATTTTGAAATAACT	AGTTATGCATTAAATTAAAAATGTATTTCTATGGTACC	DMSO	yes	1	193	19	0	0	0	167.4806149568	11.5924616864	0	0	0	0.0259346375226	24.6423866638	0
14	584	HOM3-F[1,2]	SNQ2-F[3]	GGTACCAAATTAACCTATAAAGTTATTTTGAAATAACT	AGTTATCTCTCAAATTATAATATTATTCCTTTGGTACC	DMSO	yes	1	175	11	7	5	0	150.4788941504	3.5599252032	0.51998864	0	0	-0.668914014266	10.0297238215	0
15	585	HOM3-F[1,2]	PDR5-F[3]	GGTACCAAATTAACCTATAAAGTTATTTTGAAATAACT	AGTTATTTATGAACTGATAAGAGAATTCCAATGGTACC	DMSO	yes	1	3	4	2	1	0	0	0	0	0	0	0.0259346375226	0	0
16	586	HOM3-F[1,2]	HXT1-F[3]	GGTACCAAATTAACCTATAAAGTTATTTTGAAATAACT	AGTTATAATTTAAATCCAAATTAGATTACGAGGGTACC	DMSO	yes	1	414	72	13	6	0	374.4742355152	62.5634312128	5.606104448	0	0	-0.0872387075044	12.7026711315	0
17	587	HOM3-F[1,2]	IMD3-F[3]	GGTACCAAATTAACCTATAAAGTTATTTTGAAATAACT	AGTTATGACAAAAATTGGAAGGGTGTTAGGTAGGTACC	DMSO	yes	1	487	97	88	55	87	421.282465568	71.0390513408	36.353211296	0	10.7372477056	0.0511430387379	63.0004276079	1
18	588	HOM3-F[1,2]	DBP2-F[3]	GGTACCAAATTAACCTATAAAGTTATTTTGAAATAACT	AGTTATAAAAAAAAACAGAATATATTTACGTAGGTACC	DMSO	yes	1	257	27	5	3	0	228.3160118736	17.782879408	0	0	0	0.0259346375226	28.1298407756	0
19	589	HOM3-F[1,2]	SHR3-F[3]	GGTACCAAATTAACCTATAAAGTTATTTTGAAATAACT	AGTTATAGTTTAAGTAATAAATATGTTACTTTGGTACC	DMSO	yes	1	270	61	16	4	6	233.2964056192	47.4382205024	0.287436272000001	0	0	-0.0904667259312	12.3018703603	0
20	590	HOM3-F[1,2]	PRS3-F[3]	GGTACCAAATTAACCTATAAAGTTATTTTGAAATAACT	AGTTATGGGTGAACAATCAAAATACTTGTAGCGGTACC	DMSO	yes	1	788	148	59	33	15	706.1968214688	125.744056832	34.194205632	10.4231187184	0	0.0179148769923	45.9078748019	1
11	591	HOM3-F[1,2]	ho::HphMX	GGTACCAAATTAACCTATAAAGTTATTTTGAAATAACT	AGTTATAGCATAATGGTGAAGAGTATTAAAGTGGTACC	DMSO	yes	1	21	3	0	0	0	0	0	0	0	0	0.0259346375226	0	0
12	592	HOM3-F[1,2]	FPR1-F[3]	GGTACCAAATTAACCTATAAAGTTATTTTGAAATAACT	AGTTATAAATTAAGTCCAAAACGACTTGATCTGGTACC	DMSO	yes	1	15	13	22	16	33	0	0	0	0	0	0.0259346375226	0	0
13	593	HOM3-F[1,2]	RPB9-F[3]	GGTACCAAATTAACCTATAAAGTTATTTTGAAATAACT	AGTTATCTTCGAACCCTCAATCCCCTTCCCCGGGTACC	DMSO	yes	1	358	33	23	5	0	312.1813040288	23.6471953504	15.836648736	0	0	-0.222121270948	30.6489862066	1
14	594	HOM3-F[1,2]	SNQ2-F[3]	GGTACCAAATTAACCTATAAAGTTATTTTGAAATAACT	AGTTATTGCATAAATAATAAGCATTTTTATGAGGTACC	DMSO	yes	1	287	63	9	5	1	250.9493498592	54.3394609504	2.160903472	0	0	-0.0385068359618	11.6934967684	0
15	595	HOM3-F[1,2]	PDR5-F[3]	GGTACCAAATTAACCTATAAAGTTATTTTGAAATAACT	AGTTATTCGCTAAGACGTAAGGAGCTTTTAAAGGTACC	DMSO	yes	1	453	27	12	13	1	401.059589032	16.0632916576	4.00237696	6.048471152	0	-0.487612011614	32.7423499975	1
16	596	HOM3-F[1,2]	HXT1-F[3]	GGTACCAAATTAACCTATAAAGTTATTTTGAAATAACT	AGTTATTATCGAAGGTTGAAAAAATTTTAAATGGTACC	DMSO	yes	1	306	47	13	4	7	275.1192172528	37.512895824	5.697327008	0	0.5762437376	-0.115962576508	18.013075048	0
17	597	HOM3-F[1,2]	IMD3-F[3]	GGTACCAAATTAACCTATAAAGTTATTTTGAAATAACT	AGTTATAACGCAAATCAAAATCCGGTTCTGCAGGTACC	DMSO	yes	1	443	140	106	75	69	382.6104905664	114.5409439008	55.746428576	12.4528785904	0	0.257056661887	47.6261262436	1
18	598	HOM3-F[1,2]	DBP2-F[3]	GGTACCAAATTAACCTATAAAGTTATTTTGAAATAACT	AGTTATACTCAAACTGACAACCGCTTTTATCCGGTACC	DMSO	yes	1	371	87	8	2	1	341.7849505584	77.9033336224	0.394633968	0	0	-0.0626459808164	15.6068697668	0
19	599	HOM3-F[1,2]	SHR3-F[3]	GGTACCAAATTAACCTATAAAGTTATTTTGAAATAACT	AGTTATCAATAAACAGAAAAATAAATTAAGCAGGTACC	DMSO	yes	1	421	81	27	16	22	376.1563674272	64.57985584	6.175655728	0	0	-0.0762462590651	12.8754762653	0
20	600	HOM3-F[1,2]	PRS3-F[3]	GGTACCAAATTAACCTATAAAGTTATTTTGAAATAACT	AGTTATGTATTAACGAGTAACCCGTTTACTATGGTACC	DMSO	yes	1	449	43	44	12	26	395.5810330752	26.185264448	23.455957776	0	3.9922675584	-0.233979473867	55.4674531378	1
21	601	DST1-F[1,2]	ho::HphMX	GGTACCTAGTCAACCCTTAAACAAGTTCTATCATAACT	AGTTATTGTAAAACACAAAAATCTATTATGAGGGTACC	DMSO	yes	1	392	27	18	0	0	336.318213108	19.2677297776	11.7819533248	0	0	-0.333887643439	26.9717432589	1
22	602	DST1-F[1,2]	FPR1-F[3]	GGTACCTAGTCAACCCTTAAACAAGTTCTATCATAACT	AGTTATCTCGAAAATACCAAAATGATTGTAGCGGTACC	DMSO	yes	1	707	254	37	8	0	636.492492588	241.202135592	28.6392732632	0.8516296032	0	0.160676423143	16.6516969801	0
23	603	DST1-F[1,2]	RPB9-F[3]	GGTACCTAGTCAACCCTTAAACAAGTTCTATCATAACT	AGTTATTGTAGAATCTCAAAGCAGTTTAATTGGTACC	DMSO	yes	1	444	68	43	26	4	384.736159828	59.7232900272	36.7474123976	19.840770816	0	0.0846724989086	75.4840218733	1
24	604	DST1-F[1,2]	SNQ2-F[3]	GGTACCTAGTCAACCCTTAAACAAGTTCTATCATAACT	AGTTATATATCAAAAAAAAATCCGATTGTTTAGGTACC	DMSO	yes	1	331	38	6	0	0	293.8394185952	30.8964280608	0	0	0	0.0259346375226	24.5062058995	0
25	605	DST1-F[1,2]	PDR5-F[3]	GGTACCTAGTCAACCCTTAAACAAGTTCTATCATAACT	AGTTATAGGGCAATGTGCAAGGACATTAGACAGGTACC	DMSO	yes	1	625	82	7	4	0	540.791138792	72.6851816936	0.6053815112	0	0	-0.207397545584	13.0942267672	0
26	606	DST1-F[1,2]	HXT1-F[3]	GGTACCTAGTCAACCCTTAAACAAGTTCTATCATAACT	AGTTATCTTGCAAGAACAAATCTGTTTTGCTGGTACC	DMSO	yes	1	564	44	7	18	0	497.1501669928	35.1633668712	0.652490765600001	11.8230238816	0	-0.368566919356	38.2673748252	1
27	607	DST1-F[1,2]	IMD3-F[3]	GGTACCTAGTCAACCCTTAAACAAGTTCTATCATAACT	AGTTATGACCAAATTAGGAAGAGAGTTATACGGGTACC	DMSO	yes	1	530	59	17	14	2	450.6289007496	43.1951141928	6.3615056568	5.5047454464	0	-0.222861704222	29.0037748028	1
28	608	DST1-F[1,2]	DBP2-F[3]	GGTACCTAGTCAACCCTTAAACAAGTTCTATCATAACT	AGTTATCGAATAAAACCTAATACTGTTATGGAGGTACC	DMSO	yes	1	593	197	25	20	0	526.9859794248	188.164807188	18.6348247952	13.814330688	0	0.161407025051	31.2483416153	1
29	609	DST1-F[1,2]	SHR3-F[3]	GGTACCTAGTCAACCCTTAAACAAGTTCTATCATAACT	AGTTATCCGTTAAAAAAGAATATCATTTAGATGGTACC	DMSO	yes	1	554	70	12	36	0	489.2576083392	58.8750635552	4.510003456	29.1072175072	0	-0.155553155484	70.9428973947	1
30	610	DST1-F[1,2]	PRS3-F[3]	GGTACCTAGTCAACCCTTAAACAAGTTCTATCATAACT	AGTTATTCGCTAACACCAAACATACTTCTAAAGGTACC	DMSO	yes	1	407	103	26	20	1	342.960088788	91.1505842048	18.2474748312	13.0776926976	0	0.135807764547	35.7402249936	1
21	611	DST1-F[1,2]	ho::HphMX	GGTACCTAGTCAACCCTTAAACAAGTTCTATCATAACT	AGTTATAAACAAAGTAAGAACAAGTTTACTGTGGTACC	DMSO	yes	1	564	114	25	0	0	495.8128671016	106.0660854256	18.7564651088	0	0	0.0236259688645	17.1847295696	0
22	612	DST1-F[1,2]	FPR1-F[3]	GGTACCTAGTCAACCCTTAAACAAGTTCTATCATAACT	AGTTATATAATAACAGCCAATAAGGTTACGCTGGTACC	DMSO	yes	1	597	103	25	8	0	522.691536052	89.006672648	16.0776536072	0.4232594688	0	-0.0423007223646	19.9980195617	0
23	613	DST1-F[1,2]	RPB9-F[3]	GGTACCTAGTCAACCCTTAAACAAGTTCTATCATAACT	AGTTATCAAAGAACCATGAACAATCTTGACAGGGTACC	DMSO	yes	1	454	270	118	56	27	393.9262177808	261.544690744	111.704873444	49.8335999328	20.8571118784	0.510682596459	69.3719513775	1
24	614	DST1-F[1,2]	SNQ2-F[3]	GGTACCTAGTCAACCCTTAAACAAGTTCTATCATAACT	AGTTATGACAAAATCAGAAACAGGCTTGCGGGGGTACC	DMSO	yes	1	414	60	9	0	0	353.6973643768	52.3735930624	2.775625216	0	0	-0.142204550491	11.760321859	0
25	615	DST1-F[1,2]	PDR5-F[3]	GGTACCTAGTCAACCCTTAAACAAGTTCTATCATAACT	AGTTATTTACGAAACGTCAAACTATTTTTTGAGGTACC	DMSO	yes	1	390	37	10	0	2	328.129221052	28.4964401312	3.7087406216	0	0	-0.278057079268	13.56699598	0
26	616	DST1-F[1,2]	HXT1-F[3]	GGTACCTAGTCAACCCTTAAACAAGTTCTATCATAACT	AGTTATCAGAAAACAATAAACAAGTTTAAGAGGGTACC	DMSO	yes	1	338	116	11	13	0	278.308303464	107.209817088	4.6512603	6.819338288	0	0.14332426614	25.6672410653	1
27	617	DST1-F[1,2]	IMD3-F[3]	GGTACCTAGTCAACCCTTAAACAAGTTCTATCATAACT	AGTTATATTGCAAACCAAAATAGGTTTTAAGTGGTACC	DMSO	yes	1	477	37	11	3	0	403.1631730672	22.1035940144	0.8072857656	0	0	-0.460047519073	11.0432227051	0
28	618	DST1-F[1,2]	DBP2-F[3]	GGTACCTAGTCAACCCTTAAACAAGTTCTATCATAACT	AGTTATGCCGAAACACATAAGCGTATTAAAATGGTACC	DMSO	yes	1	306	50	8	0	3	267.4483879048	42.3631507656	1.7376565632	0	0	-0.128195638795	11.1712195863	0
29	619	DST1-F[1,2]	SHR3-F[3]	GGTACCTAGTCAACCCTTAAACAAGTTCTATCATAACT	AGTTATTTGCAAAAACAAAAAGCATTTTGAAAGGTACC	DMSO	yes	1	371	48	26	18	1	315.6246776664	36.9103513168	18.4007556888	11.0257739008	0	-0.0521290819613	50.7052417853	1
30	620	DST1-F[1,2]	PRS3-F[3]	GGTACCTAGTCAACCCTTAAACAAGTTCTATCATAACT	AGTTATTTATTAAACAGAAACGGGCTTGTTATGGTACC	DMSO	yes	1	500	84	28	24	0	427.2954999096	73.0176549184	20.7865945448	17.4606739456	0	0.0278218079771	53.8781555886	1
21	621	DST1-F[1,2]	ho::HphMX	GGTACCTAGTCAACCCTTAAACAAGTTCTATCATAACT	AGTTATGATATAAGGTATAACGAAATTGCTAGGGTACC	DMSO	yes	1	482	76	29	23	0	414.776041428	68.0642850296	22.7548830816	16.841772336	0	0.0286556149591	55.6213415999	1
22	622	DST1-F[1,2]	FPR1-F[3]	GGTACCTAGTCAACCCTTAAACAAGTTCTATCATAACT	AGTTATTACTCAAATAACAATGATCTTGATACGGTACC	DMSO	yes	1	0	0	0	0	0	0	0	0	0	0	0.0259346375226	0	0
23	623	DST1-F[1,2]	RPB9-F[3]	GGTACCTAGTCAACCCTTAAACAAGTTCTATCATAACT	AGTTATAAAAGAATCCTAAATAGTTTTGATGTGGTACC	DMSO	yes	1	311	33	11	0	0	260.9281065504	25.522305772	4.78089864	0	0	-0.221240753484	14.4538180507	0
24	624	DST1-F[1,2]	SNQ2-F[3]	GGTACCTAGTCAACCCTTAAACAAGTTCTATCATAACT	AGTTATAATGCAACACTAAATATATTTATAAAGGTACC	DMSO	yes	1	115	16	4	0	0	91.3636597568	9.2197791824	0	0	0	0.0259346375226	12.5153012146	0
25	625	DST1-F[1,2]	PDR5-F[3]	GGTACCTAGTCAACCCTTAAACAAGTTCTATCATAACT	AGTTATAACTAAAAGGATAATAAAGTTACAACGGTACC	DMSO	yes	1	314	38	2	8	0	264.6385471176	30.1762696608	0	1.8350421216	0	-0.212999820233	14.9577958321	0
26	626	DST1-F[1,2]	HXT1-F[3]	GGTACCTAGTCAACCCTTAAACAAGTTCTATCATAACT	AGTTATCCGTAAAAATGAAAGTAAATTGTGATGGTACC	DMSO	yes	1	445	72	12	0	11	387.5988275336	63.1255585552	5.6492388208	0	4.8551792256	-0.0871148805802	26.6444231518	1
27	627	DST1-F[1,2]	IMD3-F[3]	GGTACCTAGTCAACCCTTAAACAAGTTCTATCATAACT	AGTTATCCTAAAAATACAAAGGACATTGGTTAGGTACC	DMSO	yes	1	577	90	26	2	0	504.5442536096	75.066865936	15.6555869352	0	0	-0.0805071175648	19.9044567492	0
28	628	DST1-F[1,2]	DBP2-F[3]	GGTACCTAGTCAACCCTTAAACAAGTTCTATCATAACT	AGTTATCAGTAAAGTCTTAAATATGTTTGACTGGTACC	DMSO	yes	1	327	28	7	4	0	265.53717712	19.4597120528	0.6621587096	0	0	-0.366186233963	10.3391205562	0
29	629	DST1-F[1,2]	SHR3-F[3]	GGTACCTAGTCAACCCTTAAACAAGTTCTATCATAACT	AGTTATTCAACAAGCGCAAAAACCTTTAACTAGGTACC	DMSO	yes	1	361	30	21	4	3	289.8716033528	18.1991948968	13.10878378	0	0	-0.284779882595	28.5481266658	1
30	630	DST1-F[1,2]	PRS3-F[3]	GGTACCTAGTCAACCCTTAAACAAGTTCTATCATAACT	AGTTATAGAGAAAACCGTAACCGTATTTGTAAGGTACC	DMSO	yes	1	437	123	21	1	1	372.1700470368	111.619047244	13.4281774936	0	0	0.0993091860292	13.1921102849	0
21	631	DST1-F[1,2]	ho::HphMX	GGTACCTAGTCAACCCTTAAACAAGTTCTATCATAACT	AGTTATGTAAAAATGTTTAATGGTTTTGTAACGGTACC	DMSO	yes	1	550	127	13	0	0	487.9063377368	119.1687079976	6.7715822576	0	0	0.0056752048344	13.3965388473	0
22	632	DST1-F[1,2]	FPR1-F[3]	GGTACCTAGTCAACCCTTAAACAAGTTCTATCATAACT	AGTTATTAGCTAAATCTTAATTTACTTAATCAGGTACC	DMSO	yes	1	529	81	28	34	5	462.4148409296	68.7386536	20.349603476	27.1252448672	0	-0.00711037866404	74.2091051716	1
23	633	DST1-F[1,2]	RPB9-F[3]	GGTACCTAGTCAACCCTTAAACAAGTTCTATCATAACT	AGTTATGCATTAAATTAAAAATGTATTTCTATGGTACC	DMSO	yes	1	155	39	3	0	0	122.2811646624	32.2006949848	0	0	0	0.0259346375226	8.34865530863	0
24	634	DST1-F[1,2]	SNQ2-F[3]	GGTACCTAGTCAACCCTTAAACAAGTTCTATCATAACT	AGTTATCTCTCAAATTATAATATTATTCCTTTGGTACC	DMSO	yes	1	191	34	9	0	0	159.6503050272	27.1837712624	2.823964936	0	0	-0.0711091742459	11.1696193099	0
25	635	DST1-F[1,2]	PDR5-F[3]	GGTACCTAGTCAACCCTTAAACAAGTTCTATCATAACT	AGTTATTTATGAACTGATAAGAGAATTCCAATGGTACC	DMSO	yes	1	393	39	5	7	0	348.313126648	31.1769898192	0	0.8392885664	0	-0.299987410353	13.1223090416	0
26	636	DST1-F[1,2]	HXT1-F[3]	GGTACCTAGTCAACCCTTAAACAAGTTCTATCATAACT	AGTTATAATTTAAATCCAAATTAGATTACGAGGGTACC	DMSO	yes	1	403	46	7	0	0	351.0714089336	38.1453028496	0.7271097152	0	0	-0.257860085484	10.9527927407	0
27	637	DST1-F[1,2]	IMD3-F[3]	GGTACCTAGTCAACCCTTAAACAAGTTCTATCATAACT	AGTTATGACAAAAATTGGAAGGGTGTTAGGTAGGTACC	DMSO	yes	1	548	164	14	1	0	460.149384624	147.5502123456	3.0371021904	0	0	0.0494564033919	19.6693960469	0
28	638	DST1-F[1,2]	DBP2-F[3]	GGTACCTAGTCAACCCTTAAACAAGTTCTATCATAACT	AGTTATAAAAAAAAACAGAATATATTTACGTAGGTACC	DMSO	yes	1	250	23	5	5	0	212.9409101048	15.259447956	0	0	0	0.0259346375226	28.7173986281	0
29	639	DST1-F[1,2]	SHR3-F[3]	GGTACCTAGTCAACCCTTAAACAAGTTCTATCATAACT	AGTTATAGTTTAAGTAATAAATATGTTACTTTGGTACC	DMSO	yes	1	305	40	8	0	0	256.9420165056	29.9995908968	0.8454811128	0	0	-0.227407222197	10.5610191836	0
30	640	DST1-F[1,2]	PRS3-F[3]	GGTACCTAGTCAACCCTTAAACAAGTTCTATCATAACT	AGTTATGGGTGAACAATCAAAATACTTGTAGCGGTACC	DMSO	yes	1	885	213	69	12	16	775.0879164784	198.477356224	60.8817628768	5.1865378912	9.688124192	0.140997613584	59.1188329649	1
21	641	DST1-F[1,2]	ho::HphMX	GGTACCTAGTCAACCCTTAAACAAGTTCTATCATAACT	AGTTATAGCATAATGGTGAAGAGTATTAAAGTGGTACC	DMSO	yes	1	531	83	22	0	14	468.4386807808	75.2068763928	15.7706154632	0	7.8580673472	-0.046920420173	39.0215222202	1
22	642	DST1-F[1,2]	FPR1-F[3]	GGTACCTAGTCAACCCTTAAACAAGTTCTATCATAACT	AGTTATAAATTAAGTCCAAAACGACTTGATCTGGTACC	DMSO	yes	1	654	51	27	3	0	583.4984626768	38.0123738536	18.5441758504	0	0	-0.307887205196	34.2746740326	1
23	643	DST1-F[1,2]	RPB9-F[3]	GGTACCTAGTCAACCCTTAAACAAGTTCTATCATAACT	AGTTATCTTCGAACCCTCAATCCCCTTCCCCGGGTACC	DMSO	yes	1	323	104	18	2	0	262.4406505584	96.1888724328	11.7515432464	0	0	0.156116020789	12.6051079537	0
24	644	DST1-F[1,2]	SNQ2-F[3]	GGTACCTAGTCAACCCTTAAACAAGTTCTATCATAACT	AGTTATTGCATAAATAATAAGCATTTTTATGAGGTACC	DMSO	yes	1	274	86	17	17	0	226.8375298256	78.5489516328	10.7859083928	10.849183584	0	0.188864826869	28.4953156755	1
25	645	DST1-F[1,2]	PDR5-F[3]	GGTACCTAGTCAACCCTTAAACAAGTTCTATCATAACT	AGTTATTCGCTAAGACGTAAGGAGCTTTTAAAGGTACC	DMSO	yes	1	465	17	14	2	0	396.044715676	8.3650112232	7.663125504	0	0	-0.672098505235	24.6569311378	1
26	646	DST1-F[1,2]	HXT1-F[3]	GGTACCTAGTCAACCCTTAAACAAGTTCTATCATAACT	AGTTATTATCGAAGGTTGAAAAAATTTTAAATGGTACC	DMSO	yes	1	273	43	3	0	0	232.9280052904	35.119017068	0	0	0	0.0259346375226	13.2657137546	0
27	647	DST1-F[1,2]	IMD3-F[3]	GGTACCTAGTCAACCCTTAAACAAGTTCTATCATAACT	AGTTATAACGCAAATCAAAATCCGGTTCTGCAGGTACC	DMSO	yes	1	589	61	22	5	6	508.4567733152	44.8112697656	11.1847580624	0	0	-0.24451068124	21.4586749452	1
28	648	DST1-F[1,2]	DBP2-F[3]	GGTACCTAGTCAACCCTTAAACAAGTTCTATCATAACT	AGTTATACTCAAACTGACAACCGCTTTTATCCGGTACC	DMSO	yes	1	10	0	1	0	0	0	0	0	0	0	0.0259346375226	0	0
29	649	DST1-F[1,2]	SHR3-F[3]	GGTACCTAGTCAACCCTTAAACAAGTTCTATCATAACT	AGTTATCAATAAACAGAAAAATAAATTAAGCAGGTACC	DMSO	yes	1	393	99	14	6	7	333.7779504496	87.51282388	6.3037246872	0	0.6532821536	0.0408739680419	16.2425434305	0
30	650	DST1-F[1,2]	PRS3-F[3]	GGTACCTAGTCAACCCTTAAACAAGTTCTATCATAACT	AGTTATGTATTAACGAGTAACCCGTTTACTATGGTACC	DMSO	yes	1	613	130	38	24	13	542.0168755136	118.307578736	30.3334316424	17.1987163744	6.6924238016	0.0997505047437	65.4851468044	1
31	651	TPO1-F[1,2]	ho::HphMX	GGTACCGGTCGAAGGATGAAAGGTGTTAAGCGATAACT	AGTTATTGTAAAACACAAAAATCTATTATGAGGGTACC	DMSO	yes	1	642	133	7	16	0	567.380905264	123.6266194496	0.6062444096	9.8218721336	0	-0.0568280782027	37.7312778874	1
32	652	TPO1-F[1,2]	FPR1-F[3]	GGTACCGGTCGAAGGATGAAAGGTGTTAAGCGATAACT	AGTTATCTCGAAAATACCAAAATGATTGTAGCGGTACC	DMSO	yes	1	515	147	81	21	7	419.888065104	127.340052832	67.6396818664	11.8702288936	0	0.268509806024	51.7107820305	1
33	653	TPO1-F[1,2]	RPB9-F[3]	GGTACCGGTCGAAGGATGAAAGGTGTTAAGCGATAACT	AGTTATTGTAGAATCTCAAAGCAGTTTAATTGGTACC	DMSO	yes	1	642	112	16	0	11	562.429615024	101.5210402112	9.4939404152	0	4.846729392	-0.0570008330275	27.2744037506	1
34	654	TPO1-F[1,2]	SNQ2-F[3]	GGTACCGGTCGAAGGATGAAAGGTGTTAAGCGATAACT	AGTTATATATCAAAAAAAAATCCGATTGTTTAGGTACC	DMSO	yes	1	342	70	17	7	5	292.9818265216	61.9033002368	10.7354082912	0.832443411200001	0	0.0280904363359	17.0748493302	0
35	655	TPO1-F[1,2]	PDR5-F[3]	GGTACCGGTCGAAGGATGAAAGGTGTTAAGCGATAACT	AGTTATAGGGCAATGTGCAAGGACATTAGACAGGTACC	DMSO	yes	1	669	399	282	98	43	554.949379936	386.4129813856	275.0321509624	91.7532182184	36.8369455712	0.602392068428	102.082371525	1
36	656	TPO1-F[1,2]	HXT1-F[3]	GGTACCGGTCGAAGGATGAAAGGTGTTAAGCGATAACT	AGTTATCTTGCAAGAACAAATCTGTTTTGCTGGTACC	DMSO	yes	1	692	478	248	129	17	601.9438825824	466.3840192352	241.1853187512	122.7503675368	10.8402762336	0.569601743924	86.084503025	1
37	657	TPO1-F[1,2]	IMD3-F[3]	GGTACCGGTCGAAGGATGAAAGGTGTTAAGCGATAACT	AGTTATGACCAAATTAGGAAGAGAGTTATACGGGTACC	DMSO	yes	1	903	103	40	29	3	795.6363724768	77.2337749088	19.2339049736	15.8767803072	0	-0.189556296903	59.526449816	1
38	658	TPO1-F[1,2]	DBP2-F[3]	GGTACCGGTCGAAGGATGAAAGGTGTTAAGCGATAACT	AGTTATCGAATAAAACCTAATACTGTTATGGAGGTACC	DMSO	yes	1	617	159	28	25	0	528.0991836384	147.386944048	21.1278808304	18.724592624	0	0.122769524898	41.9447203539	1
39	659	TPO1-F[1,2]	SHR3-F[3]	GGTACCGGTCGAAGGATGAAAGGTGTTAAGCGATAACT	AGTTATCCGTTAAAAAAGAATATCATTTAGATGGTACC	DMSO	yes	1	738	65	32	3	0	650.8568916736	48.7372228992	21.470714112	0	0	-0.265421333955	35.8759598979	1
40	660	TPO1-F[1,2]	PRS3-F[3]	GGTACCGGTCGAAGGATGAAAGGTGTTAAGCGATAACT	AGTTATTCGCTAACACCAAACATACTTCTAAAGGTACC	DMSO	yes	1	142	44	26	2	4	55.827894704	26.2660420608	14.6171466024	0	0	0.380062895161	14.3405045603	0
31	661	TPO1-F[1,2]	ho::HphMX	GGTACCGGTCGAAGGATGAAAGGTGTTAAGCGATAACT	AGTTATAAACAAAGTAAGAACAAGTTTACTGTGGTACC	DMSO	yes	1	658	104	8	0	0	566.0954008928	94.2171456576	1.5233737776	0	0	-0.136287149213	13.9166850543	0
32	662	TPO1-F[1,2]	FPR1-F[3]	GGTACCGGTCGAAGGATGAAAGGTGTTAAGCGATAACT	AGTTATATAATAACAGCCAATAAGGTTACGCTGGTACC	DMSO	yes	1	725	129	52	11	1	624.634196016	106.912458208	36.8136703544	0.6001314624	0	0.0067935679649	35.9003621632	1
33	663	TPO1-F[1,2]	RPB9-F[3]	GGTACCGGTCGAAGGATGAAAGGTGTTAAGCGATAACT	AGTTATCAAAGAACCATGAACAATCTTGACAGGGTACC	DMSO	yes	1	501	54	14	0	0	420.3100732864	43.158363424	7.355632188	0	0	-0.212704650797	16.3670438513	0
34	664	TPO1-F[1,2]	SNQ2-F[3]	GGTACCGGTCGAAGGATGAAAGGTGTTAAGCGATAACT	AGTTATGACAAAATCAGAAACAGGCTTGCGGGGGTACC	DMSO	yes	1	713	129	29	13	11	631.9937408544	119.8415931904	22.585669632	6.832087076	4.8544835904	0.0134366614949	44.2764790822	1
35	665	TPO1-F[1,2]	PDR5-F[3]	GGTACCGGTCGAAGGATGAAAGGTGTTAAGCGATAACT	AGTTATTTACGAAACGTCAAACTATTTTTTGAGGTACC	DMSO	yes	1	789	469	166	73	18	705.826176016	458.0603821952	159.3682056632	66.7760236712	11.8461569344	0.453143481191	66.0801149613	1
36	666	TPO1-F[1,2]	HXT1-F[3]	GGTACCGGTCGAAGGATGAAAGGTGTTAAGCGATAACT	AGTTATCAGAAAACAATAAACAAGTTTAAGAGGGTACC	DMSO	yes	1	622	433	235	139	89	541.838210912	421.478344448	228.1813181	132.739439924	82.8325740768	0.638141448245	158.652358045	1
37	667	TPO1-F[1,2]	IMD3-F[3]	GGTACCGGTCGAAGGATGAAAGGTGTTAAGCGATAACT	AGTTATATTGCAAACCAAAATAGGTTTTAAGTGGTACC	DMSO	yes	1	759	104	33	4	4	659.2861158976	80.0786005824	13.6832837512	0	0	-0.158921668912	19.6256514472	0
38	668	TPO1-F[1,2]	DBP2-F[3]	GGTACCGGTCGAAGGATGAAAGGTGTTAAGCGATAACT	AGTTATGCCGAAACACATAAGCGTATTAAAATGGTACC	DMSO	yes	1	337	33	8	1	0	286.0590754784	23.8203882976	1.4622209664	0	0	-0.314472758118	11.2365418938	0
39	669	TPO1-F[1,2]	SHR3-F[3]	GGTACCGGTCGAAGGATGAAAGGTGTTAAGCGATAACT	AGTTATTTGCAAAAACAAAAAGCATTTTGAAAGGTACC	DMSO	yes	1	510	112	53	12	11	435.8045156512	95.8088808128	42.1155134376	3.3865585984	3.9624385248	0.133726180843	49.6240782423	1
40	670	TPO1-F[1,2]	PRS3-F[3]	GGTACCGGTCGAAGGATGAAAGGTGTTAAGCGATAACT	AGTTATTTATTAAACAGAAACGGGCTTGTTATGGTACC	DMSO	yes	1	690	137	29	14	8	591.8512737568	121.0267793664	19.3700033496	6.6760169088	1.3882949376	0.024841635201	33.7168022375	1
31	671	TPO1-F[1,2]	ho::HphMX	GGTACCGGTCGAAGGATGAAAGGTGTTAAGCGATAACT	AGTTATGATATAAGGTATAACGAAATTGCTAGGGTACC	DMSO	yes	1	774	68	22	0	8	683.426747824	58.2134896416	15.5182300832	0	1.8517774272	-0.247630325186	33.8020762051	1
32	672	TPO1-F[1,2]	FPR1-F[3]	GGTACCGGTCGAAGGATGAAAGGTGTTAAGCGATAACT	AGTTATTACTCAAATAACAATGATCTTGATACGGTACC	DMSO	yes	1	0	0	0	1	0	0	0	0	0	0	0.0259346375226	0	0
33	673	TPO1-F[1,2]	RPB9-F[3]	GGTACCGGTCGAAGGATGAAAGGTGTTAAGCGATAACT	AGTTATAAAAGAATCCTAAATAGTTTTGATGTGGTACC	DMSO	yes	1	590	134	26	10	0	523.1351759232	125.143580112	19.60281528	3.8123698616	0	0.0621433776672	21.9463362537	1
34	674	TPO1-F[1,2]	SNQ2-F[3]	GGTACCGGTCGAAGGATGAAAGGTGTTAAGCGATAACT	AGTTATAATGCAACACTAAATATATTTATAAAGGTACC	DMSO	yes	1	199	40	9	13	1	168.6756978944	32.5599207104	2.7362655736	6.8272171616	0	-0.00432749011543	25.7009851372	1
35	675	TPO1-F[1,2]	PDR5-F[3]	GGTACCGGTCGAAGGATGAAAGGTGTTAAGCGATAACT	AGTTATAACTAAAAGGATAATAAAGTTACAACGGTACC	DMSO	yes	1	457	332	128	65	6	391.1171818208	322.4408938368	121.4510762952	58.7860010568	0	0.517413461579	42.6275043286	1
36	676	TPO1-F[1,2]	HXT1-F[3]	GGTACCGGTCGAAGGATGAAAGGTGTTAAGCGATAACT	AGTTATCCGTAAAAATGAAAGTAAATTGTGATGGTACC	DMSO	yes	1	555	642	319	130	70	478.0042859488	630.3072428992	312.1747456016	123.7327883336	63.8368935296	0.669954004427	60.8954233379	1
37	677	TPO1-F[1,2]	IMD3-F[3]	GGTACCGGTCGAAGGATGAAAGGTGTTAAGCGATAACT	AGTTATCCTAAAAATACAAAGGACATTGGTTAGGTACC	DMSO	yes	1	759	58	34	24	2	661.1951133568	34.004017856	14.1900606104	11.556430312	0	-0.382541280085	56.6110521945	1
38	678	TPO1-F[1,2]	DBP2-F[3]	GGTACCGGTCGAAGGATGAAAGGTGTTAAGCGATAACT	AGTTATCAGTAAAGTCTTAAATATGTTTGACTGGTACC	DMSO	yes	1	525	75	19	5	0	442.39007296	63.9857994688	12.2167524392	0	0	-0.0947755214225	17.8535045711	0
39	679	TPO1-F[1,2]	SHR3-F[3]	GGTACCGGTCGAAGGATGAAAGGTGTTAAGCGATAACT	AGTTATTCAACAAGCGCAAAAACCTTTAACTAGGTACC	DMSO	yes	1	760	96	52	8	3	664.0298414624	78.3647544928	40.16621606	0	0	-0.0881005024364	48.8649743195	1
40	680	TPO1-F[1,2]	PRS3-F[3]	GGTACCGGTCGAAGGATGAAAGGTGTTAAGCGATAACT	AGTTATAGAGAAAACCGTAACCGTATTTGTAAGGTACC	DMSO	yes	1	690	187	25	4	3	602.7358601344	170.217337424	14.2046708072	0	0	0.06246166068	13.957756125	0
31	681	TPO1-F[1,2]	ho::HphMX	GGTACCGGTCGAAGGATGAAAGGTGTTAAGCGATAACT	AGTTATGTAAAAATGTTTAATGGTTTTGTAACGGTACC	DMSO	yes	1	575	86	19	4	5	491.5180957344	76.4255385696	12.5725246352	0	0	-0.0806086665226	17.0128333516	0
32	682	TPO1-F[1,2]	FPR1-F[3]	GGTACCGGTCGAAGGATGAAAGGTGTTAAGCGATAACT	AGTTATTAGCTAAATCTTAATTTACTTAATCAGGTACC	DMSO	yes	1	616	49	24	12	0	526.3097279168	30.4295456	12.949200652	3.6814853656	0	-0.34299068041	38.1876889952	1
33	683	TPO1-F[1,2]	RPB9-F[3]	GGTACCGGTCGAAGGATGAAAGGTGTTAAGCGATAACT	AGTTATGCATTAAATTAAAAATGTATTTCTATGGTACC	DMSO	yes	1	314	47	6	3	0	271.1214264192	39.5211669408	0	0	0	0.0259346375226	14.9387327394	0
34	684	TPO1-F[1,2]	SNQ2-F[3]	GGTACCGGTCGAAGGATGAAAGGTGTTAAGCGATAACT	AGTTATCTCTCAAATTATAATATTATTCCTTTGGTACC	DMSO	yes	1	281	45	4	4	1	240.0139195776	37.4868003904	0	0	0	0.0259346375226	12.8290246851	0
35	685	TPO1-F[1,2]	PDR5-F[3]	GGTACCGGTCGAAGGATGAAAGGTGTTAAGCGATAACT	AGTTATTTATGAACTGATAAGAGAATTCCAATGGTACC	DMSO	yes	1	542	391	148	78	59	482.578615584	381.4423562432	141.5262313856	71.7985915672	52.8462610176	0.54821456859	107.622175575	1
36	686	TPO1-F[1,2]	HXT1-F[3]	GGTACCGGTCGAAGGATGAAAGGTGTTAAGCGATAACT	AGTTATAATTTAAATCCAAATTAGATTACGAGGGTACC	DMSO	yes	1	499	314	224	110	43	429.5687571488	304.3780103616	217.4279296704	103.7819625912	36.8468334752	0.639200826498	104.88125153	1
37	687	TPO1-F[1,2]	IMD3-F[3]	GGTACCGGTCGAAGGATGAAAGGTGTTAAGCGATAACT	AGTTATGACAAAAATTGGAAGGGTGTTAGGTAGGTACC	DMSO	yes	1	1002	79	26	9	2	882.915568192	51.9241899776	4.1791618608	0	0	-0.426302419983	15.2087308634	0
38	688	TPO1-F[1,2]	DBP2-F[3]	GGTACCGGTCGAAGGATGAAAGGTGTTAAGCGATAACT	AGTTATAAAAAAAAACAGAATATATTTACGTAGGTACC	DMSO	yes	1	308	49	7	0	0	259.1221130784	39.609801776	0.454219664	0	0	-0.163200430499	11.0845950183	0
39	689	TPO1-F[1,2]	SHR3-F[3]	GGTACCGGTCGAAGGATGAAAGGTGTTAAGCGATAACT	AGTTATAGTTTAAGTAATAAATATGTTACTTTGGTACC	DMSO	yes	1	437	92	23	0	0	372.9189013248	78.0207704928	13.5614630856	0	0	0.0161597255035	15.6004906864	0
40	690	TPO1-F[1,2]	PRS3-F[3]	GGTACCGGTCGAAGGATGAAAGGTGTTAAGCGATAACT	AGTTATGGGTGAACAATCAAAATACTTGTAGCGGTACC	DMSO	yes	1	1106	230	61	26	17	956.4211217472	206.837589504	48.4280959136	17.8632163176	10.036181472	0.0767333765352	75.6503140414	1
31	691	TPO1-F[1,2]	ho::HphMX	GGTACCGGTCGAAGGATGAAAGGTGTTAAGCGATAACT	AGTTATAGCATAATGGTGAAGAGTATTAAAGTGGTACC	DMSO	yes	1	645	143	24	0	5	560.8716772864	133.5030461088	17.5693812664	0	0	0.0372516485417	14.9772130945	0
32	692	TPO1-F[1,2]	FPR1-F[3]	GGTACCGGTCGAAGGATGAAAGGTGTTAAGCGATAACT	AGTTATAAATTAAGTCCAAAACGACTTGATCTGGTACC	DMSO	yes	1	824	115	53	19	5	728.8963172544	94.9547087456	39.3304886808	9.34712882	0	-0.052437871886	60.4820551966	1
33	693	TPO1-F[1,2]	RPB9-F[3]	GGTACCGGTCGAAGGATGAAAGGTGTTAAGCGATAACT	AGTTATCTTCGAACCCTCAATCCCCTTCCCCGGGTACC	DMSO	yes	1	641	101	18	0	18	559.6388983872	91.4664859488	11.5073711728	0	11.8480824736	-0.0715153092723	43.3270113127	1
34	694	TPO1-F[1,2]	SNQ2-F[3]	GGTACCGGTCGAAGGATGAAAGGTGTTAAGCGATAACT	AGTTATTGCATAAATAATAAGCATTTTTATGAGGTACC	DMSO	yes	1	436	106	22	4	7	373.1567238848	97.1976891488	15.6191036456	0	0.853130508800001	0.0819040860123	18.6070079153	0
35	695	TPO1-F[1,2]	PDR5-F[3]	GGTACCGGTCGAAGGATGAAAGGTGTTAAGCGATAACT	AGTTATTCGCTAAGACGTAAGGAGCTTTTAAAGGTACC	DMSO	yes	1	661	295	114	48	6	568.033624208	283.7934930272	107.219895808	41.761413928	0	0.385868883508	55.874598434	1
36	696	TPO1-F[1,2]	HXT1-F[3]	GGTACCGGTCGAAGGATGAAAGGTGTTAAGCGATAACT	AGTTATTATCGAAGGTTGAAAAAATTTTAAATGGTACC	DMSO	yes	1	459	300	134	71	42	405.9575278432	290.324632528	127.4593633584	64.7580881328	35.8456365184	0.551576865665	90.6931639177	1
37	697	TPO1-F[1,2]	IMD3-F[3]	GGTACCGGTCGAAGGATGAAAGGTGTTAAGCGATAACT	AGTTATAACGCAAATCAAAATCCGGTTCTGCAGGTACC	DMSO	yes	1	920	122	35	9	7	811.0162002816	95.4543122976	13.6592400048	0	0	-0.178563799692	19.1706745257	0
38	698	TPO1-F[1,2]	DBP2-F[3]	GGTACCGGTCGAAGGATGAAAGGTGTTAAGCGATAACT	AGTTATACTCAAACTGACAACCGCTTTTATCCGGTACC	DMSO	yes	1	370	58	5	8	0	320.1153507296	48.7370311328	0	1.7549998944	0	-0.121200798599	14.4736921307	0
39	699	TPO1-F[1,2]	SHR3-F[3]	GGTACCGGTCGAAGGATGAAAGGTGTTAAGCGATAACT	AGTTATCAATAAACAGAAAAATAAATTAAGCAGGTACC	DMSO	yes	1	657	82	32	4	1	577.4873800768	65.00163248	20.8000335144	0	0	-0.144773500875	28.726685817	1
40	700	TPO1-F[1,2]	PRS3-F[3]	GGTACCGGTCGAAGGATGAAAGGTGTTAAGCGATAACT	AGTTATGTATTAACGAGTAACCCGTTTACTATGGTACC	DMSO	yes	1	580	62	36	3	13	484.2306437888	44.584846656	24.8966206648	0	6.0567899456	-0.160378628097	55.1687152841	1
41	701	FMP45-F[1,2]	ho::HphMX	GGTACCACTCAAATAGAAAAATGGGTTGACTAATAACT	AGTTATTGTAAAACACAAAAATCTATTATGAGGGTACC	DMSO	yes	1	400	72	8	0	6	341.007038696	64.309947496	1.7883533184	0	0	-0.0882003442893	12.2327527371	0
42	702	FMP45-F[1,2]	FPR1-F[3]	GGTACCACTCAAATAGAAAAATGGGTTGACTAATAACT	AGTTATCTCGAAAATACCAAAATGATTGTAGCGGTACC	DMSO	yes	1	589	82	15	7	11	514.190426456	69.37866332	6.8213775856	0.1838263928	4.5694537128	-0.139596992277	28.7222149072	1
43	703	FMP45-F[1,2]	RPB9-F[3]	GGTACCACTCAAATAGAAAAATGGGTTGACTAATAACT	AGTTATTGTAGAATCTCAAAGCAGTTTAATTGGTACC	DMSO	yes	1	520	121	7	7	0	457.185575336	112.779943112	0.7566448208	0.847105664000001	0	-0.0332625308948	21.3181111072	1
44	704	FMP45-F[1,2]	SNQ2-F[3]	GGTACCACTCAAATAGAAAAATGGGTTGACTAATAACT	AGTTATATATCAAAAAAAAATCCGATTGTTTAGGTACC	DMSO	yes	1	261	42	9	10	3	221.7661273024	34.921976368	2.8248221248	3.8537677376	0	-0.0818766523163	20.9094551331	1
45	705	FMP45-F[1,2]	PDR5-F[3]	GGTACCACTCAAATAGAAAAATGGGTTGACTAATAACT	AGTTATAGGGCAATGTGCAAGGACATTAGACAGGTACC	DMSO	yes	1	688	119	19	7	5	598.573329104	109.769359356	12.6262607696	0.8358499832	0	-0.0434678459925	17.4338880334	0
46	706	FMP45-F[1,2]	HXT1-F[3]	GGTACCACTCAAATAGAAAAATGGGTTGACTAATAACT	AGTTATCTTGCAAGAACAAATCTGTTTTGCTGGTACC	DMSO	yes	1	590	112	41	20	2	519.0925651536	103.234865852	34.6695069648	13.8352052664	0	0.0829008896992	51.0626738913	1
47	707	FMP45-F[1,2]	IMD3-F[3]	GGTACCACTCAAATAGAAAAATGGGTTGACTAATAACT	AGTTATGACCAAATTAGGAAGAGAGTTATACGGGTACC	DMSO	yes	1	693	66	13	5	0	608.7344276752	50.451370588	2.7303917744	0	0	-0.323805739256	12.7764683453	0
48	708	FMP45-F[1,2]	DBP2-F[3]	GGTACCACTCAAATAGAAAAATGGGTTGACTAATAACT	AGTTATCGAATAAAACCTAATACTGTTATGGAGGTACC	DMSO	yes	1	455	39	7	7	0	384.9842399376	30.23626798	0.653289641600001	0.829375952	0	-0.343303585842	15.0049668571	0
49	709	FMP45-F[1,2]	SHR3-F[3]	GGTACCACTCAAATAGAAAAATGGGTTGACTAATAACT	AGTTATCCGTTAAAAAAGAATATCATTTAGATGGTACC	DMSO	yes	1	393	61	16	0	0	324.3408594304	50.007234992	8.620706048	0	0	-0.0793342459632	15.1944571217	0
50	710	FMP45-F[1,2]	PRS3-F[3]	GGTACCACTCAAATAGAAAAATGGGTTGACTAATAACT	AGTTATTCGCTAACACCAAACATACTTCTAAAGGTACC	DMSO	yes	1	525	116	23	16	5	457.090290856	104.301964608	15.3797053296	9.3354154304	0	0.0566460669796	30.3054098965	1
41	711	FMP45-F[1,2]	ho::HphMX	GGTACCACTCAAATAGAAAAATGGGTTGACTAATAACT	AGTTATAAACAAAGTAAGAACAAGTTTACTGTGGTACC	DMSO	yes	1	474	94	24	7	0	401.6658854992	86.113649576	17.7649551904	0.84925472	0	0.0412714794947	19.8569667184	0
42	712	FMP45-F[1,2]	FPR1-F[3]	GGTACCACTCAAATAGAAAAATGGGTTGACTAATAACT	AGTTATATAATAACAGCCAATAAGGTTACGCTGGTACC	DMSO	yes	1	619	89	33	2	0	540.135429224	75.21489708	24.3058119376	0	0	-0.0711218014891	28.7809958708	1
43	713	FMP45-F[1,2]	RPB9-F[3]	GGTACCACTCAAATAGAAAAATGGGTTGACTAATAACT	AGTTATCAAAGAACCATGAACAATCTTGACAGGGTACC	DMSO	yes	1	400	120	27	3	3	336.3215000096	111.60607924	20.717594152	0	0	0.157307866878	14.5588629115	0
44	714	FMP45-F[1,2]	SNQ2-F[3]	GGTACCACTCAAATAGAAAAATGGGTTGACTAATAACT	AGTTATGACAAAATCAGAAACAGGCTTGCGGGGGTACC	DMSO	yes	1	386	36	13	0	0	322.0773509616	28.413003904	6.782544128	0	0	-0.24421940753	17.0999059729	0
45	715	FMP45-F[1,2]	PDR5-F[3]	GGTACCACTCAAATAGAAAAATGGGTTGACTAATAACT	AGTTATTTACGAAACGTCAAACTATTTTTTGAGGTACC	DMSO	yes	1	564	132	37	15	7	498.404399224	123.559107952	30.7211442128	8.8410077176	0.8570869808	0.121445655868	37.341134001	1
46	716	FMP45-F[1,2]	HXT1-F[3]	GGTACCACTCAAATAGAAAAATGGGTTGACTAATAACT	AGTTATCAGAAAACAATAAACAAGTTTAAGAGGGTACC	DMSO	yes	1	501	114	38	16	2	437.729122768	105.28008448	31.6683774	9.832733852	0	0.129524944852	37.8804855596	1
47	717	FMP45-F[1,2]	IMD3-F[3]	GGTACCACTCAAATAGAAAAATGGGTTGACTAATAACT	AGTTATATTGCAAACCAAAATAGGTTTTAAGTGGTACC	DMSO	yes	1	475	53	10	3	0	396.6385885664	38.335762824	0.1396169648	0	0	-0.31053202714	10.687583297	0
48	718	FMP45-F[1,2]	DBP2-F[3]	GGTACCACTCAAATAGAAAAATGGGTTGACTAATAACT	AGTTATGCCGAAACACATAAGCGTATTAAAATGGTACC	DMSO	yes	1	286	59	10	4	0	245.2821256976	51.402838476	3.7476889856	0	0	-0.0269097127435	11.5950385536	0
49	719	FMP45-F[1,2]	SHR3-F[3]	GGTACCACTCAAATAGAAAAATGGGTTGACTAATAACT	AGTTATTTGCAAAAACAAAAAGCATTTTGAAAGGTACC	DMSO	yes	1	468	52	27	6	1	409.3339861168	41.041587128	19.5204168304	0	0	-0.15235993118	30.9891843822	1
50	720	FMP45-F[1,2]	PRS3-F[3]	GGTACCACTCAAATAGAAAAATGGGTTGACTAATAACT	AGTTATTTATTAAACAGAAACGGGCTTGTTATGGTACC	DMSO	yes	1	662	107	14	5	0	584.8465955952	96.146045664	6.8746160784	0	0	-0.102065589892	13.2566566517	0
41	721	FMP45-F[1,2]	ho::HphMX	GGTACCACTCAAATAGAAAAATGGGTTGACTAATAACT	AGTTATGATATAAGGTATAACGAAATTGCTAGGGTACC	DMSO	yes	1	478	141	5	0	6	406.693434536	133.111896916	0	0	0	0.0259346375226	15.5185522425	0
42	722	FMP45-F[1,2]	FPR1-F[3]	GGTACCACTCAAATAGAAAAATGGGTTGACTAATAACT	AGTTATTACTCAAATAACAATGATCTTGATACGGTACC	DMSO	yes	1	0	0	0	0	0	0	0	0	0	0	0.0259346375226	0	0
43	723	FMP45-F[1,2]	RPB9-F[3]	GGTACCACTCAAATAGAAAAATGGGTTGACTAATAACT	AGTTATAAAAGAATCCTAAATAGTTTTGATGTGGTACC	DMSO	yes	1	317	74	14	10	4	263.9918749248	66.55777362	7.78738512	3.8492278568	0	0.0697246651586	19.7380201141	0
44	724	FMP45-F[1,2]	SNQ2-F[3]	GGTACCACTCAAATAGAAAAATGGGTTGACTAATAACT	AGTTATAATGCAACACTAAATATATTTATAAAGGTACC	DMSO	yes	1	142	17	8	7	0	117.1942745216	10.236754104	1.8250641744	0.8525857568	0	-0.221355675584	15.6690265518	0
45	725	FMP45-F[1,2]	PDR5-F[3]	GGTACCACTCAAATAGAAAAATGGGTTGACTAATAACT	AGTTATAACTAAAAGGATAATAAAGTTACAACGGTACC	DMSO	yes	1	410	35	22	3	0	357.7497984912	27.220912368	15.7445423408	0	0	-0.23466212844	30.0742319052	1
46	726	FMP45-F[1,2]	HXT1-F[3]	GGTACCACTCAAATAGAAAAATGGGTTGACTAATAACT	AGTTATCCGTAAAAATGAAAGTAAATTGTGATGGTACC	DMSO	yes	1	451	125	22	11	8	390.1727362832	116.198059992	15.6665216864	4.8312295128	1.8551376672	0.126853151168	26.5230266854	1
47	727	FMP45-F[1,2]	IMD3-F[3]	GGTACCACTCAAATAGAAAAATGGGTTGACTAATAACT	AGTTATCCTAAAAATACAAAGGACATTGGTTAGGTACC	DMSO	yes	1	706	79	22	3	5	629.1119749952	64.30000856	12.0003577616	0	0	-0.211154583385	20.1678608829	1
48	728	FMP45-F[1,2]	DBP2-F[3]	GGTACCACTCAAATAGAAAAATGGGTTGACTAATAACT	AGTTATCAGTAAAGTCTTAAATATGTTTGACTGGTACC	DMSO	yes	1	370	85	12	17	0	304.83962144	76.523353688	5.6783821168	10.8376498176	0	0.0584507892504	31.4137990179	1
49	729	FMP45-F[1,2]	SHR3-F[3]	GGTACCACTCAAATAGAAAAATGGGTTGACTAATAACT	AGTTATTCAACAAGCGCAAAAACCTTTAACTAGGTACC	DMSO	yes	1	592	105	17	3	0	516.5280394736	93.349286428	9.25238724	0	0	-0.0598040333443	13.7943736046	0
50	730	FMP45-F[1,2]	PRS3-F[3]	GGTACCACTCAAATAGAAAAATGGGTTGACTAATAACT	AGTTATAGAGAAAACCGTAACCGTATTTGTAAGGTACC	DMSO	yes	1	411	50	17	9	1	342.2474458816	38.75800674	9.5455899888	2.4331168888	0	-0.141541426266	25.1829253882	1
41	731	FMP45-F[1,2]	ho::HphMX	GGTACCACTCAAATAGAAAAATGGGTTGACTAATAACT	AGTTATGTAAAAATGTTTAATGGTTTTGTAACGGTACC	DMSO	yes	1	527	46	12	0	8	461.1666192816	38.213551196	5.7788327008	0	1.8578316624	-0.280807340351	23.8541096415	1
42	732	FMP45-F[1,2]	FPR1-F[3]	GGTACCACTCAAATAGAAAAATGGGTTGACTAATAACT	AGTTATTAGCTAAATCTTAATTTACTTAATCAGGTACC	DMSO	yes	1	623	68	36	8	10	552.3749288352	55.900956	28.473459208	1.3673020488	3.6649919816	-0.126781511568	55.9010744994	1
43	733	FMP45-F[1,2]	RPB9-F[3]	GGTACCACTCAAATAGAAAAATGGGTTGACTAATAACT	AGTTATGCATTAAATTAAAAATGTATTTCTATGGTACC	DMSO	yes	1	266	33	3	0	0	231.5047418688	26.218175908	0	0	0	0.0259346375226	19.0766837891	0
44	734	FMP45-F[1,2]	SNQ2-F[3]	GGTACCACTCAAATAGAAAAATGGGTTGACTAATAACT	AGTTATCTCTCAAATTATAATATTATTCCTTTGGTACC	DMSO	yes	1	162	16	7	3	0	128.9653900864	9.201700904	0.826919888	0	0	-0.341002619914	10.0571305138	0
45	735	FMP45-F[1,2]	PDR5-F[3]	GGTACCACTCAAATAGAAAAATGGGTTGACTAATAACT	AGTTATTTATGAACTGATAAGAGAATTCCAATGGTACC	DMSO	yes	1	320	136	24	12	0	272.736808176	128.221613432	17.7657620224	5.8461117256	0	0.248786639177	19.1006283204	0
46	736	FMP45-F[1,2]	HXT1-F[3]	GGTACCACTCAAATAGAAAAATGGGTTGACTAATAACT	AGTTATAATTTAAATCCAAATTAGATTACGAGGGTACC	DMSO	yes	1	319	53	11	0	0	264.0110830832	45.190766616	4.7380070016	0	0	-0.0717608028096	12.2741382272	0
47	737	FMP45-F[1,2]	IMD3-F[3]	GGTACCACTCAAATAGAAAAATGGGTTGACTAATAACT	AGTTATGACAAAAATTGGAAGGGTGTTAGGTAGGTACC	DMSO	yes	1	810	57	16	3	5	716.688174688	40.823567776	5.4325900832	0	0	-0.421108116964	16.9116845386	0
48	738	FMP45-F[1,2]	DBP2-F[3]	GGTACCACTCAAATAGAAAAATGGGTTGACTAATAACT	AGTTATAAAAAAAAACAGAATATATTTACGTAGGTACC	DMSO	yes	1	279	33	3	2	0	239.8744020976	25.30188526	0	0	0	0.0259346375226	21.2406956843	0
49	739	FMP45-F[1,2]	SHR3-F[3]	GGTACCACTCAAATAGAAAAATGGGTTGACTAATAACT	AGTTATAGTTTAAGTAATAAATATGTTACTTTGGTACC	DMSO	yes	1	304	93	7	0	0	253.1403865472	83.101946428	0	0	0	0.0259346375226	12.8219332947	0
50	740	FMP45-F[1,2]	PRS3-F[3]	GGTACCACTCAAATAGAAAAATGGGTTGACTAATAACT	AGTTATGGGTGAACAATCAAAATACTTGTAGCGGTACC	DMSO	yes	1	843	198	47	27	8	726.1522064608	183.69961504	39.0439825344	20.4084027448	1.686642504	0.121513805416	55.0271806068	1
41	741	FMP45-F[1,2]	ho::HphMX	GGTACCACTCAAATAGAAAAATGGGTTGACTAATAACT	AGTTATAGCATAATGGTGAAGAGTATTAAAGTGGTACC	DMSO	yes	1	337	72	12	1	0	270.6677060096	64.250707588	5.7779451856	0	0	0.0179689424421	12.054941179	0
42	742	FMP45-F[1,2]	FPR1-F[3]	GGTACCACTCAAATAGAAAAATGGGTTGACTAATAACT	AGTTATAAATTAAGTCCAAAACGACTTGATCTGGTACC	DMSO	yes	1	661	73	14	5	0	586.1967955616	60.193932956	5.7340783632	0	0	-0.238565151569	14.4314549798	0
43	743	FMP45-F[1,2]	RPB9-F[3]	GGTACCACTCAAATAGAAAAATGGGTTGACTAATAACT	AGTTATCTTCGAACCCTCAATCCCCTTCCCCGGGTACC	DMSO	yes	1	473	30	11	0	0	408.8034794208	22.233180988	4.7604369312	0	0	-0.41504041096	16.5418379025	0
44	744	FMP45-F[1,2]	SNQ2-F[3]	GGTACCACTCAAATAGAAAAATGGGTTGACTAATAACT	AGTTATTGCATAAATAATAAGCATTTTTATGAGGTACC	DMSO	yes	1	338	16	11	4	0	288.0957523872	8.583712988	4.7919840624	0	0	-0.571617322636	18.5199669047	0
45	745	FMP45-F[1,2]	PDR5-F[3]	GGTACCACTCAAATAGAAAAATGGGTTGACTAATAACT	AGTTATTCGCTAAGACGTAAGGAGCTTTTAAAGGTACC	DMSO	yes	1	591	131	29	11	9	517.846393912	122.431163772	22.679269632	4.837703544	2.8559699584	0.0780503353884	33.2492520202	1
46	746	FMP45-F[1,2]	HXT1-F[3]	GGTACCACTCAAATAGAAAAATGGGTTGACTAATAACT	AGTTATTATCGAAGGTTGAAAAAATTTTAAATGGTACC	DMSO	yes	1	278	44	17	3	3	235.6601268048	36.16517778	10.7468821536	0	0	-0.0425313753279	17.9246169802	0
47	747	FMP45-F[1,2]	IMD3-F[3]	GGTACCACTCAAATAGAAAAATGGGTTGACTAATAACT	AGTTATAACGCAAATCAAAATCCGGTTCTGCAGGTACC	DMSO	yes	1	607	106	27	1	4	521.4839599424	90.077703476	16.5681378592	0	0	-0.0406243620634	18.4365153818	0
48	748	FMP45-F[1,2]	DBP2-F[3]	GGTACCACTCAAATAGAAAAATGGGTTGACTAATAACT	AGTTATACTCAAACTGACAACCGCTTTTATCCGGTACC	DMSO	yes	1	51	8	2	0	0	11.0973712144	0.362877828	0	0	0	0.0259346375226	6.22328455032	0
49	749	FMP45-F[1,2]	SHR3-F[3]	GGTACCACTCAAATAGAAAAATGGGTTGACTAATAACT	AGTTATCAATAAACAGAAAAATAAATTAAGCAGGTACC	DMSO	yes	1	413	51	9	1	1	350.2301590752	39.6545998	1.4313425776	0	0	-0.233457490684	11.2416026449	0
50	750	FMP45-F[1,2]	PRS3-F[3]	GGTACCACTCAAATAGAAAAATGGGTTGACTAATAACT	AGTTATGTATTAACGAGTAACCCGTTTACTATGGTACC	DMSO	yes	1	654	84	34	3	0	578.6830210432	72.45479656	26.4586134992	0	0	-0.0976967571889	32.8392415917	1
51	751	FTR1-F[1,2]	ho::HphMX	GGTACCTGCAGAAAACGTAACATATTTTTTTAATAACT	AGTTATTGTAAAACACAAAAATCTATTATGAGGGTACC	DMSO	yes	1	322	55	2	3	0	270.34008998	47.5082052128	0	0	0	0.0259346375226	11.4823432618	0
52	752	FTR1-F[1,2]	FPR1-F[3]	GGTACCTGCAGAAAACGTAACATATTTTTTTAATAACT	AGTTATCTCGAAAATACCAAAATGATTGTAGCGGTACC	DMSO	yes	1	511	140	40	4	4	445.71794378	128.207651376	32.1997761776	0	0	0.140304533139	20.0384288057	1
53	753	FTR1-F[1,2]	RPB9-F[3]	GGTACCTGCAGAAAACGTAACATATTTTTTTAATAACT	AGTTATTGTAGAATCTCAAAGCAGTTTAATTGGTACC	DMSO	yes	1	363	33	16	2	0	308.04883318	25.0459904416	9.7758290768	0	0	-0.240951242864	21.5811131818	1
54	754	FTR1-F[1,2]	SNQ2-F[3]	GGTACCTGCAGAAAACGTAACATATTTTTTTAATAACT	AGTTATATATCAAAAAAAAATCCGATTGTTTAGGTACC	DMSO	yes	1	207	27	7	1	0	172.357716112	20.0419532224	0.8313516608	0	0	-0.216909068092	10.0700922974	0
55	755	FTR1-F[1,2]	PDR5-F[3]	GGTACCTGCAGAAAACGTAACATATTTTTTTAATAACT	AGTTATAGGGCAATGTGCAAGGACATTAGACAGGTACC	DMSO	yes	1	474	78	34	4	4	396.12888652	69.1646642608	27.6696462416	0	0	0.0252208442577	29.4703596127	1
56	756	FTR1-F[1,2]	HXT1-F[3]	GGTACCTGCAGAAAACGTAACATATTTTTTTAATAACT	AGTTATCTTGCAAGAACAAATCTGTTTTGCTGGTACC	DMSO	yes	1	487	170	19	12	6	425.078682668	161.5706306736	12.7048653008	5.8390065496	0	0.156306237447	21.7591400133	1
57	757	FTR1-F[1,2]	IMD3-F[3]	GGTACCTGCAGAAAACGTAACATATTTTTTTAATAACT	AGTTATGACCAAATTAGGAAGAGAGTTATACGGGTACC	DMSO	yes	1	636	63	20	1	13	562.573911676	48.6547707184	10.4969083824	0	6.3090659072	-0.25126955857	38.1203236588	1
58	758	FTR1-F[1,2]	DBP2-F[3]	GGTACCTGCAGAAAACGTAACATATTTTTTTAATAACT	AGTTATCGAATAAAACCTAATACTGTTATGGAGGTACC	DMSO	yes	1	414	96	24	0	4	352.846642588	87.571853464	17.6916581536	0	0	0.078660754691	16.2644032483	0
59	759	FTR1-F[1,2]	SHR3-F[3]	GGTACCTGCAGAAAACGTAACATATTTTTTTAATAACT	AGTTATCCGTTAAAAAAGAATATCATTTAGATGGTACC	DMSO	yes	1	434	33	10	0	0	374.015038752	22.6279224256	2.850737408	0	0	-0.398491975577	13.5709790866	0
60	760	FTR1-F[1,2]	PRS3-F[3]	GGTACCTGCAGAAAACGTAACATATTTTTTTAATAACT	AGTTATTCGCTAACACCAAACATACTTCTAAAGGTACC	DMSO	yes	1	393	70	15	9	0	333.66049078	59.0128588544	7.6544700016	2.4158395456	0	-0.0369815872215	19.4589838604	0
51	761	FTR1-F[1,2]	ho::HphMX	GGTACCTGCAGAAAACGTAACATATTTTTTTAATAACT	AGTTATAAACAAAGTAAGAACAAGTTTACTGTGGTACC	DMSO	yes	1	465	73	10	5	0	401.849946796	65.3370145568	3.7825969184	0	0	-0.11175837522	12.1590710854	0
52	762	FTR1-F[1,2]	FPR1-F[3]	GGTACCTGCAGAAAACGTAACATATTTTTTTAATAACT	AGTTATATAATAACAGCCAATAAGGTTACGCTGGTACC	DMSO	yes	1	434	96	13	15	0	365.22555462	83.192735344	4.7799071696	8.0442804928	0	0.0118213399734	27.3509050328	1
53	763	FTR1-F[1,2]	RPB9-F[3]	GGTACCTGCAGAAAACGTAACATATTTTTTTAATAACT	AGTTATCAAAGAACCATGAACAATCTTGACAGGGTACC	DMSO	yes	1	394	39	21	16	0	338.304643448	30.894364432	14.744026792	9.8450111768	0	-0.150357629025	48.2506560392	1
54	764	FTR1-F[1,2]	SNQ2-F[3]	GGTACCTGCAGAAAACGTAACATATTTTTTTAATAACT	AGTTATGACAAAATCAGAAACAGGCTTGCGGGGGTACC	DMSO	yes	1	438	84	8	1	4	382.094368708	76.5980803072	1.796921088	0	0	-0.0749782661503	13.0377986803	0
55	765	FTR1-F[1,2]	PDR5-F[3]	GGTACCTGCAGAAAACGTAACATATTTTTTTAATAACT	AGTTATTTACGAAACGTCAAACTATTTTTTGAGGTACC	DMSO	yes	1	480	126	18	0	7	422.65352962	117.8534009536	11.7469179088	0	0.8576098304	0.0725331896034	17.175539092	0
56	766	FTR1-F[1,2]	HXT1-F[3]	GGTACCTGCAGAAAACGTAACATATTTTTTTAATAACT	AGTTATCAGAAAACAATAAACAAGTTTAAGAGGGTACC	DMSO	yes	1	374	171	32	6	9	318.65571084	162.610065664	25.7039454	0	2.8552645888	0.267908363324	20.1185735103	1
57	767	FTR1-F[1,2]	IMD3-F[3]	GGTACCTGCAGAAAACGTAACATATTTTTTTAATAACT	AGTTATATTGCAAACCAAAATAGGTTTTAAGTGGTACC	DMSO	yes	1	583	47	9	2	0	514.658903432	33.4260457632	0	0	0	0.0259346375226	65.3989219881	0
58	768	FTR1-F[1,2]	DBP2-F[3]	GGTACCTGCAGAAAACGTAACATATTTTTTTAATAACT	AGTTATGCCGAAACACATAAGCGTATTAAAATGGTACC	DMSO	yes	1	245	49	16	0	7	209.079611388	41.5892150768	9.7685355776	0	0.8568370688	0.0323863109692	19.7121727746	0
59	769	FTR1-F[1,2]	SHR3-F[3]	GGTACCTGCAGAAAACGTAACATATTTTTTTAATAACT	AGTTATTTGCAAAAACAAAAAGCATTTTGAAAGGTACC	DMSO	yes	1	370	79	8	0	4	318.621675284	68.6578807904	0.7690633584	0	0	-0.0678110053544	13.7272414893	0
60	770	FTR1-F[1,2]	PRS3-F[3]	GGTACCTGCAGAAAACGTAACATATTTTTTTAATAACT	AGTTATTTATTAAACAGAAACGGGCTTGTTATGGTACC	DMSO	yes	1	511	52	9	18	0	443.699306276	41.7489786752	2.0575179664	11.6332798336	0	-0.258966989003	37.7475811615	1
51	771	FTR1-F[1,2]	ho::HphMX	GGTACCTGCAGAAAACGTAACATATTTTTTTAATAACT	AGTTATGATATAAGGTATAACGAAATTGCTAGGGTACC	DMSO	yes	1	471	31	28	3	0	408.73492918	23.3354860688	21.7814141888	0	0	-0.298852773702	42.0303114146	1
52	772	FTR1-F[1,2]	FPR1-F[3]	GGTACCTGCAGAAAACGTAACATATTTTTTTAATAACT	AGTTATTACTCAAATAACAATGATCTTGATACGGTACC	DMSO	yes	1	0	0	0	0	0	0	0	0	0	0	0.0259346375226	0	0
53	773	FTR1-F[1,2]	RPB9-F[3]	GGTACCTGCAGAAAACGTAACATATTTTTTTAATAACT	AGTTATAAAAGAATCCTAAATAGTTTTGATGTGGTACC	DMSO	yes	1	360	34	2	4	0	313.494563824	26.724333416	0	0	0	0.0259346375226	32.8204203497	0
54	774	FTR1-F[1,2]	SNQ2-F[3]	GGTACCTGCAGAAAACGTAACATATTTTTTTAATAACT	AGTTATAATGCAACACTAAATATATTTATAAAGGTACC	DMSO	yes	1	100	11	4	9	0	77.784039008	4.3164696672	0	2.8537224352	0	-0.387528191532	16.8162674312	0
55	775	FTR1-F[1,2]	PDR5-F[3]	GGTACCTGCAGAAAACGTAACATATTTTTTTAATAACT	AGTTATAACTAAAAGGATAATAAAGTTACAACGGTACC	DMSO	yes	1	373	87	14	20	1	327.147329756	79.4305580224	7.7659729968	13.8458299896	0	0.0656789363118	36.5693233508	1
56	776	FTR1-F[1,2]	HXT1-F[3]	GGTACCTGCAGAAAACGTAACATATTTTTTTAATAACT	AGTTATCCGTAAAAATGAAAGTAAATTGTGATGGTACC	DMSO	yes	1	356	123	21	8	11	302.760286716	114.5385324256	14.7024341344	1.8356403192	4.8560103936	0.18464899061	27.2932335143	1
57	777	FTR1-F[1,2]	IMD3-F[3]	GGTACCTGCAGAAAACGTAACATATTTTTTTAATAACT	AGTTATCCTAAAAATACAAAGGACATTGGTTAGGTACC	DMSO	yes	1	600	86	10	4	0	532.927865776	72.394864608	0.7167646736	0	0	-0.202222090893	12.9792758336	0
58	778	FTR1-F[1,2]	DBP2-F[3]	GGTACCTGCAGAAAACGTAACATATTTTTTTAATAACT	AGTTATCAGTAAAGTCTTAAATATGTTTGACTGGTACC	DMSO	yes	1	405	38	15	10	1	348.0283672	29.8222197984	8.7120930928	3.8410763264	0	-0.221490176939	29.8243328489	1
59	779	FTR1-F[1,2]	SHR3-F[3]	GGTACCTGCAGAAAACGTAACATATTTTTTTAATAACT	AGTTATTCAACAAGCGCAAAAACCTTTAACTAGGTACC	DMSO	yes	1	448	47	16	6	0	382.147459268	36.0541280304	8.55078404	0	0	-0.222949902315	18.4654537536	0
60	780	FTR1-F[1,2]	PRS3-F[3]	GGTACCTGCAGAAAACGTAACATATTTTTTTAATAACT	AGTTATAGAGAAAACCGTAACCGTATTTGTAAGGTACC	DMSO	yes	1	412	56	13	16	1	351.934585808	45.410571432	5.7895640048	9.4985623832	0	-0.122459569901	34.1006194978	1
51	781	FTR1-F[1,2]	ho::HphMX	GGTACCTGCAGAAAACGTAACATATTTTTTTAATAACT	AGTTATGTAAAAATGTTTAATGGTTTTGTAACGGTACC	DMSO	yes	1	554	64	7	9	0	496.448740308	56.4241383728	0.7938985568	2.8502879704	0	-0.237449310305	19.9219028995	0
52	782	FTR1-F[1,2]	FPR1-F[3]	GGTACCTGCAGAAAACGTAACATATTTTTTTAATAACT	AGTTATTAGCTAAATCTTAATTTACTTAATCAGGTACC	DMSO	yes	1	522	68	16	10	4	460.321869976	56.6631408	8.730821768	3.4428376232	0	-0.143279639537	24.6841185956	1
53	783	FTR1-F[1,2]	RPB9-F[3]	GGTACCTGCAGAAAACGTAACATATTTTTTTAATAACT	AGTTATGCATTAAATTAAAAATGTATTTCTATGGTACC	DMSO	yes	1	229	6	3	0	0	198.438874544	0	0	0	0	0.0259346375226	4.81185448049	0
54	784	FTR1-F[1,2]	SNQ2-F[3]	GGTACCTGCAGAAAACGTAACATATTTTTTTAATAACT	AGTTATCTCTCAAATTATAATATTATTCCTTTGGTACC	DMSO	yes	1	177	26	9	0	0	147.696866032	19.2858999072	2.833060048	0	0	-0.135739263055	11.7088766498	0
55	785	FTR1-F[1,2]	PDR5-F[3]	GGTACCTGCAGAAAACGTAACATATTTTTTTAATAACT	AGTTATTTATGAACTGATAAGAGAATTCCAATGGTACC	DMSO	yes	1	336	126	11	0	3	294.44241988	118.4311694176	4.7832539904	0	0	0.127558273153	16.5960143333	0
56	786	FTR1-F[1,2]	HXT1-F[3]	GGTACCTGCAGAAAACGTAACATATTTTTTTAATAACT	AGTTATAATTTAAATCCAAATTAGATTACGAGGGTACC	DMSO	yes	1	353	85	14	0	3	304.788595716	77.4042680288	7.7606507136	0	0	0.0424121934234	12.4507987914	0
57	787	FTR1-F[1,2]	IMD3-F[3]	GGTACCTGCAGAAAACGTAACATATTTTTTTAATAACT	AGTTATGACAAAAATTGGAAGGGTGTTAGGTAGGTACC	DMSO	yes	1	577	123	21	7	0	495.78277544	108.1072663168	11.2543831072	0	0	-0.00109028784916	13.6746028504	0
58	788	FTR1-F[1,2]	DBP2-F[3]	GGTACCTGCAGAAAACGTAACATATTTTTTTAATAACT	AGTTATAAAAAAAAACAGAATATATTTACGTAGGTACC	DMSO	yes	1	259	38	14	0	2	224.450968388	30.501174168	7.766695776	0	0	-0.0938067838847	16.0542599912	0
59	789	FTR1-F[1,2]	SHR3-F[3]	GGTACCTGCAGAAAACGTAACATATTTTTTTAATAACT	AGTTATAGTTTAAGTAATAAATATGTTACTTTGGTACC	DMSO	yes	1	387	32	4	1	0	342.344981536	22.5826160304	0	0	0	0.0259346375226	45.3038918653	0
60	790	FTR1-F[1,2]	PRS3-F[3]	GGTACCTGCAGAAAACGTAACATATTTTTTTAATAACT	AGTTATGGGTGAACAATCAAAATACTTGTAGCGGTACC	DMSO	yes	1	864	87	22	9	2	762.512290504	73.743359872	14.3810623424	2.4776371672	0	-0.217918484311	29.3478284025	1
51	791	FTR1-F[1,2]	ho::HphMX	GGTACCTGCAGAAAACGTAACATATTTTTTTAATAACT	AGTTATAGCATAATGGTGAAGAGTATTAAAGTGGTACC	DMSO	yes	1	501	64	13	0	0	443.019048448	56.4565423184	6.7931757776	0	0	-0.159319584237	14.4440535826	0
52	792	FTR1-F[1,2]	FPR1-F[3]	GGTACCTGCAGAAAACGTAACATATTTTTTTAATAACT	AGTTATAAATTAAGTCCAAAACGACTTGATCTGGTACC	DMSO	yes	1	483	82	18	0	0	417.723429208	70.0465487408	10.1286809872	0	0	-0.0635415484856	15.0902024271	0
53	793	FTR1-F[1,2]	RPB9-F[3]	GGTACCTGCAGAAAACGTAACATATTTTTTTAATAACT	AGTTATCTTCGAACCCTCAATCCCCTTCCCCGGGTACC	DMSO	yes	1	426	21	6	0	0	369.858495304	13.4412574384	0	0	0	0.0259346375226	73.8947899658	0
54	794	FTR1-F[1,2]	SNQ2-F[3]	GGTACCTGCAGAAAACGTAACATATTTTTTTAATAACT	AGTTATTGCATAAATAATAAGCATTTTTATGAGGTACC	DMSO	yes	1	321	41	5	5	0	277.167795736	33.7469550384	0	0	0	0.0259346375226	19.4707554115	0
55	795	FTR1-F[1,2]	PDR5-F[3]	GGTACCTGCAGAAAACGTAACATATTTTTTTAATAACT	AGTTATTCGCTAAGACGTAAGGAGCTTTTAAAGGTACC	DMSO	yes	1	471	68	26	11	0	407.14415506	59.7418213296	19.712815872	4.841121816	0	-0.030053706454	34.8575232671	1
56	796	FTR1-F[1,2]	HXT1-F[3]	GGTACCTGCAGAAAACGTAACATATTTTTTTAATAACT	AGTTATTATCGAAGGTTGAAAAAATTTTAAATGGTACC	DMSO	yes	1	274	113	15	8	3	236.682655724	105.381952104	8.7678785056	1.8404849616	0	0.193498905137	16.5006378732	0
57	797	FTR1-F[1,2]	IMD3-F[3]	GGTACCTGCAGAAAACGTAACATATTTTTTTAATAACT	AGTTATAACGCAAATCAAAATCCGGTTCTGCAGGTACC	DMSO	yes	1	56	22	7	1	0	0	7.3288970768	0	0	0	0.0259346375226	13.6522446998	0
58	798	FTR1-F[1,2]	DBP2-F[3]	GGTACCTGCAGAAAACGTAACATATTTTTTTAATAACT	AGTTATACTCAAACTGACAACCGCTTTTATCCGGTACC	DMSO	yes	1	93	8	1	0	0	57.781746172	0.5543655504	0	0	0	0.0259346375226	22.5597342047	0
59	799	FTR1-F[1,2]	SHR3-F[3]	GGTACCTGCAGAAAACGTAACATATTTTTTTAATAACT	AGTTATCAATAAACAGAAAAATAAATTAAGCAGGTACC	DMSO	yes	1	132	22	11	0	3	77.087231176	11.32039064	3.6965226096	0	0	-0.0400566127426	12.4694297742	0
60	800	FTR1-F[1,2]	PRS3-F[3]	GGTACCTGCAGAAAACGTAACATATTTTTTTAATAACT	AGTTATGTATTAACGAGTAACCCGTTTACTATGGTACC	DMSO	yes	1	460	76	25	3	0	394.280938016	65.146143008	17.7187316432	0	0	-0.0268833179355	21.4208285127	1
61	801	IMD3-F[1,2]	ho::HphMX	GGTACCTCTTTAAGCGCTAACTTAGTTTAACCATAACT	AGTTATTGTAAAACACAAAAATCTATTATGAGGGTACC	DMSO	yes	1	525	58	21	2	1	455.670395704	41.6693877968	10.7438067136	0	0	-0.229535928041	20.8910437573	1
62	802	IMD3-F[1,2]	FPR1-F[3]	GGTACCTCTTTAAGCGCTAACTTAGTTTAACCATAACT	AGTTATCTCGAAAATACCAAAATGATTGTAGCGGTACC	DMSO	yes	1	563	168	205	139	165	474.760471944	119.249321656	81.7385408024	5.36004494479999	8.03171072079999	0.241386098495	80.6052616032	1
63	803	IMD3-F[1,2]	RPB9-F[3]	GGTACCTCTTTAAGCGCTAACTTAGTTTAACCATAACT	AGTTATTGTAGAATCTCAAAGCAGTTTAATTGGTACC	DMSO	yes	1	506	82	28	7	0	432.101555064	62.1849450896	15.9221130632	0	0	-0.0771506413561	21.337824749	1
64	804	IMD3-F[1,2]	SNQ2-F[3]	GGTACCTCTTTAAGCGCTAACTTAGTTTAACCATAACT	AGTTATATATCAAAAAAAAATCCGATTGTTTAGGTACC	DMSO	yes	1	240	16	4	10	2	194.2938400576	3.6930894944	0	2.6848385216	0	-0.749468257589	17.6753809821	0
65	805	IMD3-F[1,2]	PDR5-F[3]	GGTACCTCTTTAAGCGCTAACTTAGTTTAACCATAACT	AGTTATAGGGCAATGTGCAAGGACATTAGACAGGTACC	DMSO	yes	1	784	93	29	11	2	678.284656496	66.5409977848	9.4313829384	0.3062492712	0	-0.233000959907	19.790582634	0
66	806	IMD3-F[1,2]	HXT1-F[3]	GGTACCTCTTTAAGCGCTAACTTAGTTTAACCATAACT	AGTTATCTTGCAAGAACAAATCTGTTTTGCTGGTACC	DMSO	yes	1	624	120	32	6	2	540.4257658864	96.6014077816	14.9159320392	0	0	-0.0404948397808	16.7512211662	0
67	807	IMD3-F[1,2]	IMD3-F[3]	GGTACCTCTTTAAGCGCTAACTTAGTTTAACCATAACT	AGTTATGACCAAATTAGGAAGAGAGTTATACGGGTACC	DMSO	yes	1	662	4570	10933	12467	13525	562.4551296048	4502.0042283704	10689.6087376376	12163.0578722496	13170.2966250584	1.19846464474	123.141770511	1
68	808	IMD3-F[1,2]	DBP2-F[3]	GGTACCTCTTTAAGCGCTAACTTAGTTTAACCATAACT	AGTTATCGAATAAAACCTAATACTGTTATGGAGGTACC	DMSO	yes	1	462	58	23	2	4	379.4918287024	34.610625884	4.9842261264	0	0	-0.258861433405	14.6685749663	0
69	809	IMD3-F[1,2]	SHR3-F[3]	GGTACCTCTTTAAGCGCTAACTTAGTTTAACCATAACT	AGTTATCCGTTAAAAAAGAATATCATTTAGATGGTACC	DMSO	yes	1	557	90	127	93	77	476.1137671296	51.9561475936	49.660980992	0	0	-0.0426887909347	66.6774950955	1
70	810	IMD3-F[1,2]	PRS3-F[3]	GGTACCTCTTTAAGCGCTAACTTAGTTTAACCATAACT	AGTTATTCGCTAACACCAAACATACTTCTAAAGGTACC	DMSO	yes	1	689	75	144	69	81	609.009767544	32.3194420864	52.8151821784	0	0	-0.263267873989	90.7473078958	1
61	811	IMD3-F[1,2]	ho::HphMX	GGTACCTCTTTAAGCGCTAACTTAGTTTAACCATAACT	AGTTATAAACAAAGTAAGAACAAGTTTACTGTGGTACC	DMSO	yes	1	676	69	32	1	1	590.7200653808	51.3788534608	20.3995544016	0	0	-0.219208658493	32.52611169	1
62	812	IMD3-F[1,2]	FPR1-F[3]	GGTACCTCTTTAAGCGCTAACTTAGTTTAACCATAACT	AGTTATATAATAACAGCCAATAAGGTTACGCTGGTACC	DMSO	yes	1	623	163	179	171	166	529.912424376	106.598296664	26.1186364104	0	0	0.0277641590957	22.6158482612	1
63	813	IMD3-F[1,2]	RPB9-F[3]	GGTACCTCTTTAAGCGCTAACTTAGTTTAACCATAACT	AGTTATCAAAGAACCATGAACAATCTTGACAGGGTACC	DMSO	yes	1	523	72	33	4	2	448.0684894304	51.041900392	18.678602308	0	0	-0.12965775626	27.5399200716	1
64	814	IMD3-F[1,2]	SNQ2-F[3]	GGTACCTCTTTAAGCGCTAACTTAGTTTAACCATAACT	AGTTATGACAAAATCAGAAACAGGCTTGCGGGGGTACC	DMSO	yes	1	542	55	15	9	1	466.7765912784	39.3469183232	4.410061312	1.669642468	0	-0.283128569121	20.1389167845	1
65	815	IMD3-F[1,2]	PDR5-F[3]	GGTACCTCTTTAAGCGCTAACTTAGTTTAACCATAACT	AGTTATTTACGAAACGTCAAACTATTTTTTGAGGTACC	DMSO	yes	1	596	71	28	5	1	518.776454376	49.7330939616	13.8825578312	0	0	-0.208983579672	23.6812389152	1
66	816	IMD3-F[1,2]	HXT1-F[3]	GGTACCTCTTTAAGCGCTAACTTAGTTTAACCATAACT	AGTTATCAGAAAACAATAAACAAGTTTAAGAGGGTACC	DMSO	yes	1	490	60	37	2	2	415.555832432	36.898691584	19.8510371	0	0	-0.1853586235	33.178075299	1
67	817	IMD3-F[1,2]	IMD3-F[3]	GGTACCTCTTTAAGCGCTAACTTAGTTTAACCATAACT	AGTTATATTGCAAACCAAAATAGGTTTTAAGTGGTACC	DMSO	yes	1	669	3449	7814	8716	9914	576.5139883936	3386.8185464592	7594.1192470392	8440.839197768	9579.4896853848	1.19251942067	134.727434517	1
68	818	IMD3-F[1,2]	DBP2-F[3]	GGTACCTCTTTAAGCGCTAACTTAGTTTAACCATAACT	AGTTATGCCGAAACACATAAGCGTATTAAAATGGTACC	DMSO	yes	1	392	26	15	2	1	344.5196069424	10.2800870808	2.4075889024	0	0	-0.610856446424	14.326721303	0
69	819	IMD3-F[1,2]	SHR3-F[3]	GGTACCTCTTTAAGCGCTAACTTAGTTTAACCATAACT	AGTTATTTGCAAAAACAAAAAGCATTTTGAAAGGTACC	DMSO	yes	1	469	118	140	128	124	400.0612854032	80.1819911024	56.8992374616	16.3791266112	19.8110947496	0.21164330316	114.208129556	1
70	820	IMD3-F[1,2]	PRS3-F[3]	GGTACCTCTTTAAGCGCTAACTTAGTTTAACCATAACT	AGTTATTTATTAAACAGAAACGGGCTTGTTATGGTACC	DMSO	yes	1	788	87	71	39	31	696.9582496848	49.8687397312	8.2484362536	0	0	-0.336480911467	18.9935199318	0
61	821	IMD3-F[1,2]	ho::HphMX	GGTACCTCTTTAAGCGCTAACTTAGTTTAACCATAACT	AGTTATGATATAAGGTATAACGAAATTGCTAGGGTACC	DMSO	yes	1	544	99	14	3	1	459.948575864	81.3673308328	2.3161180512	0	0	-0.106910054762	12.7997086397	0
62	822	IMD3-F[1,2]	FPR1-F[3]	GGTACCTCTTTAAGCGCTAACTTAGTTTAACCATAACT	AGTTATTACTCAAATAACAATGATCTTGATACGGTACC	DMSO	yes	1	0	0	0	0	1	0	0	0	0	0	0.0259346375226	0	0
63	823	IMD3-F[1,2]	RPB9-F[3]	GGTACCTCTTTAAGCGCTAACTTAGTTTAACCATAACT	AGTTATAAAAGAATCCTAAATAGTTTTGATGTGGTACC	DMSO	yes	1	473	37	15	8	0	410.8257077952	22.298687396	4.68818248	0	0	-0.4165001095	16.442238691	0
64	824	IMD3-F[1,2]	SNQ2-F[3]	GGTACCTCTTTAAGCGCTAACTTAGTTTAACCATAACT	AGTTATAATGCAACACTAAATATATTTATAAAGGTACC	DMSO	yes	1	162	13	4	0	4	133.5437517184	2.7625534832	0	0	0	0.0259346375226	38.1954288828	0
65	825	IMD3-F[1,2]	PDR5-F[3]	GGTACCTCTTTAAGCGCTAACTTAGTTTAACCATAACT	AGTTATAACTAAAAGGATAATAAAGTTACAACGGTACC	DMSO	yes	1	539	43	30	4	2	477.7318611888	26.0840382944	17.2268101432	0	0	-0.348386758307	35.0199240259	1
66	826	IMD3-F[1,2]	HXT1-F[3]	GGTACCTCTTTAAGCGCTAACTTAGTTTAACCATAACT	AGTTATCCGTAAAAATGAAAGTAAATTGTGATGGTACC	DMSO	yes	1	465	67	16	11	2	393.4773521968	43.3594325936	0	0	0	0.0259346375226	28.3967434143	0
67	827	IMD3-F[1,2]	IMD3-F[3]	GGTACCTCTTTAAGCGCTAACTTAGTTTAACCATAACT	AGTTATCCTAAAAATACAAAGGACATTGGTTAGGTACC	DMSO	yes	1	736	4019	8560	9802	11349	645.2755302848	3956.583484848	8332.1186281064	9527.041811816	10997.1789115408	1.19455031455	176.621337627	1
68	828	IMD3-F[1,2]	DBP2-F[3]	GGTACCTCTTTAAGCGCTAACTTAGTTTAACCATAACT	AGTTATCAGTAAAGTCTTAAATATGTTTGACTGGTACC	DMSO	yes	1	557	57	12	3	13	480.29679456	35.4980323504	0	0	3.5513397776	-0.367260272387	21.5330736177	1
69	829	IMD3-F[1,2]	SHR3-F[3]	GGTACCTCTTTAAGCGCTAACTTAGTTTAACCATAACT	AGTTATTCAACAAGCGCAAAAACCTTTAACTAGGTACC	DMSO	yes	1	701	121	189	150	108	611.9685395664	78.6305530424	90.50059546	36.5556001792	0	0.114798751438	164.869079241	1
70	830	IMD3-F[1,2]	PRS3-F[3]	GGTACCTCTTTAAGCGCTAACTTAGTTTAACCATAACT	AGTTATAGAGAAAACCGTAACCGTATTTGTAAGGTACC	DMSO	yes	1	579	95	113	79	68	498.0020843584	55.317629892	31.3454675352	0	0	-0.0993071867847	42.5339216967	1
61	831	IMD3-F[1,2]	ho::HphMX	GGTACCTCTTTAAGCGCTAACTTAGTTTAACCATAACT	AGTTATGTAAAAATGTTTAATGGTTTTGTAACGGTACC	DMSO	yes	1	599	62	9	3	0	521.4921709584	45.0356432568	0	0	0	0.0259346375226	48.9213818653	0
62	832	IMD3-F[1,2]	FPR1-F[3]	GGTACCTCTTTAAGCGCTAACTTAGTTTAACCATAACT	AGTTATTAGCTAAATCTTAATTTACTTAATCAGGTACC	DMSO	yes	1	586	113	112	61	78	502.7633524448	67.6830648	26.201462132	0	0	-0.0672498552846	32.0266934155	1
63	833	IMD3-F[1,2]	RPB9-F[3]	GGTACCTCTTTAAGCGCTAACTTAGTTTAACCATAACT	AGTTATGCATTAAATTAAAAATGTATTTCTATGGTACC	DMSO	yes	1	273	20	4	0	1	232.9592024512	9.6404136264	0	0	0	0.0259346375226	45.5463883937	0
64	834	IMD3-F[1,2]	SNQ2-F[3]	GGTACCTCTTTAAGCGCTAACTTAGTTTAACCATAACT	AGTTATCTCTCAAATTATAATATTATTCCTTTGGTACC	DMSO	yes	1	269	17	6	4	1	230.7055148736	6.5321009232	0	0	0	0.0259346375226	54.7144804413	0
65	835	IMD3-F[1,2]	PDR5-F[3]	GGTACCTCTTTAAGCGCTAACTTAGTTTAACCATAACT	AGTTATTTATGAACTGATAAGAGAATTCCAATGGTACC	DMSO	yes	1	469	47	9	1	1	413.694198224	30.0886473456	0	0	0	0.0259346375226	48.5302016306	0
66	836	IMD3-F[1,2]	HXT1-F[3]	GGTACCTCTTTAAGCGCTAACTTAGTTTAACCATAACT	AGTTATAATTTAAATCCAAATTAGATTACGAGGGTACC	DMSO	yes	1	477	43	11	8	0	412.4575253968	25.8858490928	0	0	0	0.0259346375226	55.5311885067	0
67	837	IMD3-F[1,2]	IMD3-F[3]	GGTACCTCTTTAAGCGCTAACTTAGTTTAACCATAACT	AGTTATGACAAAAATTGGAAGGGTGTTAGGTAGGTACC	DMSO	yes	1	899	5369	11834	12640	14294	788.639668512	5296.8768230208	11573.4996504528	12338.5449596888	13900.1100358608	1.18519609152	175.661995592	1
68	838	IMD3-F[1,2]	DBP2-F[3]	GGTACCTCTTTAAGCGCTAACTTAGTTTAACCATAACT	AGTTATAAAAAAAAACAGAATATATTTACGTAGGTACC	DMSO	yes	1	329	32	7	1	10	283.4232905424	15.616383708	0	0	1.6371715688	-0.451621511859	16.6684412589	0
69	839	IMD3-F[1,2]	SHR3-F[3]	GGTACCTCTTTAAGCGCTAACTTAGTTTAACCATAACT	AGTTATAGTTTAAGTAATAAATATGTTACTTTGGTACC	DMSO	yes	1	310	47	62	54	45	250.3944115328	16.1531810424	2.3541226296	0	0	-0.368107512151	12.7175255472	0
70	840	IMD3-F[1,2]	PRS3-F[3]	GGTACCTCTTTAAGCGCTAACTTAGTTTAACCATAACT	AGTTATGGGTGAACAATCAAAATACTTGTAGCGGTACC	DMSO	yes	1	1051	122	163	86	77	912.5006866592	62.210644032	52.5274791776	0	0	-0.243797485576	80.0978530089	1
61	841	IMD3-F[1,2]	ho::HphMX	GGTACCTCTTTAAGCGCTAACTTAGTTTAACCATAACT	AGTTATAGCATAATGGTGAAGAGTATTAAAGTGGTACC	DMSO	yes	1	575	86	6	1	0	496.8956834304	69.2799229704	0	0	0	0.0259346375226	22.7959749959	0
62	842	IMD3-F[1,2]	FPR1-F[3]	GGTACCTCTTTAAGCGCTAACTTAGTTTAACCATAACT	AGTTATAAATTAAGTCCAAAACGACTTGATCTGGTACC	DMSO	yes	1	689	213	200	134	134	600.7680866784	163.0348366648	71.7230890728	0	0	0.17974414233	43.1310453382	1
63	843	IMD3-F[1,2]	RPB9-F[3]	GGTACCTCTTTAAGCGCTAACTTAGTTTAACCATAACT	AGTTATCTTCGAACCCTCAATCCCCTTCCCCGGGTACC	DMSO	yes	1	564	83	29	15	1	488.4491576992	66.1646966904	17.1399746448	6.3830432632	0	-0.075740204824	35.7678188248	1
64	844	IMD3-F[1,2]	SNQ2-F[3]	GGTACCTCTTTAAGCGCTAACTTAGTTTAACCATAACT	AGTTATTGCATAAATAATAAGCATTTTTATGAGGTACC	DMSO	yes	1	391	48	13	0	0	332.5366216928	33.4692222904	2.9523975896	0	0	-0.245053872993	12.3840982855	0
65	845	IMD3-F[1,2]	PDR5-F[3]	GGTACCTCTTTAAGCGCTAACTTAGTTTAACCATAACT	AGTTATTCGCTAAGACGTAAGGAGCTTTTAAAGGTACC	DMSO	yes	1	735	73	31	2	1	648.740302888	50.8919421176	14.476809728	0	0	-0.277959320284	25.9899497789	1
66	846	IMD3-F[1,2]	HXT1-F[3]	GGTACCTCTTTAAGCGCTAACTTAGTTTAACCATAACT	AGTTATTATCGAAGGTTGAAAAAATTTTAAATGGTACC	DMSO	yes	1	370	42	11	3	2	320.5803879152	24.717618724	0	0	0	0.0259346375226	37.0655321939	0
67	847	IMD3-F[1,2]	IMD3-F[3]	GGTACCTCTTTAAGCGCTAACTTAGTTTAACCATAACT	AGTTATAACGCAAATCAAAATCCGGTTCTGCAGGTACC	DMSO	yes	1	686	3814	7847	8986	10246	584.9601034176	3743.5476040808	7594.2870431568	8687.6348239208	9870.1996524032	1.19014840706	166.603504975	1
68	848	IMD3-F[1,2]	DBP2-F[3]	GGTACCTCTTTAAGCGCTAACTTAGTTTAACCATAACT	AGTTATACTCAAACTGACAACCGCTTTTATCCGGTACC	DMSO	yes	1	543	124	49	11	4	496.4942929456	108.0173711624	34.6693316024	0.382229539200001	0	0.0766244645045	29.0610246238	1
69	849	IMD3-F[1,2]	SHR3-F[3]	GGTACCTCTTTAAGCGCTAACTTAGTTTAACCATAACT	AGTTATCAATAAACAGAAAAATAAATTAAGCAGGTACC	DMSO	yes	1	489	125	148	111	125	415.1548582048	84.63779484	59.7818079704	0	10.6236048552	0.161813052015	77.0914570967	1
70	850	IMD3-F[1,2]	PRS3-F[3]	GGTACCTCTTTAAGCGCTAACTTAGTTTAACCATAACT	AGTTATGTATTAACGAGTAACCCGTTTACTATGGTACC	DMSO	yes	1	678	90	109	53	67	589.1538314368	48.324215248	22.3485572168	0	0	-0.228469171709	36.0736474907	1
71	851	DBP2-F[1,2]	ho::HphMX	GGTACCGAATTAAACTGGAAAATATTTATGTAATAACT	AGTTATTGTAAAACACAAAAATCTATTATGAGGGTACC	DMSO	yes	1	328	78	3	4	0	280.443522872	70.4701264864	0	0	0	0.0259346375226	9.26065246307	0
72	852	DBP2-F[1,2]	FPR1-F[3]	GGTACCGAATTAAACTGGAAAATATTTATGTAATAACT	AGTTATCTCGAAAATACCAAAATGATTGTAGCGGTACC	DMSO	yes	1	381	51	14	5	1	321.049357192	39.048430288	5.7527928408	0	0	-0.163519297458	14.2239662209	0
73	853	DBP2-F[1,2]	RPB9-F[3]	GGTACCGAATTAAACTGGAAAATATTTATGTAATAACT	AGTTATTGTAGAATCTCAAAGCAGTTTAATTGGTACC	DMSO	yes	1	230	61	18	15	4	179.448959352	52.9948915808	11.7531676744	8.841399808	0	0.184011077399	27.8399604651	1
74	854	DBP2-F[1,2]	SNQ2-F[3]	GGTACCGAATTAAACTGGAAAATATTTATGTAATAACT	AGTTATATATCAAAAAAAAATCCGATTGTTTAGGTACC	DMSO	yes	1	150	36	9	0	0	117.9270799168	29.0189096512	2.8236386464	0	0	0.0355071679619	10.6704716224	0
75	855	DBP2-F[1,2]	PDR5-F[3]	GGTACCGAATTAAACTGGAAAATATTTATGTAATAACT	AGTTATAGGGCAATGTGCAAGGACATTAGACAGGTACC	DMSO	yes	1	580	70	12	5	0	508.595151728	61.0887393104	5.6183971528	0	0	-0.189509385084	13.7462337932	0
76	856	DBP2-F[1,2]	HXT1-F[3]	GGTACCGAATTAAACTGGAAAATATTTATGTAATAACT	AGTTATCTTGCAAGAACAAATCTGTTTTGCTGGTACC	DMSO	yes	1	548	101	5	0	0	491.1071392752	92.5061413968	0	0	0	0.0259346375226	12.7082827509	0
77	857	DBP2-F[1,2]	IMD3-F[3]	GGTACCGAATTAAACTGGAAAATATTTATGTAATAACT	AGTTATGACCAAATTAGGAAGAGAGTTATACGGGTACC	DMSO	yes	1	441	66	23	2	5	373.6394761264	51.4236374992	12.5914606392	0	0	-0.0946046700248	19.3297442853	0
78	858	DBP2-F[1,2]	DBP2-F[3]	GGTACCGAATTAAACTGGAAAATATTTATGTAATAACT	AGTTATCGAATAAAACCTAATACTGTTATGGAGGTACC	DMSO	yes	1	380	297	142	115	49	323.8058707632	288.507398632	135.6463353488	108.815824544	42.8480398856	0.657298076883	102.767501376	1
79	859	DBP2-F[1,2]	SHR3-F[3]	GGTACCGAATTAAACTGGAAAATATTTATGTAATAACT	AGTTATCCGTTAAAAAAGAATATCATTTAGATGGTACC	DMSO	yes	1	508	44	16	4	3	452.8689408128	33.5087089728	8.579012864	0	0	-0.302311265471	19.9577768091	0
80	860	DBP2-F[1,2]	PRS3-F[3]	GGTACCGAATTAAACTGGAAAATATTTATGTAATAACT	AGTTATTCGCTAACACCAAACATACTTCTAAAGGTACC	DMSO	yes	1	418	60	10	10	0	363.456207992	48.8763196672	2.3299042328	3.1032821888	0	-0.158006011458	19.8659616022	0
71	861	DBP2-F[1,2]	ho::HphMX	GGTACCGAATTAAACTGGAAAATATTTATGTAATAACT	AGTTATAAACAAAGTAAGAACAAGTTTACTGTGGTACC	DMSO	yes	1	413	94	12	5	5	354.9891688944	86.2941135584	5.7617576272	0	0	0.0112167380467	12.4962211678	0
72	862	DBP2-F[1,2]	FPR1-F[3]	GGTACCGAATTAAACTGGAAAATATTTATGTAATAACT	AGTTATATAATAACAGCCAATAAGGTTACGCTGGTACC	DMSO	yes	1	402	82	17	14	3	338.871792568	69.004925072	8.2198821768	6.4702556544	0	0.0107916890355	25.5490868114	1
73	863	DBP2-F[1,2]	RPB9-F[3]	GGTACCGAATTAAACTGGAAAATATTTATGTAATAACT	AGTTATCAAAGAACCATGAACAATCTTGACAGGGTACC	DMSO	yes	1	416	59	20	6	5	364.7718552672	50.838994416	13.712803236	0	0	-0.0835487580951	20.3638172055	1
74	864	DBP2-F[1,2]	SNQ2-F[3]	GGTACCGAATTAAACTGGAAAATATTTATGTAATAACT	AGTTATGACAAAATCAGAAACAGGCTTGCGGGGGTACC	DMSO	yes	1	404	57	5	2	0	352.5805359312	49.5625332736	0	0	0	0.0259346375226	18.2029148856	0
75	865	DBP2-F[1,2]	PDR5-F[3]	GGTACCGAATTAAACTGGAAAATATTTATGTAATAACT	AGTTATTTACGAAACGTCAAACTATTTTTTGAGGTACC	DMSO	yes	1	393	57	20	13	0	340.269582568	48.7968770368	13.7164727304	6.8326034672	0	-0.0430228487429	34.3038313669	1
76	866	DBP2-F[1,2]	HXT1-F[3]	GGTACCGAATTAAACTGGAAAATATTTATGTAATAACT	AGTTATCAGAAAACAATAAACAAGTTTAAGAGGGTACC	DMSO	yes	1	325	45	12	5	0	274.091275376	36.546687232	5.6619307	0	0	-0.130758916247	13.8715897615	0
77	867	DBP2-F[1,2]	IMD3-F[3]	GGTACCGAATTAAACTGGAAAATATTTATGTAATAACT	AGTTATATTGCAAACCAAAATAGGTTTTAAGTGGTACC	DMSO	yes	1	414	55	7	2	2	351.2660767648	41.2166386016	0	0	0	0.0259346375226	23.9492154595	0
78	868	DBP2-F[1,2]	DBP2-F[3]	GGTACCGAATTAAACTGGAAAATATTTATGTAATAACT	AGTTATGCCGAAACACATAAGCGTATTAAAATGGTACC	DMSO	yes	1	305	126	50	31	17	271.7641910832	118.5534183184	43.7439105408	24.8276046656	10.8526527744	0.384345442534	62.1783083046	1
79	869	DBP2-F[1,2]	SHR3-F[3]	GGTACCGAATTAAACTGGAAAATATTTATGTAATAACT	AGTTATTTGCAAAAACAAAAAGCATTTTGAAAGGTACC	DMSO	yes	1	296	52	8	1	0	248.6997244176	41.5395112352	0.4753496472	0	0	-0.137732210316	11.2977800137	0
80	870	DBP2-F[1,2]	PRS3-F[3]	GGTACCGAATTAAACTGGAAAATATTTATGTAATAACT	AGTTATTTATTAAACAGAAACGGGCTTGTTATGGTACC	DMSO	yes	1	425	70	7	14	0	363.2126915664	59.6331752576	0	7.4737360128	0	-0.0826842577061	25.0748528481	1
71	871	DBP2-F[1,2]	ho::HphMX	GGTACCGAATTAAACTGGAAAATATTTATGTAATAACT	AGTTATGATATAAGGTATAACGAAATTGCTAGGGTACC	DMSO	yes	1	353	81	3	5	0	295.794373752	73.2925420144	0	0	0	0.0259346375226	9.28098772855	0
72	872	DBP2-F[1,2]	FPR1-F[3]	GGTACCGAATTAAACTGGAAAATATTTATGTAATAACT	AGTTATTACTCAAATAACAATGATCTTGATACGGTACC	DMSO	yes	1	0	0	0	0	0	0	0	0	0	0	0.0259346375226	0	0
73	873	DBP2-F[1,2]	RPB9-F[3]	GGTACCGAATTAAACTGGAAAATATTTATGTAATAACT	AGTTATAAAAGAATCCTAAATAGTTTTGATGTGGTACC	DMSO	yes	1	331	69	11	3	0	288.1333420736	61.692342808	4.78494216	0	0	-0.0186818425856	11.9619665867	0
74	874	DBP2-F[1,2]	SNQ2-F[3]	GGTACCGAATTAAACTGGAAAATATTTATGTAATAACT	AGTTATAATGCAACACTAAATATATTTATAAAGGTACC	DMSO	yes	1	155	26	4	6	3	134.2332208512	19.3011589536	0	0	0	0.0259346375226	11.086584865	0
75	875	DBP2-F[1,2]	PDR5-F[3]	GGTACCGAATTAAACTGGAAAATATTTATGTAATAACT	AGTTATAACTAAAAGGATAATAAAGTTACAACGGTACC	DMSO	yes	1	270	48	8	1	0	227.7272638384	40.3902920512	1.7406580344	0	0	-0.0930196178908	11.0465457973	0
76	876	DBP2-F[1,2]	HXT1-F[3]	GGTACCGAATTAAACTGGAAAATATTTATGTAATAACT	AGTTATCCGTAAAAATGAAAGTAAATTGTGATGGTACC	DMSO	yes	1	345	24	8	0	2	296.0061323824	15.4731389728	1.6600125552	0	0	-0.448442426266	12.1296386151	0
77	877	DBP2-F[1,2]	IMD3-F[3]	GGTACCGAATTAAACTGGAAAATATTTATGTAATAACT	AGTTATCCTAAAAATACAAAGGACATTGGTTAGGTACC	DMSO	yes	1	521	40	11	3	11	459.4206473664	26.184579104	0.870509008799999	0	3.5908085232	-0.438042551158	23.7597360402	1
78	878	DBP2-F[1,2]	DBP2-F[3]	GGTACCGAATTAAACTGGAAAATATTTATGTAATAACT	AGTTATCAGTAAAGTCTTAAATATGTTTGACTGGTACC	DMSO	yes	1	394	276	145	31	55	341.61063008	267.7648175392	138.6722720024	24.8277596672	48.8478520304	0.558752789046	84.1557630138	1
79	879	DBP2-F[1,2]	SHR3-F[3]	GGTACCGAATTAAACTGGAAAATATTTATGTAATAACT	AGTTATTCAACAAGCGCAAAAACCTTTAACTAGGTACC	DMSO	yes	1	447	85	19	4	1	386.5302995152	73.9187513552	11.19830282	0	0	-0.0199526575364	14.9065337208	0
80	880	DBP2-F[1,2]	PRS3-F[3]	GGTACCGAATTAAACTGGAAAATATTTATGTAATAACT	AGTTATAGAGAAAACCGTAACCGTATTTGTAAGGTACC	DMSO	yes	1	466	56	11	9	0	410.7957403712	45.285235416	3.5013696984	2.2442173936	0	-0.207878434035	19.3560441763	0
71	881	DBP2-F[1,2]	ho::HphMX	GGTACCGAATTAAACTGGAAAATATTTATGTAATAACT	AGTTATGTAAAAATGTTTAATGGTTTTGTAACGGTACC	DMSO	yes	1	332	55	11	0	0	279.0832541712	47.3836915664	4.7761020144	0	0	-0.0761815946845	12.3049088226	0
72	882	DBP2-F[1,2]	FPR1-F[3]	GGTACCGAATTAAACTGGAAAATATTTATGTAATAACT	AGTTATTAGCTAAATCTTAATTTACTTAATCAGGTACC	DMSO	yes	1	439	54	18	5	1	382.3284042464	42.5167504	10.426812244	0	0	-0.165569799279	19.2008518541	0
73	883	DBP2-F[1,2]	RPB9-F[3]	GGTACCGAATTAAACTGGAAAATATTTATGTAATAACT	AGTTATGCATTAAATTAAAAATGTATTTCTATGGTACC	DMSO	yes	1	186	15	3	0	3	157.6403386816	8.2845005872	0	0	0	0.0259346375226	28.5409196706	0
74	884	DBP2-F[1,2]	SNQ2-F[3]	GGTACCGAATTAAACTGGAAAATATTTATGTAATAACT	AGTTATCTCTCAAATTATAATATTATTCCTTTGGTACC	DMSO	yes	1	156	30	2	4	0	128.7849274048	23.2697280736	0	0	0	0.0259346375226	9.02936756302	0
75	885	DBP2-F[1,2]	PDR5-F[3]	GGTACCGAATTAAACTGGAAAATATTTATGTAATAACT	AGTTATTTATGAACTGATAAGAGAATTCCAATGGTACC	DMSO	yes	1	347	39	6	5	0	308.635169232	31.3909206688	0	0	0	0.0259346375226	26.452632723	0
76	886	DBP2-F[1,2]	HXT1-F[3]	GGTACCGAATTAAACTGGAAAATATTTATGTAATAACT	AGTTATAATTTAAATCCAAATTAGATTACGAGGGTACC	DMSO	yes	1	223	19	2	0	2	178.5811599824	11.3632614944	0	0	0	0.0259346375226	27.5776416846	0
77	887	DBP2-F[1,2]	IMD3-F[3]	GGTACCGAATTAAACTGGAAAATATTTATGTAATAACT	AGTTATGACAAAAATTGGAAGGGTGTTAGGTAGGTACC	DMSO	yes	1	636	92	21	1	1	561.550678816	76.8607104384	10.2836400976	0	0	-0.132438147369	16.1238787788	0
78	888	DBP2-F[1,2]	DBP2-F[3]	GGTACCGAATTAAACTGGAAAATATTTATGTAATAACT	AGTTATAAAAAAAAACAGAATATATTTACGTAGGTACC	DMSO	yes	1	151	146	82	33	17	119.0119258832	138.462897384	75.741575408	26.8319834608	10.8518387352	0.653092375999	26.7028230517	1
79	889	DBP2-F[1,2]	SHR3-F[3]	GGTACCGAATTAAACTGGAAAATATTTATGTAATAACT	AGTTATAGTTTAAGTAATAAATATGTTACTTTGGTACC	DMSO	yes	1	289	39	3	3	0	247.8169522304	29.4902953552	0	0	0	0.0259346375226	18.7184330846	0
80	890	DBP2-F[1,2]	PRS3-F[3]	GGTACCGAATTAAACTGGAAAATATTTATGTAATAACT	AGTTATGGGTGAACAATCAAAATACTTGTAGCGGTACC	DMSO	yes	1	707	90	31	4	7	614.1074948256	76.542891136	22.9828868192	0	0.529583576	-0.110361782396	32.5513949691	1
71	891	DBP2-F[1,2]	ho::HphMX	GGTACCGAATTAAACTGGAAAATATTTATGTAATAACT	AGTTATAGCATAATGGTGAAGAGTATTAAAGTGGTACC	DMSO	yes	1	443	77	11	2	0	389.6922972672	69.4170082992	4.7751846408	0	0	-0.0784434430503	12.3228909636	0
72	892	DBP2-F[1,2]	FPR1-F[3]	GGTACCGAATTAAACTGGAAAATATTTATGTAATAACT	AGTTATAAATTAAGTCCAAAACGACTTGATCTGGTACC	DMSO	yes	1	422	50	7	2	1	362.0543481312	37.8827895504	0	0	0	0.0259346375226	28.6732770553	0
73	893	DBP2-F[1,2]	RPB9-F[3]	GGTACCGAATTAAACTGGAAAATATTTATGTAATAACT	AGTTATCTTCGAACCCTCAATCCCCTTCCCCGGGTACC	DMSO	yes	1	284	22	1	0	0	232.3659255456	14.4012928592	0	0	0	0.0259346375226	34.634328953	0
74	894	DBP2-F[1,2]	SNQ2-F[3]	GGTACCGAATTAAACTGGAAAATATTTATGTAATAACT	AGTTATTGCATAAATAATAAGCATTTTTATGAGGTACC	DMSO	yes	1	134	34	1	0	0	93.5655931104	26.7156016592	0	0	0	0.0259346375226	8.35263846909	0
75	895	DBP2-F[1,2]	PDR5-F[3]	GGTACCGAATTAAACTGGAAAATATTTATGTAATAACT	AGTTATTCGCTAAGACGTAAGGAGCTTTTAAAGGTACC	DMSO	yes	1	311	83	12	5	1	252.347001384	74.6821543248	5.673189376	0	0	0.0725766754033	12.1857369952	0
76	896	DBP2-F[1,2]	HXT1-F[3]	GGTACCGAATTAAACTGGAAAATATTTATGTAATAACT	AGTTATTATCGAAGGTTGAAAAAATTTTAAATGGTACC	DMSO	yes	1	256	26	6	8	1	221.4931652336	18.340316952	0	1.8267521568	0	-0.313372620159	15.1397044674	0
77	897	DBP2-F[1,2]	IMD3-F[3]	GGTACCGAATTAAACTGGAAAATATTTATGTAATAACT	AGTTATAACGCAAATCAAAATCCGGTTCTGCAGGTACC	DMSO	yes	1	454	54	7	6	2	385.6595883968	39.0885843184	0	0	0	0.0259346375226	31.3534417419	0
78	898	DBP2-F[1,2]	DBP2-F[3]	GGTACCGAATTAAACTGGAAAATATTTATGTAATAACT	AGTTATACTCAAACTGACAACCGCTTTTATCCGGTACC	DMSO	yes	1	81	36	22	15	15	48.4030313008	28.5175871152	15.7126364408	8.8257446464	8.8510873144	0.597734310369	34.8235515923	0
79	899	DBP2-F[1,2]	SHR3-F[3]	GGTACCGAATTAAACTGGAAAATATTTATGTAATAACT	AGTTATCAATAAACAGAAAAATAAATTAAGCAGGTACC	DMSO	yes	1	449	91	6	3	1	398.4838959264	80.19251432	0	0	0	0.0259346375226	10.7821722889	0
80	900	DBP2-F[1,2]	PRS3-F[3]	GGTACCGAATTAAACTGGAAAATATTTATGTAATAACT	AGTTATGTATTAACGAGTAACCCGTTTACTATGGTACC	DMSO	yes	1	435	40	9	3	5	374.6517457024	29.013358304	1.4114670856	0	0	-0.344974323372	11.4362832442	0
81	901	SHR3-F[1,2]	ho::HphMX	GGTACCTAGTAAAGGTAGAAACATTTTAAGCTATAACT	AGTTATTGTAAAACACAAAAATCTATTATGAGGGTACC	DMSO	yes	1	484	99	13	1	0	421.229829884	87.9834396256	5.8616009984	0	0	-0.0329844594411	12.5959597001	0
82	902	SHR3-F[1,2]	FPR1-F[3]	GGTACCTAGTAAAGGTAGAAACATTTTAAGCTATAACT	AGTTATCTCGAAAATACCAAAATGATTGTAGCGGTACC	DMSO	yes	1	788	89	99	39	44	708.282861924	62.469316752	64.4517257056	1.1316725848	8.9692691856	-0.101441241587	115.912027412	1
83	903	SHR3-F[1,2]	RPB9-F[3]	GGTACCTAGTAAAGGTAGAAACATTTTAAGCTATAACT	AGTTATTGTAGAATCTCAAAGCAGTTTAATTGGTACC	DMSO	yes	1	501	57	33	8	10	434.135260444	44.3160132832	25.4197419808	1.254954624	3.582319688	-0.108268760484	53.1027405336	1
84	904	SHR3-F[1,2]	SNQ2-F[3]	GGTACCTAGTAAAGGTAGAAACATTTTAAGCTATAACT	AGTTATATATCAAAAAAAAATCCGATTGTTTAGGTACC	DMSO	yes	1	250	70	15	2	0	208.4010286496	60.9089200448	8.3697950848	0	0	0.101280774863	12.273248376	0
85	905	SHR3-F[1,2]	PDR5-F[3]	GGTACCTAGTAAAGGTAGAAACATTTTAAGCTATAACT	AGTTATAGGGCAATGTGCAAGGACATTAGACAGGTACC	DMSO	yes	1	665	106	23	9	3	569.621133816	90.1366547216	13.6028356896	1.7268004312	0	-0.0712287310094	21.3686777149	1
86	906	SHR3-F[1,2]	HXT1-F[3]	GGTACCTAGTAAAGGTAGAAACATTTTAAGCTATAACT	AGTTATCTTGCAAGAACAAATCTGTTTTGCTGGTACC	DMSO	yes	1	688	208	62	21	12	612.4638722744	193.6011667472	53.2054729248	13.6965481624	5.4472908304	0.208057924197	49.653984485	1
87	907	SHR3-F[1,2]	IMD3-F[3]	GGTACCTAGTAAAGGTAGAAACATTTTAAGCTATAACT	AGTTATGACCAAATTAGGAAGAGAGTTATACGGGTACC	DMSO	yes	1	542	66	95	84	85	452.1510773208	30.2598740368	31.3137656544	3.7520255296	12.0936746288	-0.192924118121	92.8973120404	1
88	908	SHR3-F[1,2]	DBP2-F[3]	GGTACCTAGTAAAGGTAGAAACATTTTAAGCTATAACT	AGTTATCGAATAAAACCTAATACTGTTATGGAGGTACC	DMSO	yes	1	572	94	23	16	0	497.4192718104	79.605577928	13.9794839616	8.423017232	0	-0.0445185274519	33.7402360267	1
89	909	SHR3-F[1,2]	SHR3-F[3]	GGTACCTAGTAAAGGTAGAAACATTTTAAGCTATAACT	AGTTATCCGTTAAAAAAGAATATCATTTAGATGGTACC	DMSO	yes	1	606	1451	1954	2347	2088	532.8728439616	1429.5929032512	1930.590395648	2317.1737340408	2064.5817509392	1.10756955993	259.615933491	1
90	910	SHR3-F[1,2]	PRS3-F[3]	GGTACCTAGTAAAGGTAGAAACATTTTAAGCTATAACT	AGTTATTCGCTAACACCAAACATACTTCTAAAGGTACC	DMSO	yes	1	581	96	83	65	13	508.675834524	72.3740793088	56.2320422496	34.2447372864	0	0.0936549614645	120.635825492	1
81	911	SHR3-F[1,2]	ho::HphMX	GGTACCTAGTAAAGGTAGAAACATTTTAAGCTATAACT	AGTTATAAACAAAGTAAGAACAAGTTTACTGTGGTACC	DMSO	yes	1	626	170	44	10	1	548.9352330168	158.3658743136	36.5355472704	3.35579552	0	0.142707206338	24.1502170842	1
82	912	SHR3-F[1,2]	FPR1-F[3]	GGTACCTAGTAAAGGTAGAAACATTTTAAGCTATAACT	AGTTATATAATAACAGCCAATAAGGTTACGCTGGTACC	DMSO	yes	1	594	115	70	42	38	509.938068796	84.808036688	28.2673004576	0	0	-0.0086073274211	29.0673748109	1
83	913	SHR3-F[1,2]	RPB9-F[3]	GGTACCTAGTAAAGGTAGAAACATTTTAAGCTATAACT	AGTTATCAAAGAACCATGAACAATCTTGACAGGGTACC	DMSO	yes	1	519	50	21	5	0	451.2094327984	36.769026864	12.875569552	0	0	-0.249947648546	24.7189111211	1
84	914	SHR3-F[1,2]	SNQ2-F[3]	GGTACCTAGTAAAGGTAGAAACATTTTAAGCTATAACT	AGTTATGACAAAATCAGAAACAGGCTTGCGGGGGTACC	DMSO	yes	1	504	65	7	7	0	435.9478353064	54.3076614144	0	0.563779868	0	-0.195836421302	12.3385737782	0
85	915	SHR3-F[1,2]	PDR5-F[3]	GGTACCTAGTAAAGGTAGAAACATTTTAAGCTATAACT	AGTTATTTACGAAACGTCAAACTATTTTTTGAGGTACC	DMSO	yes	1	695	122	33	10	0	625.155323796	108.6212523072	24.9250397728	2.9688185816	0	-0.0132026680326	29.1226216959	1
86	916	SHR3-F[1,2]	HXT1-F[3]	GGTACCTAGTAAAGGTAGAAACATTTTAAGCTATAACT	AGTTATCAGAAAACAATAAACAAGTTTAAGAGGGTACC	DMSO	yes	1	469	111	32	4	1	401.646186872	96.743427328	23.1897324	0	0	0.0827248937698	19.1789533716	0
87	917	SHR3-F[1,2]	IMD3-F[3]	GGTACCTAGTAAAGGTAGAAACATTTTAAGCTATAACT	AGTTATATTGCAAACCAAAATAGGTTTTAAGTGGTACC	DMSO	yes	1	573	103	74	80	65	489.4771871056	70.0422263264	16.0163329248	6.914250168	0	-0.0654409373509	34.6820189987	1
88	918	SHR3-F[1,2]	DBP2-F[3]	GGTACCTAGTAAAGGTAGAAACATTTTAAGCTATAACT	AGTTATGCCGAAACACATAAGCGTATTAAAATGGTACC	DMSO	yes	1	352	50	13	3	0	308.8109708504	39.2756803536	5.2949421056	0	0	-0.153265628805	13.6541404546	0
89	919	SHR3-F[1,2]	SHR3-F[3]	GGTACCTAGTAAAGGTAGAAACATTTTAAGCTATAACT	AGTTATTTGCAAAAACAAAAAGCATTTTGAAAGGTACC	DMSO	yes	1	413	1386	1492	1809	1373	350.5801430472	1364.7009771808	1467.1928619104	1776.6111147712	1348.0790104272	1.07563112692	179.252792491	1
90	920	SHR3-F[1,2]	PRS3-F[3]	GGTACCTAGTAAAGGTAGAAACATTTTAAGCTATAACT	AGTTATTTATTAAACAGAAACGGGCTTGTTATGGTACC	DMSO	yes	1	503	51	36	12	9	420.7715260008	30.0296101504	16.1286407584	0	0	-0.265430559062	30.8352676689	1
81	921	SHR3-F[1,2]	ho::HphMX	GGTACCTAGTAAAGGTAGAAACATTTTAAGCTATAACT	AGTTATGATATAAGGTATAACGAAATTGCTAGGGTACC	DMSO	yes	1	486	41	16	22	0	410.036217244	29.3603603376	8.5153094528	15.286467404	0	-0.272708651281	53.6387811232	1
82	922	SHR3-F[1,2]	FPR1-F[3]	GGTACCTAGTAAAGGTAGAAACATTTTAAGCTATAACT	AGTTATTACTCAAATAACAATGATCTTGATACGGTACC	DMSO	yes	1	0	0	0	1	0	0	0	0	0	0	0.0259346375226	0	0
83	923	SHR3-F[1,2]	RPB9-F[3]	GGTACCTAGTAAAGGTAGAAACATTTTAAGCTATAACT	AGTTATAAAAGAATCCTAAATAGTTTTGATGTGGTACC	DMSO	yes	1	387	90	27	6	6	330.6423805792	79.763115832	19.84810912	0	0	0.0865932761136	18.2250551275	0
84	924	SHR3-F[1,2]	SNQ2-F[3]	GGTACCTAGTAAAGGTAGAAACATTTTAAGCTATAACT	AGTTATAATGCAACACTAAATATATTTATAAAGGTACC	DMSO	yes	1	175	84	13	5	0	148.8603030464	75.8992301344	6.3731680544	0	0	0.219677182604	13.0870785675	0
85	925	SHR3-F[1,2]	PDR5-F[3]	GGTACCTAGTAAAGGTAGAAACATTTTAAGCTATAACT	AGTTATAACTAAAAGGATAATAAAGTTACAACGGTACC	DMSO	yes	1	531	45	17	0	5	475.4544701848	33.7033296448	9.2510935008	0	0	-0.313601895611	21.0651888073	1
86	926	SHR3-F[1,2]	HXT1-F[3]	GGTACCTAGTAAAGGTAGAAACATTTTAAGCTATAACT	AGTTATCCGTAAAAATGAAAGTAAATTGTGATGGTACC	DMSO	yes	1	384	56	24	8	3	319.2644365528	41.4853732512	15.1638729664	0.5099925048	0	-0.0740962724069	25.6058913137	1
87	927	SHR3-F[1,2]	IMD3-F[3]	GGTACCTAGTAAAGGTAGAAACATTTTAAGCTATAACT	AGTTATCCTAAAAATACAAAGGACATTGGTTAGGTACC	DMSO	yes	1	501	97	143	82	76	419.0558711008	63.929741216	83.0757510816	8.96467061599999	3.6457684256	0.18673240186	113.762445386	1
88	928	SHR3-F[1,2]	DBP2-F[3]	GGTACCTAGTAAAGGTAGAAACATTTTAAGCTATAACT	AGTTATCAGTAAAGTCTTAAATATGTTTGACTGGTACC	DMSO	yes	1	543	44	11	7	2	473.62164976	30.5087671968	2.3291484768	0	0	-0.394642324865	12.8109317274	0
89	929	SHR3-F[1,2]	SHR3-F[3]	GGTACCTAGTAAAGGTAGAAACATTTTAAGCTATAACT	AGTTATTCAACAAGCGCAAAAACCTTTAACTAGGTACC	DMSO	yes	1	238	936	1126	1342	873	157.5731365544	912.5229566608	1097.45786024	1309.1573307392	846.2670102736	1.08164849141	86.3335957956	1
90	930	SHR3-F[1,2]	PRS3-F[3]	GGTACCTAGTAAAGGTAGAAACATTTTAAGCTATAACT	AGTTATAGAGAAAACCGTAACCGTATTTGTAAGGTACC	DMSO	yes	1	526	90	51	23	12	452.7727544864	67.808815864	26.5436507488	0	0	-0.0293235299442	30.8112221686	1
81	931	SHR3-F[1,2]	ho::HphMX	GGTACCTAGTAAAGGTAGAAACATTTTAAGCTATAACT	AGTTATGTAAAAATGTTTAATGGTTTTGTAACGGTACC	DMSO	yes	1	722	87	26	12	4	651.9005505864	75.6801709456	18.7289308608	5.3217617176	0	-0.136479509029	36.6971307967	1
82	932	SHR3-F[1,2]	FPR1-F[3]	GGTACCTAGTAAAGGTAGAAACATTTTAAGCTATAACT	AGTTATTAGCTAAATCTTAATTTACTTAATCAGGTACC	DMSO	yes	1	516	91	27	16	14	440.7664154608	66.1124816	1.538505808	0	0	-0.159366834155	12.237250897	0
83	933	SHR3-F[1,2]	RPB9-F[3]	GGTACCTAGTAAAGGTAGAAACATTTTAAGCTATAACT	AGTTATGCATTAAATTAAAAATGTATTTCTATGGTACC	DMSO	yes	1	257	43	4	0	6	220.4782947552	34.8407819888	0	0	0	0.0259346375226	12.1993400204	0
84	934	SHR3-F[1,2]	SNQ2-F[3]	GGTACCTAGTAAAGGTAGAAACATTTTAAGCTATAACT	AGTTATCTCTCAAATTATAATATTATTCCTTTGGTACC	DMSO	yes	1	193	39	9	0	0	158.0433301856	30.7889506144	2.399027488	0	0	-0.0434202589334	10.8140808634	0
85	935	SHR3-F[1,2]	PDR5-F[3]	GGTACCTAGTAAAGGTAGAAACATTTTAAGCTATAACT	AGTTATTTATGAACTGATAAGAGAATTCCAATGGTACC	DMSO	yes	1	444	115	29	1	3	393.797883304	103.7055352352	21.5467905024	0	0	0.0984587212907	16.966327753	0
86	936	SHR3-F[1,2]	HXT1-F[3]	GGTACCTAGTAAAGGTAGAAACATTTTAAGCTATAACT	AGTTATAATTTAAATCCAAATTAGATTACGAGGGTACC	DMSO	yes	1	375	78	20	6	0	316.5200287528	66.6084892576	12.1600233216	0	0	0.0216074649506	15.215437319	0
87	937	SHR3-F[1,2]	IMD3-F[3]	GGTACCTAGTAAAGGTAGAAACATTTTAAGCTATAACT	AGTTATGACAAAAATTGGAAGGGTGTTAGGTAGGTACC	DMSO	yes	1	644	123	92	101	76	544.458321552	85.2847678336	24.1638887232	21.3709365288	0	-0.00357356084727	64.0296107168	1
88	938	SHR3-F[1,2]	DBP2-F[3]	GGTACCTAGTAAAGGTAGAAACATTTTAAGCTATAACT	AGTTATAAAAAAAAACAGAATATATTTACGTAGGTACC	DMSO	yes	1	230	28	8	4	0	188.5170414504	16.958075336	0.263461056000001	0	0	-0.311954804498	9.38845855621	0
89	939	SHR3-F[1,2]	SHR3-F[3]	GGTACCTAGTAAAGGTAGAAACATTTTAAGCTATAACT	AGTTATAGTTTAAGTAATAAATATGTTACTTTGGTACC	DMSO	yes	1	318	1353	1600	2073	1719	263.9444385088	1335.0369326608	1580.8819373024	2049.5204079328	1699.4997656944	1.1151951508	160.886748666	1
90	940	SHR3-F[1,2]	PRS3-F[3]	GGTACCTAGTAAAGGTAGAAACATTTTAAGCTATAACT	AGTTATGGGTGAACAATCAAAATACTTGTAGCGGTACC	DMSO	yes	1	1029	223	104	34	30	904.2403233232	191.186927744	72.5537334144	6.6695462168	6.622041808	0.101350296981	71.7518935965	1
81	941	SHR3-F[1,2]	ho::HphMX	GGTACCTAGTAAAGGTAGAAACATTTTAAGCTATAACT	AGTTATAGCATAATGGTGAAGAGTATTAAAGTGGTACC	DMSO	yes	1	515	80	10	2	0	444.3659817984	68.7970672368	2.7165633056	0	0	-0.137997661901	12.1665651898	0
82	942	SHR3-F[1,2]	FPR1-F[3]	GGTACCTAGTAAAGGTAGAAACATTTTAAGCTATAACT	AGTTATAAATTAAGTCCAAAACGACTTGATCTGGTACC	DMSO	yes	1	606	137	69	42	42	526.2896862064	109.8881436816	33.2352080032	0	2.2791942688	0.0627935637882	34.304312518	1
83	943	SHR3-F[1,2]	RPB9-F[3]	GGTACCTAGTAAAGGTAGAAACATTTTAAGCTATAACT	AGTTATCTTCGAACCCTCAATCCCCTTCCCCGGGTACC	DMSO	yes	1	560	99	37	13	1	491.6543911632	87.7419274768	29.4725851712	6.2436100232	0	0.0362535582098	39.2608376397	1
84	944	SHR3-F[1,2]	SNQ2-F[3]	GGTACCTAGTAAAGGTAGAAACATTTTAAGCTATAACT	AGTTATTGCATAAATAATAAGCATTTTTATGAGGTACC	DMSO	yes	1	344	66	9	3	0	290.9680808688	55.8447226768	1.9121955424	0	0	-0.0774818421726	11.7582978371	0
85	945	SHR3-F[1,2]	PDR5-F[3]	GGTACCTAGTAAAGGTAGAAACATTTTAAGCTATAACT	AGTTATTCGCTAAGACGTAAGGAGCTTTTAAAGGTACC	DMSO	yes	1	538	121	49	10	9	460.057175348	107.2187320592	40.341516032	2.813775704	2.4592691968	0.13100777294	41.761832036	1
86	946	SHR3-F[1,2]	HXT1-F[3]	GGTACCTAGTAAAGGTAGAAACATTTTAAGCTATAACT	AGTTATTATCGAAGGTTGAAAAAATTTTAAATGGTACC	DMSO	yes	1	312	106	7	18	9	267.0730535992	94.527985208	0	10.7784813904	2.5594518976	0.212839753198	31.3306011054	1
87	947	SHR3-F[1,2]	IMD3-F[3]	GGTACCTAGTAAAGGTAGAAACATTTTAAGCTATAACT	AGTTATAACGCAAATCAAAATCCGGTTCTGCAGGTACC	DMSO	yes	1	616	113	113	109	100	524.8112432096	76.0842943536	47.0527516992	30.1398483608	23.0526093824	0.0795964495641	151.59137662	1
88	948	SHR3-F[1,2]	DBP2-F[3]	GGTACCTAGTAAAGGTAGAAACATTTTAAGCTATAACT	AGTTATACTCAAACTGACAACCGCTTTTATCCGGTACC	DMSO	yes	1	121	4	6	2	0	78.6844789976	0	0	0	0	0.0259346375226	4.21682464237	0
89	949	SHR3-F[1,2]	SHR3-F[3]	GGTACCTAGTAAAGGTAGAAACATTTTAAGCTATAACT	AGTTATCAATAAACAGAAAAATAAATTAAGCAGGTACC	DMSO	yes	1	565	2621	4091	4920	4871	498.1830304208	2598.48349128	4064.9516090976	4887.2657347024	4844.1276256464	1.15394931768	192.937774629	1
90	950	SHR3-F[1,2]	PRS3-F[3]	GGTACCTAGTAAAGGTAGAAACATTTTAAGCTATAACT	AGTTATGTATTAACGAGTAACCCGTTTACTATGGTACC	DMSO	yes	1	702	213	52	31	31	621.7391940928	189.854898016	26.3316303392	4.0527416216	8.0532629984	0.129673055733	37.3554165857	1
91	951	PRS3-F[1,2]	ho::HphMX	GGTACCTAATAAAACTACAAGCGAGTTACGTTATAACT	AGTTATTGTAAAACACAAAAATCTATTATGAGGGTACC	DMSO	yes	1	570	84	15	5	6	486.938692108	70.5074946112	7.0502147968	0	0	-0.127468768763	13.8423587464	0
92	952	PRS3-F[1,2]	FPR1-F[3]	GGTACCTAATAAAACTACAAGCGAGTTACGTTATAACT	AGTTATCTCGAAAATACCAAAATGATTGTAGCGGTACC	DMSO	yes	1	931	285	175	78	89	824.919461588	248.116484704	117.3646816112	23.0836160632	35.2724914392	0.269500840531	139.961316937	1
93	953	PRS3-F[1,2]	RPB9-F[3]	GGTACCTAATAAAACTACAAGCGAGTTACGTTATAACT	AGTTATTGTAGAATCTCAAAGCAGTTTAATTGGTACC	DMSO	yes	1	771	113	38	30	24	682.376998828	96.9934764864	29.2492625616	22.929855616	17.402617516	-0.025636486505	110.585752906	1
94	954	PRS3-F[1,2]	SNQ2-F[3]	GGTACCTAATAAAACTACAAGCGAGTTACGTTATAACT	AGTTATATATCAAAAAAAAATCCGATTGTTTAGGTACC	DMSO	yes	1	380	61	5	4	0	325.6957361952	50.4105869696	0	0	0	0.0259346375226	14.9457671503	0
95	955	PRS3-F[1,2]	PDR5-F[3]	GGTACCTAATAAAACTACAAGCGAGTTACGTTATAACT	AGTTATAGGGCAATGTGCAAGGACATTAGACAGGTACC	DMSO	yes	1	1077	213	50	24	7	949.645984792	192.1998824032	37.9557795792	16.1179170808	0.0654100376000004	0.0368505801037	49.3776548925	1
96	956	PRS3-F[1,2]	HXT1-F[3]	GGTACCTAATAAAACTACAAGCGAGTTACGTTATAACT	AGTTATCTTGCAAGAACAAATCTGTTTTGCTGGTACC	DMSO	yes	1	981	69	37	22	16	880.5985683928	50.4079618144	26.0481724496	14.0714098616	9.1802040728	-0.325064908192	99.6299621242	1
97	957	PRS3-F[1,2]	IMD3-F[3]	GGTACCTAATAAAACTACAAGCGAGTTACGTTATAACT	AGTTATGACCAAATTAGGAAGAGAGTTATACGGGTACC	DMSO	yes	1	809	159	204	133	169	689.1573605496	108.2311901536	93.5466711088	12.9328153664	52.8855206216	0.134543491099	216.918369801	1
98	958	PRS3-F[1,2]	DBP2-F[3]	GGTACCTAATAAAACTACAAGCGAGTTACGTTATAACT	AGTTATCGAATAAAACCTAATACTGTTATGGAGGTACC	DMSO	yes	1	702	126	48	15	5	602.8962968248	107.414612656	36.6385251232	6.650907088	0	0.0347225075665	43.6966577082	1
99	959	PRS3-F[1,2]	SHR3-F[3]	GGTACCTAATAAAACTACAAGCGAGTTACGTTATAACT	AGTTATCCGTTAAAAAAGAATATCATTTAGATGGTACC	DMSO	yes	1	591	97	66	50	33	493.8706979392	67.8414372224	28.555607296	7.4467851672	0	-0.0287020648398	48.2496342825	1
100	960	PRS3-F[1,2]	PRS3-F[3]	GGTACCTAATAAAACTACAAGCGAGTTACGTTATAACT	AGTTATTCGCTAACACCAAACATACTTCTAAAGGTACC	DMSO	yes	1	702	2465	4278	4964	4045	605.961407788	2432.4960638976	4234.4679626992	4920.0186259776	4011.5641308176	1.13081512156	151.661277295	1
91	961	PRS3-F[1,2]	ho::HphMX	GGTACCTAATAAAACTACAAGCGAGTTACGTTATAACT	AGTTATAAACAAAGTAAGAACAAGTTTACTGTGGTACC	DMSO	yes	1	929	223	25	21	11	826.5222029016	208.5763767872	16.4591813408	14.08487968	4.6070943912	0.0528053442368	46.7644188473	1
92	962	PRS3-F[1,2]	FPR1-F[3]	GGTACCTAATAAAACTACAAGCGAGTTACGTTATAACT	AGTTATATAATAACAGCCAATAAGGTTACGCTGGTACC	DMSO	yes	1	655	150	132	99	91	543.017887052	107.596286176	61.3415651152	23.3627121088	17.570965148	0.170379485832	121.278804681	1
93	963	PRS3-F[1,2]	RPB9-F[3]	GGTACCTAATAAAACTACAAGCGAGTTACGTTATAACT	AGTTATCAAAGAACCATGAACAATCTTGACAGGGTACC	DMSO	yes	1	727	154	72	36	21	637.1194381808	137.168772128	62.262848104	28.5829892728	14.3828872912	0.166560898738	115.622186822	1
94	964	PRS3-F[1,2]	SNQ2-F[3]	GGTACCTAATAAAACTACAAGCGAGTTACGTTATAACT	AGTTATGACAAAATCAGAAACAGGCTTGCGGGGGTACC	DMSO	yes	1	639	223	26	11	7	548.7641077768	209.9963314688	17.903475456	4.404616812	0.6698723792	0.158706236989	22.8043669584	1
95	965	PRS3-F[1,2]	PDR5-F[3]	GGTACCTAATAAAACTACAAGCGAGTTACGTTATAACT	AGTTATTTACGAAACGTCAAACTATTTTTTGAGGTACC	DMSO	yes	1	784	130	25	24	4	691.329322052	112.9459689344	15.3525221456	16.4899748344	0	-0.0496909929869	46.7257818863	1
96	966	PRS3-F[1,2]	HXT1-F[3]	GGTACCTAATAAAACTACAAGCGAGTTACGTTATAACT	AGTTATCAGAAAACAATAAACAAGTTTAAGAGGGTACC	DMSO	yes	1	613	127	38	6	8	523.712685464	108.622451456	27.0196398	0	0.9147428664	0.0428884766684	26.9384272314	1
97	967	PRS3-F[1,2]	IMD3-F[3]	GGTACCTAATAAAACTACAAGCGAGTTACGTTATAACT	AGTTATATTGCAAACCAAAATAGGTTTTAAGTGGTACC	DMSO	yes	1	973	139	182	112	123	861.7501766672	92.4262084928	81.8836424496	2.943399512	13.2565895752	-0.0422996493543	137.196499385	1
98	968	PRS3-F[1,2]	DBP2-F[3]	GGTACCTAATAAAACTACAAGCGAGTTACGTTATAACT	AGTTATGCCGAAACACATAAGCGTATTAAAATGGTACC	DMSO	yes	1	347	86	26	3	11	290.5359453048	72.9481128672	17.0230394112	0	4.2286328064	0.103910659952	27.9280394772	1
99	969	PRS3-F[1,2]	SHR3-F[3]	GGTACCTAATAAAACTACAAGCGAGTTACGTTATAACT	AGTTATTTGCAAAAACAAAAAGCATTTTGAAAGGTACC	DMSO	yes	1	738	112	119	80	54	655.4145258664	83.0043828416	79.0223156208	33.5072361408	16.9248011704	0.0838026281012	183.608852845	1
100	970	PRS3-F[1,2]	PRS3-F[3]	GGTACCTAATAAAACTACAAGCGAGTTACGTTATAACT	AGTTATTTATTAAACAGAAACGGGCTTGTTATGGTACC	DMSO	yes	1	836	2169	3194	2769	2986	726.5082897096	2140.4998705408	3162.9693393168	2743.5440016256	2963.6022947648	1.09017513913	281.893942536	1
91	971	PRS3-F[1,2]	ho::HphMX	GGTACCTAATAAAACTACAAGCGAGTTACGTTATAACT	AGTTATGATATAAGGTATAACGAAATTGCTAGGGTACC	DMSO	yes	1	706	108	23	20	1	605.017680428	93.5680632352	14.4224965056	12.978300636	0	-0.0610507400734	41.7571976498	1
92	972	PRS3-F[1,2]	FPR1-F[3]	GGTACCTAATAAAACTACAAGCGAGTTACGTTATAACT	AGTTATTACTCAAATAACAATGATCTTGATACGGTACC	DMSO	yes	1	5	0	0	1	1	0	0	0	0	0	0.0259346375226	0	0
93	973	PRS3-F[1,2]	RPB9-F[3]	GGTACCTAATAAAACTACAAGCGAGTTACGTTATAACT	AGTTATAAAAGAATCCTAAATAGTTTTGATGTGGTACC	DMSO	yes	1	449	69	16	8	0	374.6489217504	56.683030864	8.02575824	1.0829418792	0	-0.0864797099428	18.1769112088	0
94	974	PRS3-F[1,2]	SNQ2-F[3]	GGTACCTAATAAAACTACAAGCGAGTTACGTTATAACT	AGTTATAATGCAACACTAAATATATTTATAAAGGTACC	DMSO	yes	1	175	16	16	14	0	141.6942181568	6.9037009088	8.9775259088	7.3251669792	0	-0.251845058411	42.5817247167	1
95	975	PRS3-F[1,2]	PDR5-F[3]	GGTACCTAATAAAACTACAAGCGAGTTACGTTATAACT	AGTTATAACTAAAAGGATAATAAAGTTACAACGGTACC	DMSO	yes	1	520	146	17	13	0	446.7519909176	132.0851661696	7.9435556016	5.6527501016	0	0.0779294414477	22.7111831498	1
96	976	PRS3-F[1,2]	HXT1-F[3]	GGTACCTAATAAAACTACAAGCGAGTTACGTTATAACT	AGTTATCCGTAAAAATGAAAGTAAATTGTGATGGTACC	DMSO	yes	1	812	135	50	15	3	726.2690793336	116.2333772224	38.9727647328	6.7846153432	0	-0.00470356326904	47.7368425879	1
97	977	PRS3-F[1,2]	IMD3-F[3]	GGTACCTAATAAAACTACAAGCGAGTTACGTTATAACT	AGTTATCCTAAAAATACAAAGGACATTGGTTAGGTACC	DMSO	yes	1	839	85	177	126	130	729.8945184096	38.256612032	73.3659743632	17.020911544	14.7949046192	-0.202477527141	192.318162893	1
98	978	PRS3-F[1,2]	DBP2-F[3]	GGTACCTAATAAAACTACAAGCGAGTTACGTTATAACT	AGTTATCAGTAAAGTCTTAAATATGTTTGACTGGTACC	DMSO	yes	1	787	166	78	13	1	694.96273712	148.7763724736	67.2723575536	5.2477497344	0	0.118711463845	55.8021997328	1
99	979	PRS3-F[1,2]	SHR3-F[3]	GGTACCTAATAAAACTACAAGCGAGTTACGTTATAACT	AGTTATTCAACAAGCGCAAAAACCTTTAACTAGGTACC	DMSO	yes	1	755	117	105	76	52	647.9554347528	84.7205298016	58.25192548	28.8096278528	11.9401562552	0.0399668601619	142.275661236	1
100	980	PRS3-F[1,2]	PRS3-F[3]	GGTACCTAATAAAACTACAAGCGAGTTACGTTATAACT	AGTTATAGAGAAAACCGTAACCGTATTTGTAAGGTACC	DMSO	yes	1	776	1903	2799	3106	2740	678.7347454368	1872.659250128	2759.6581860976	3069.0664074872	2709.6832999928	1.10504816859	261.866625921	1
91	981	PRS3-F[1,2]	ho::HphMX	GGTACCTAATAAAACTACAAGCGAGTTACGTTATAACT	AGTTATGTAAAAATGTTTAATGGTTTTGTAACGGTACC	DMSO	yes	1	799	160	15	8	0	705.9832611368	146.0502492512	6.8097253216	1.0325590584	0	-0.0443775685279	16.7586547286	0
92	982	PRS3-F[1,2]	FPR1-F[3]	GGTACCTAATAAAACTACAAGCGAGTTACGTTATAACT	AGTTATTAGCTAAATCTTAATTTACTTAATCAGGTACC	DMSO	yes	1	729	116	64	48	37	629.0095157296	81.5939232	22.836172616	6.3187955272	0	-0.0885995577623	40.230549862	1
93	983	PRS3-F[1,2]	RPB9-F[3]	GGTACCTAATAAAACTACAAGCGAGTTACGTTATAACT	AGTTATGCATTAAATTAAAAATGTATTTCTATGGTACC	DMSO	yes	1	323	34	4	4	0	275.5922358624	24.8155772576	0	0	0	0.0259346375226	28.0288059677	0
94	984	PRS3-F[1,2]	SNQ2-F[3]	GGTACCTAATAAAACTACAAGCGAGTTACGTTATAACT	AGTTATCTCTCAAATTATAATATTATTCCTTTGGTACC	DMSO	yes	1	305	57	6	0	0	259.7180386272	47.7374298688	0	0	0	0.0259346375226	10.7193335778	0
95	985	PRS3-F[1,2]	PDR5-F[3]	GGTACCTAATAAAACTACAAGCGAGTTACGTTATAACT	AGTTATTTATGAACTGATAAGAGAATTCCAATGGTACC	DMSO	yes	1	595	143	35	13	0	529.010000648	129.0884915904	26.4795618048	5.8581569864	0	0.0908594657817	27.285847429	1
96	986	PRS3-F[1,2]	HXT1-F[3]	GGTACCTAATAAAACTACAAGCGAGTTACGTTATAACT	AGTTATAATTTAAATCCAAATTAGATTACGAGGGTACC	DMSO	yes	1	493	33	11	0	0	415.7661107336	18.9421730752	1.7784738432	0	0	-0.500610155672	12.6756935488	0
97	987	PRS3-F[1,2]	IMD3-F[3]	GGTACCTAATAAAACTACAAGCGAGTTACGTTATAACT	AGTTATGACAAAAATTGGAAGGGTGTTAGGTAGGTACC	DMSO	yes	1	963	112	240	145	128	829.991596624	58.2532758272	122.0242418464	25.8842755592	0	-0.0554197324679	230.088851502	1
98	988	PRS3-F[1,2]	DBP2-F[3]	GGTACCTAATAAAACTACAAGCGAGTTACGTTATAACT	AGTTATAAAAAAAAACAGAATATATTTACGTAGGTACC	DMSO	yes	1	277	61	18	1	4	222.8533175048	47.469252272	8.965974112	0	0	0.0286751975504	13.9843657994	0
99	989	PRS3-F[1,2]	SHR3-F[3]	GGTACCTAATAAAACTACAAGCGAGTTACGTTATAACT	AGTTATAGTTTAAGTAATAAATATGTTACTTTGGTACC	DMSO	yes	1	553	95	48	45	26	481.7758293056	71.0340818016	18.3348304048	12.2036121952	0	-0.0389641757162	45.5311624639	1
100	990	PRS3-F[1,2]	PRS3-F[3]	GGTACCTAATAAAACTACAAGCGAGTTACGTTATAACT	AGTTATGGGTGAACAATCAAAATACTTGTAGCGGTACC	DMSO	yes	1	1019	3098	4277	3494	3466	851.7377456784	3053.152101888	4224.9876516288	3455.2836307512	3431.466412856	1.06965124972	244.529527391	1
91	991	PRS3-F[1,2]	ho::HphMX	GGTACCTAATAAAACTACAAGCGAGTTACGTTATAACT	AGTTATAGCATAATGGTGAAGAGTATTAAAGTGGTACC	DMSO	yes	1	702	107	33	0	7	608.2571511808	93.2264965536	24.7873068112	0	0.5407290896	-0.0504386810293	29.8725284774	1
92	992	PRS3-F[1,2]	FPR1-F[3]	GGTACCTAATAAAACTACAAGCGAGTTACGTTATAACT	AGTTATAAATTAAGTCCAAAACGACTTGATCTGGTACC	DMSO	yes	1	961	275	138	87	68	854.9287310768	237.2402363232	78.1595154064	23.54954134	6.5472116016	0.191312155147	77.0766749398	1
93	993	PRS3-F[1,2]	RPB9-F[3]	GGTACCTAATAAAACTACAAGCGAGTTACGTTATAACT	AGTTATCTTCGAACCCTCAATCCCCTTCCCCGGGTACC	DMSO	yes	1	633	97	17	3	1	542.3655197584	83.1433610336	8.3450507424	0	0	-0.109836169784	14.1563932714	0
94	994	PRS3-F[1,2]	SNQ2-F[3]	GGTACCTAATAAAACTACAAGCGAGTTACGTTATAACT	AGTTATTGCATAAATAATAAGCATTTTTATGAGGTACC	DMSO	yes	1	578	130	41	0	3	508.1662526256	117.8060714336	33.1419268848	0	0	0.0840542375837	24.5911561833	1
95	995	PRS3-F[1,2]	PDR5-F[3]	GGTACCTAATAAAACTACAAGCGAGTTACGTTATAACT	AGTTATTCGCTAAGACGTAAGGAGCTTTTAAAGGTACC	DMSO	yes	1	643	75	42	2	4	539.329528676	57.3390796384	31.294776064	0	0	-0.119209685612	42.9145324036	1
96	996	PRS3-F[1,2]	HXT1-F[3]	GGTACCTAATAAAACTACAAGCGAGTTACGTTATAACT	AGTTATTATCGAAGGTTGAAAAAATTTTAAATGGTACC	DMSO	yes	1	423	123	15	5	1	364.1753154904	108.820795216	6.0026589472	0	0	0.0609247380512	13.6127498011	0
97	997	PRS3-F[1,2]	IMD3-F[3]	GGTACCTAATAAAACTACAAGCGAGTTACGTTATAACT	AGTTATAACGCAAATCAAAATCCGGTTCTGCAGGTACC	DMSO	yes	1	828	151	253	191	154	706.3374509152	98.4587408672	138.4481597984	73.0663340472	31.2292602368	0.249167564166	320.056100959	1
98	998	PRS3-F[1,2]	DBP2-F[3]	GGTACCTAATAAAACTACAAGCGAGTTACGTTATAACT	AGTTATACTCAAACTGACAACCGCTTTTATCCGGTACC	DMSO	yes	1	162	41	10	18	1	106.7224398712	27.7585638816	0.2587720112	10.1469840928	0	0.0426974259165	31.7379333629	1
99	999	PRS3-F[1,2]	SHR3-F[3]	GGTACCTAATAAAACTACAAGCGAGTTACGTTATAACT	AGTTATCAATAAACAGAAAAATAAATTAAGCAGGTACC	DMSO	yes	1	630	134	93	65	46	541.4418852496	103.16875056	50.7723123952	17.9762787216	5.7105681848	0.123955847373	84.8772398761	1
100	1000	PRS3-F[1,2]	PRS3-F[3]	GGTACCTAATAAAACTACAAGCGAGTTACGTTATAACT	AGTTATGTATTAACGAGTAACCCGTTTACTATGGTACC	DMSO	yes	1	816	2792	4378	4696	4579	709.1809923136	2760.221005632	4336.4611720784	4657.8727221944	4545.1767009488	1.12814821425	224.726165363	1
1	1001	ho::NatMX	ho::HphMX	GGTACCTTACAAAAGTTAAACTAGATTCTATTATAACT	AGTTATTGTAAAACACAAAAATCTATTATGAGGGTACC	DMSO	yes	1	463	59	6	9	3	397.251870068	51.1750163568	0	2.8478615776	0	-0.175985492161	17.1332855967	0
2	1002	ho::NatMX	FPR1-F[3]	GGTACCTTACAAAAGTTAAACTAGATTCTATTATAACT	AGTTATCTCGAAAATACCAAAATGATTGTAGCGGTACC	DMSO	yes	1	696	98	19	8	1	612.413727148	84.814466856	11.0176718552	0.9081737376	0	-0.12369618081	19.4260044686	0
3	1003	ho::NatMX	RPB9-F[3]	GGTACCTTACAAAAGTTAAACTAGATTCTATTATAACT	AGTTATTGTAGAATCTCAAAGCAGTTTAATTGGTACC	DMSO	yes	1	578	84	18	5	18	507.941983188	75.5988754096	11.7665966536	0	11.856515272	-0.08892891716	44.855481417	1
4	1004	ho::NatMX	SNQ2-F[3]	GGTACCTTACAAAAGTTAAACTAGATTCTATTATAACT	AGTTATATATCAAAAAAAAATCCGATTGTTTAGGTACC	DMSO	yes	1	282	34	4	3	0	238.5363796192	26.8403219744	0	0	0	0.0259346375226	19.5944627785	0
5	1005	ho::NatMX	PDR5-F[3]	GGTACCTTACAAAAGTTAAACTAGATTCTATTATAACT	AGTTATAGGGCAATGTGCAAGGACATTAGACAGGTACC	DMSO	yes	1	675	127	26	0	2	574.928409832	117.5003209448	19.6487669832	0	0	0.00569287679979	17.5871034277	0
6	1006	ho::NatMX	HXT1-F[3]	GGTACCTTACAAAAGTTAAACTAGATTCTATTATAACT	AGTTATCTTGCAAGAACAAATCTGTTTTGCTGGTACC	DMSO	yes	1	748	100	15	15	5	668.8146005288	91.0063495016	8.6878491016	8.8250973088	0	-0.130967894813	32.5593267558	1
7	1007	ho::NatMX	IMD3-F[3]	GGTACCTTACAAAAGTTAAACTAGATTCTATTATAACT	AGTTATGACCAAATTAGGAAGAGAGTTATACGGGTACC	DMSO	yes	1	644	94	23	18	6	549.7491515016	77.6323550504	13.1280222648	9.6368157952	0	-0.0870220572562	36.98548111	1
8	1008	ho::NatMX	DBP2-F[3]	GGTACCTTACAAAAGTTAAACTAGATTCTATTATAACT	AGTTATCGAATAAAACCTAATACTGTTATGGAGGTACC	DMSO	yes	1	505	53	11	15	1	426.8202408008	44.007873684	4.6731933072	8.816891584	0	-0.207538237392	33.5043876103	1
9	1009	ho::NatMX	SHR3-F[3]	GGTACCTTACAAAAGTTAAACTAGATTCTATTATAACT	AGTTATCCGTTAAAAAAGAATATCATTTAGATGGTACC	DMSO	yes	1	625	55	25	14	5	548.3502506432	43.5848047136	17.740034816	7.1494296096	0	-0.228176956642	47.1325654673	1
10	1010	ho::NatMX	PRS3-F[3]	GGTACCTTACAAAAGTTAAACTAGATTCTATTATAACT	AGTTATTCGCTAACACCAAACATACTTCTAAAGGTACC	DMSO	yes	1	499	90	13	6	2	423.195467348	77.8181409664	5.5222395032	0	0	-0.0681091274164	12.5473094185	0
1	1011	ho::NatMX	ho::HphMX	GGTACCTTACAAAAGTTAAACTAGATTCTATTATAACT	AGTTATAAACAAAGTAAGAACAAGTTTACTGTGGTACC	DMSO	yes	1	685	133	15	0	15	604.2055760936	124.9616308208	8.7741068368	0	8.8580731504	-0.0277381090231	34.7751335801	1
2	1012	ho::NatMX	FPR1-F[3]	GGTACCTTACAAAAGTTAAACTAGATTCTATTATAACT	AGTTATATAATAACAGCCAATAAGGTTACGCTGGTACC	DMSO	yes	1	524	64	15	1	0	435.840458292	49.549395464	6.5517488392	0	0	-0.191657498815	14.9131223601	0
3	1013	ho::NatMX	RPB9-F[3]	GGTACCTTACAAAAGTTAAACTAGATTCTATTATAACT	AGTTATCAAAGAACCATGAACAATCTTGACAGGGTACC	DMSO	yes	1	476	85	23	6	7	404.9674698768	76.409876792	16.731306084	0	0.856364950400001	0.00492863368416	22.9661766036	1
4	1014	ho::NatMX	SNQ2-F[3]	GGTACCTTACAAAAGTTAAACTAGATTCTATTATAACT	AGTTATGACAAAATCAGAAACAGGCTTGCGGGGGTACC	DMSO	yes	1	527	81	6	0	0	455.6921159928	73.2870437632	0	0	0	0.0259346375226	16.5514871676	0
5	1015	ho::NatMX	PDR5-F[3]	GGTACCTTACAAAAGTTAAACTAGATTCTATTATAACT	AGTTATTTACGAAACGTCAAACTATTTTTTGAGGTACC	DMSO	yes	1	519	112	18	7	5	445.805343292	103.3588166816	11.7345143176	0.8332652192	0	0.026827053934	15.8924788963	0
6	1016	ho::NatMX	HXT1-F[3]	GGTACCTTACAAAAGTTAAACTAGATTCTATTATAACT	AGTTATCAGAAAACAATAAACAAGTTTAAGAGGGTACC	DMSO	yes	1	563	27	15	0	0	492.427191144	18.055504384	8.6868283	0	0	-0.514893947745	24.3220900286	1
7	1017	ho::NatMX	IMD3-F[3]	GGTACCTTACAAAAGTTAAACTAGATTCTATTATAACT	AGTTATATTGCAAACCAAAATAGGTTTTAAGTGGTACC	DMSO	yes	1	658	44	12	3	0	570.4079267312	28.5937330992	2.4978441016	0	0	-0.474148398107	13.6308671182	0
8	1018	ho::NatMX	DBP2-F[3]	GGTACCTTACAAAAGTTAAACTAGATTCTATTATAACT	AGTTATGCCGAAACACATAAGCGTATTAAAATGGTACC	DMSO	yes	1	367	146	11	12	2	321.8627068808	138.2759934408	4.7585031552	5.8283871616	0	0.156866546318	27.0578156574	1
9	1019	ho::NatMX	SHR3-F[3]	GGTACCTTACAAAAGTTAAACTAGATTCTATTATAACT	AGTTATTTGCAAAAACAAAAAGCATTTTGAAAGGTACC	DMSO	yes	1	357	86	8	10	1	291.6206048344	74.6221471824	0.6494022168	3.0725529344	0	-0.00865259923528	22.0444287071	1
10	1020	ho::NatMX	PRS3-F[3]	GGTACCTTACAAAAGTTAAACTAGATTCTATTATAACT	AGTTATTTATTAAACAGAAACGGGCTTGTTATGGTACC	DMSO	yes	1	714	156	20	4	9	627.7703298616	144.7356987712	12.9694964328	0	2.7361350016	0.0123207922728	22.280402012	1
1	1021	ho::NatMX	ho::HphMX	GGTACCTTACAAAAGTTAAACTAGATTCTATTATAACT	AGTTATGATATAAGGTATAACGAAATTGCTAGGGTACC	DMSO	yes	1	564	64	5	12	8	484.364456788	55.9597255928	0	5.842794448	1.8578408352	-0.201255325861	31.1038535514	1
2	1022	ho::NatMX	FPR1-F[3]	GGTACCTTACAAAAGTTAAACTAGATTCTATTATAACT	AGTTATTACTCAAATAACAATGATCTTGATACGGTACC	DMSO	yes	1	1	0	0	0	0	0	0	0	0	0	0.0259346375226	0	0
3	1023	ho::NatMX	RPB9-F[3]	GGTACCTTACAAAAGTTAAACTAGATTCTATTATAACT	AGTTATAAAAGAATCCTAAATAGTTTTGATGTGGTACC	DMSO	yes	1	464	34	4	5	0	405.0016317984	26.444415596	0	0	0	0.0259346375226	52.773566782	0
4	1024	ho::NatMX	SNQ2-F[3]	GGTACCTTACAAAAGTTAAACTAGATTCTATTATAACT	AGTTATAATGCAACACTAAATATATTTATAAAGGTACC	DMSO	yes	1	128	23	3	9	0	100.8085969728	16.1825009232	0	2.8495632256	0	-0.0702855830319	15.9704366404	0
5	1025	ho::NatMX	PDR5-F[3]	GGTACCTTACAAAAGTTAAACTAGATTCTATTATAACT	AGTTATAACTAAAAGGATAATAAAGTTACAACGGTACC	DMSO	yes	1	471	65	19	9	0	412.8564260296	57.0782307744	12.7556594936	2.8364416288	0	-0.0840478666329	25.9265948789	1
6	1026	ho::NatMX	HXT1-F[3]	GGTACCTTACAAAAGTTAAACTAGATTCTATTATAACT	AGTTATCCGTAAAAATGAAAGTAAATTGTGATGGTACC	DMSO	yes	1	461	47	15	6	1	393.1831243656	37.9663397136	8.6851512688	0	0	-0.217302941103	18.3849485125	0
7	1027	ho::NatMX	IMD3-F[3]	GGTACCTTACAAAAGTTAAACTAGATTCTATTATAACT	AGTTATCCTAAAAATACAAAGGACATTGGTTAGGTACC	DMSO	yes	1	734	74	15	4	3	648.0696275616	58.554866448	5.3719938472	0	0	-0.281320869442	14.6538375683	0
8	1028	ho::NatMX	DBP2-F[3]	GGTACCTTACAAAAGTTAAACTAGATTCTATTATAACT	AGTTATCAGTAAAGTCTTAAATATGTTTGACTGGTACC	DMSO	yes	1	558	152	29	8	3	485.29619152	143.3199500304	22.6958696856	1.8285384192	0	0.118127749472	17.8457477613	0
9	1029	ho::NatMX	SHR3-F[3]	GGTACCTTACAAAAGTTAAACTAGATTCTATTATAACT	AGTTATTCAACAAGCGCAAAAACCTTTAACTAGGTACC	DMSO	yes	1	611	120	40	29	6	526.6666800888	107.8695821224	32.40718058	22.0589397504	0	0.0917381637681	61.679025496	1
10	1030	ho::NatMX	PRS3-F[3]	GGTACCTTACAAAAGTTAAACTAGATTCTATTATAACT	AGTTATAGAGAAAACCGTAACCGTATTTGTAAGGTACC	DMSO	yes	1	229	52	18	6	0	152.2448978528	40.313881292	10.6721515096	0	0	0.122391358006	14.3441600853	0
1	1031	ho::NatMX	ho::HphMX	GGTACCTTACAAAAGTTAAACTAGATTCTATTATAACT	AGTTATGTAAAAATGTTTAATGGTTTTGTAACGGTACC	DMSO	yes	1	468	82	8	0	0	394.5371725528	74.0702288168	1.7866481136	0	0	-0.0931151917687	12.7739882197	0
2	1032	ho::NatMX	FPR1-F[3]	GGTACCTTACAAAAGTTAAACTAGATTCTATTATAACT	AGTTATTAGCTAAATCTTAATTTACTTAATCAGGTACC	DMSO	yes	1	572	191	46	33	6	493.1330532816	178.3822248	38.606966036	26.1664460896	0	0.236506518979	47.8961200346	1
3	1033	ho::NatMX	RPB9-F[3]	GGTACCTTACAAAAGTTAAACTAGATTCTATTATAACT	AGTTATGCATTAAATTAAAAATGTATTTCTATGGTACC	DMSO	yes	1	320	48	9	0	0	281.8806393504	41.1623055064	2.8299592672	0	0	-0.137114047454	11.5942981534	0
4	1034	ho::NatMX	SNQ2-F[3]	GGTACCTTACAAAAGTTAAACTAGATTCTATTATAACT	AGTTATCTCTCAAATTATAATATTATTCCTTTGGTACC	DMSO	yes	1	227	12	9	15	0	190.5279738912	5.1443963632	2.830105096	8.8518320896	0	-0.541731350592	37.7143132941	1
5	1035	ho::NatMX	PDR5-F[3]	GGTACCTTACAAAAGTTAAACTAGATTCTATTATAACT	AGTTATTTATGAACTGATAAGAGAATTCCAATGGTACC	DMSO	yes	1	485	55	13	5	0	432.480828408	47.0789928656	6.7748359808	0	0	-0.201775800613	15.3797728527	0
6	1036	ho::NatMX	HXT1-F[3]	GGTACCTTACAAAAGTTAAACTAGATTCTATTATAACT	AGTTATAATTTAAATCCAAATTAGATTACGAGGGTACC	DMSO	yes	1	487	44	9	4	0	425.7676737656	36.0454608528	2.7497534272	0	0	-0.30607830389	12.6235335815	0
7	1037	ho::NatMX	IMD3-F[3]	GGTACCTTACAAAAGTTAAACTAGATTCTATTATAACT	AGTTATGACAAAAATTGGAAGGGTGTTAGGTAGGTACC	DMSO	yes	1	839	80	18	9	0	734.546691504	62.9499023808	7.8588952144	0.655382665600001	0	-0.281458167662	20.3626080564	1
8	1038	ho::NatMX	DBP2-F[3]	GGTACCTTACAAAAGTTAAACTAGATTCTATTATAACT	AGTTATAAAAAAAAACAGAATATATTTACGTAGGTACC	DMSO	yes	1	337	115	22	11	3	293.6584930808	107.166252308	15.756461552	4.8326601888	0	0.185575856868	19.2537979023	0
9	1039	ho::NatMX	SHR3-F[3]	GGTACCTTACAAAAGTTAAACTAGATTCTATTATAACT	AGTTATAGTTTAAGTAATAAATATGTTACTTTGGTACC	DMSO	yes	1	418	65	12	0	0	361.4247459776	54.7748101224	5.0183490808	0	0	-0.116069846177	12.7001701211	0
10	1040	ho::NatMX	PRS3-F[3]	GGTACCTTACAAAAGTTAAACTAGATTCTATTATAACT	AGTTATGGGTGAACAATCAAAATACTTGTAGCGGTACC	DMSO	yes	1	895	108	22	2	1	764.0025770864	92.989258432	14.2188426848	0	0	-0.164317665226	19.466156166	0
1	1041	ho::NatMX	ho::HphMX	GGTACCTTACAAAAGTTAAACTAGATTCTATTATAACT	AGTTATAGCATAATGGTGAAGAGTATTAAAGTGGTACC	DMSO	yes	1	551	90	12	17	3	476.9744928768	82.1106196504	5.7858460552	10.8469162176	0	-0.0630917242228	33.7154047404	1
2	1042	ho::NatMX	FPR1-F[3]	GGTACCTTACAAAAGTTAAACTAGATTCTATTATAACT	AGTTATAAATTAAGTCCAAAACGACTTGATCTGGTACC	DMSO	yes	1	638	191	29	9	7	554.4209102928	177.6136558248	20.9387784744	1.74163912	0.4385802272	0.123216695637	19.0349632318	0
3	1043	ho::NatMX	RPB9-F[3]	GGTACCTTACAAAAGTTAAACTAGATTCTATTATAACT	AGTTATCTTCGAACCCTCAATCCCCTTCCCCGGGTACC	DMSO	yes	1	490	93	14	7	17	418.3832407664	85.0915673704	7.7700236304	0.841508758400001	10.8568705776	-0.0115355725612	41.1124355981	1
4	1044	ho::NatMX	SNQ2-F[3]	GGTACCTTACAAAAGTTAAACTAGATTCTATTATAACT	AGTTATTGCATAAATAATAAGCATTTTTATGAGGTACC	DMSO	yes	1	337	54	7	6	0	281.5022176976	46.4726129704	0.7985331608	0	0	-0.135339757555	11.4882238101	0
5	1045	ho::NatMX	PDR5-F[3]	GGTACCTTACAAAAGTTAAACTAGATTCTATTATAACT	AGTTATTCGCTAAGACGTAAGGAGCTTTTAAAGGTACC	DMSO	yes	1	541	80	24	0	1	459.281344796	71.2197350376	17.696671744	0	0	-0.0548356029331	21.5578878635	1
6	1046	ho::NatMX	HXT1-F[3]	GGTACCTTACAAAAGTTAAACTAGATTCTATTATAACT	AGTTATTATCGAAGGTTGAAAAAATTTTAAATGGTACC	DMSO	yes	1	383	62	9	0	0	336.0333993384	54.017644524	2.7577740112	0	0	-0.118615173037	11.7135641275	0
7	1047	ho::NatMX	IMD3-F[3]	GGTACCTTACAAAAGTTAAACTAGATTCTATTATAACT	AGTTATAACGCAAATCAAAATCCGGTTCTGCAGGTACC	DMSO	yes	1	814	55	25	8	0	718.3388607392	38.2261604408	14.9813914064	0	0	-0.39634341115	30.7549289313	1
8	1048	ho::NatMX	DBP2-F[3]	GGTACCTTACAAAAGTTAAACTAGATTCTATTATAACT	AGTTATACTCAAACTGACAACCGCTTTTATCCGGTACC	DMSO	yes	1	193	26	5	14	0	148.7821494152	18.2325542424	0	7.8265720704	0	-0.155044128173	26.6563333332	1
9	1049	ho::NatMX	SHR3-F[3]	GGTACCTTACAAAAGTTAAACTAGATTCTATTATAACT	AGTTATCAATAAACAGAAAAATAAATTAAGCAGGTACC	DMSO	yes	1	537	83	17	23	5	466.9922652016	71.20147284	9.5689047192	16.0621917888	0	-0.0646329384113	45.9364753292	1
10	1050	ho::NatMX	PRS3-F[3]	GGTACCTTACAAAAGTTAAACTAGATTCTATTATAACT	AGTTATGTATTAACGAGTAACCCGTTTACTATGGTACC	DMSO	yes	1	723	178	18	17	0	638.8414699456	165.984276848	10.5935497864	10.2357976992	0	0.0469324409068	29.8572336337	1
11	1051	HOM3-F[1,2]	ho::HphMX	GGTACCATGCAAATGTGTAAGCGACTTGTAACATAACT	AGTTATTGTAAAACACAAAAATCTATTATGAGGGTACC	DMSO	yes	1	472	85	18	1	0	400.235365964	71.9164270208	9.7673683264	0	0	-0.0453959195087	14.4588522558	0
12	1052	HOM3-F[1,2]	FPR1-F[3]	GGTACCATGCAAATGTGTAAGCGACTTGTAACATAACT	AGTTATCTCGAAAATACCAAAATGATTGTAGCGGTACC	DMSO	yes	1	713	3750	7634	7837	8032	621.596742804	3714.826380736	7568.3166165576	7771.4203347176	7963.6830945392	1.160474902	109.836056252	1
13	1053	HOM3-F[1,2]	RPB9-F[3]	GGTACCATGCAAATGTGTAAGCGACTTGTAACATAACT	AGTTATTGTAGAATCTCAAAGCAGTTTAATTGGTACC	DMSO	yes	1	691	144	31	19	1	614.490463724	128.5422338176	21.8412374168	11.726511488	0	0.0378038249084	36.7952613952	1
14	1054	HOM3-F[1,2]	SNQ2-F[3]	GGTACCATGCAAATGTGTAAGCGACTTGTAACATAACT	AGTTATATATCAAAAAAAAATCCGATTGTTTAGGTACC	DMSO	yes	1	338	76	8	4	4	290.7691466016	65.6580548864	0.8325367008	0	0	-0.052760541468	13.5152624886	0
15	1055	HOM3-F[1,2]	PDR5-F[3]	GGTACCATGCAAATGTGTAAGCGACTTGTAACATAACT	AGTTATAGGGCAATGTGCAAGGACATTAGACAGGTACC	DMSO	yes	1	691	105	29	20	7	581.447491736	85.0152503488	16.0330248216	11.7370704744	0	-0.0676005059236	41.9358591002	1
16	1056	HOM3-F[1,2]	HXT1-F[3]	GGTACCATGCAAATGTGTAAGCGACTTGTAACATAACT	AGTTATCTTGCAAGAACAAATCTGTTTTGCTGGTACC	DMSO	yes	1	754	88	34	8	2	667.4418152024	70.1005205696	22.2961448408	0	0	-0.169589138569	30.7956782698	1
17	1057	HOM3-F[1,2]	IMD3-F[3]	GGTACCATGCAAATGTGTAAGCGACTTGTAACATAACT	AGTTATGACCAAATTAGGAAGAGAGTTATACGGGTACC	DMSO	yes	1	685	170	223	154	144	581.8557458168	121.7133599424	96.2438210024	9.0265487552	0	0.19549935248	90.0412730877	1
18	1058	HOM3-F[1,2]	DBP2-F[3]	GGTACCATGCAAATGTGTAAGCGACTTGTAACATAACT	AGTTATCGAATAAAACCTAATACTGTTATGGAGGTACC	DMSO	yes	1	502	51	42	6	2	416.5489590584	33.106801504	29.8224748336	0	0	-0.173942452543	48.8759982986	1
19	1059	HOM3-F[1,2]	SHR3-F[3]	GGTACCATGCAAATGTGTAAGCGACTTGTAACATAACT	AGTTATCCGTTAAAAAAGAATATCATTTAGATGGTACC	DMSO	yes	1	485	103	74	62	60	401.2333993536	75.1216860416	31.663127808	11.4862861896	16.6747842544	0.105086903829	85.4700749108	1
20	1060	HOM3-F[1,2]	PRS3-F[3]	GGTACCATGCAAATGTGTAAGCGACTTGTAACATAACT	AGTTATTCGCTAACACCAAACATACTTCTAAAGGTACC	DMSO	yes	1	624	129	133	81	60	541.163927404	97.9623760384	83.6240615816	28.7459090368	18.1957526176	0.20993772014	154.627509864	1
11	1061	HOM3-F[1,2]	ho::HphMX	GGTACCATGCAAATGTGTAAGCGACTTGTAACATAACT	AGTTATAAACAAAGTAAGAACAAGTTTACTGTGGTACC	DMSO	yes	1	727	29	18	12	1	638.6703850328	15.0370962048	9.0839638384	4.91542624	0	-0.643768919533	41.2298804488	1
12	1062	HOM3-F[1,2]	FPR1-F[3]	GGTACCATGCAAATGTGTAAGCGACTTGTAACATAACT	AGTTATATAATAACAGCCAATAAGGTTACGCTGGTACC	DMSO	yes	1	718	4125	8634	9479	9486	621.561874316	4084.613205184	8553.2581521496	9388.1695166784	9391.941466648	1.1712473676	106.493242152	1
13	1063	HOM3-F[1,2]	RPB9-F[3]	GGTACCATGCAAATGTGTAAGCGACTTGTAACATAACT	AGTTATCAAAGAACCATGAACAATCTTGACAGGGTACC	DMSO	yes	1	494	172	64	20	6	416.4175886064	155.763397952	53.700658892	12.3038147304	0	0.276030585104	34.6546059117	1
14	1064	HOM3-F[1,2]	SNQ2-F[3]	GGTACCATGCAAATGTGTAAGCGACTTGTAACATAACT	AGTTATGACAAAATCAGAAACAGGCTTGCGGGGGTACC	DMSO	yes	1	575	87	25	0	1	497.1144420744	74.3780756992	16.597695488	0	0	-0.0742101296419	20.7123475841	1
15	1065	HOM3-F[1,2]	PDR5-F[3]	GGTACCATGCAAATGTGTAAGCGACTTGTAACATAACT	AGTTATTTACGAAACGTCAAACTATTTTTTGAGGTACC	DMSO	yes	1	631	80	36	10	0	551.037229316	63.5529866496	25.8043478488	2.1904658792	0	-0.10536084097	39.8069855226	1
16	1066	HOM3-F[1,2]	HXT1-F[3]	GGTACCATGCAAATGTGTAAGCGACTTGTAACATAACT	AGTTATCAGAAAACAATAAACAAGTTTAAGAGGGTACC	DMSO	yes	1	641	166	34	18	1	563.923711512	148.303080704	22.2631529	9.463144084	0	0.0958164345958	28.8798727758	1
17	1067	HOM3-F[1,2]	IMD3-F[3]	GGTACCATGCAAATGTGTAAGCGACTTGTAACATAACT	AGTTATATTGCAAACCAAAATAGGTTTTAAGTGGTACC	DMSO	yes	1	649	201	219	165	179	553.1866197776	156.6750593152	104.1963298408	33.444219016	37.4938156752	0.336303640159	163.02184794	1
18	1068	HOM3-F[1,2]	DBP2-F[3]	GGTACCATGCAAATGTGTAAGCGACTTGTAACATAACT	AGTTATGCCGAAACACATAAGCGTATTAAAATGGTACC	DMSO	yes	1	353	102	11	7	2	303.9265428984	89.3325389248	1.5796584576	0	0	0.02401661105	15.6870469603	0
19	1069	HOM3-F[1,2]	SHR3-F[3]	GGTACCATGCAAATGTGTAAGCGACTTGTAACATAACT	AGTTATTTGCAAAAACAAAAAGCATTTTGAAAGGTACC	DMSO	yes	1	496	111	100	90	59	424.6413187112	83.2755689344	54.7339147784	34.6854900544	12.4406758704	0.214594952093	127.358059339	1
20	1070	HOM3-F[1,2]	PRS3-F[3]	GGTACCATGCAAATGTGTAAGCGACTTGTAACATAACT	AGTTATTTATTAAACAGAAACGGGCTTGTTATGGTACC	DMSO	yes	1	545	104	79	42	30	450.6865360968	76.7434985472	44.0792447864	12.3212219008	2.6180011648	0.0991118572661	72.1284460443	1
11	1071	HOM3-F[1,2]	ho::HphMX	GGTACCATGCAAATGTGTAAGCGACTTGTAACATAACT	AGTTATGATATAAGGTATAACGAAATTGCTAGGGTACC	DMSO	yes	1	632	104	20	5	14	544.946236524	90.0292450368	11.0415456288	0	7.4897180256	-0.0702737103485	34.1714543003	1
12	1072	HOM3-F[1,2]	FPR1-F[3]	GGTACCATGCAAATGTGTAAGCGACTTGTAACATAACT	AGTTATTACTCAAATAACAATGATCTTGATACGGTACC	DMSO	yes	1	0	2	10	220	112	0	0	3.8270080592	212.549403908	105.5061229232	1.41374433126	119.923278757	0
13	1073	HOM3-F[1,2]	RPB9-F[3]	GGTACCATGCAAATGTGTAAGCGACTTGTAACATAACT	AGTTATAAAAGAATCCTAAATAGTTTTGATGTGGTACC	DMSO	yes	1	589	115	37	8	10	524.6664100832	103.026582176	28.73908952	0.9130648056	3.4545646736	0.0416236865134	37.3027660136	1
14	1074	HOM3-F[1,2]	SNQ2-F[3]	GGTACCATGCAAATGTGTAAGCGACTTGTAACATAACT	AGTTATAATGCAACACTAAATATATTTATAAAGGTACC	DMSO	yes	1	199	27	3	9	0	169.6837886144	18.0681246592	0	2.2082441056	0	-0.224100968652	15.5252733482	0
15	1075	HOM3-F[1,2]	PDR5-F[3]	GGTACCATGCAAATGTGTAAGCGACTTGTAACATAACT	AGTTATAACTAAAAGGATAATAAAGTTACAACGGTACC	DMSO	yes	1	623	48	39	33	2	559.6074823608	34.5175876864	29.4877523368	25.3888263688	0	-0.239946951791	103.744364295	1
16	1076	HOM3-F[1,2]	HXT1-F[3]	GGTACCATGCAAATGTGTAAGCGACTTGTAACATAACT	AGTTATCCGTAAAAATGAAAGTAAATTGTGATGGTACC	DMSO	yes	1	548	63	20	6	1	473.9578128888	44.9356460416	8.2089518544	0	0	-0.23617958227	17.6030491764	0
17	1077	HOM3-F[1,2]	IMD3-F[3]	GGTACCATGCAAATGTGTAAGCGACTTGTAACATAACT	AGTTATCCTAAAAATACAAAGGACATTGGTTAGGTACC	DMSO	yes	1	821	166	205	153	150	727.0160431968	121.514895488	86.1288948536	21.538676392	1.35768521920002	0.118166987599	116.874008012	1
18	1078	HOM3-F[1,2]	DBP2-F[3]	GGTACCATGCAAATGTGTAAGCGACTTGTAACATAACT	AGTTATCAGTAAAGTCTTAAATATGTTTGACTGGTACC	DMSO	yes	1	599	117	14	5	0	519.57762096	100.3928228224	2.5553672328	0	0	-0.0843424133609	13.7941999594	0
19	1079	HOM3-F[1,2]	SHR3-F[3]	GGTACCATGCAAATGTGTAAGCGACTTGTAACATAACT	AGTTATTCAACAAGCGCAAAAACCTTTAACTAGGTACC	DMSO	yes	1	616	161	150	91	59	523.7742930824	130.1743575744	96.90539854	34.8353736704	8.5409973552	0.300133388846	125.154991419	1
20	1080	HOM3-F[1,2]	PRS3-F[3]	GGTACCATGCAAATGTGTAAGCGACTTGTAACATAACT	AGTTATAGAGAAAACCGTAACCGTATTTGTAAGGTACC	DMSO	yes	1	705	188	122	58	32	621.1174128544	159.005249952	77.4691637448	14.3344459496	0	0.20111290693	64.8030654873	1
11	1081	HOM3-F[1,2]	ho::HphMX	GGTACCATGCAAATGTGTAAGCGACTTGTAACATAACT	AGTTATGTAAAAATGTTTAATGGTTTTGTAACGGTACC	DMSO	yes	1	686	110	9	2	7	605.7419909544	96.4846127808	0.489293396800001	0	0.3959757536	-0.159732918399	18.9785649882	0
12	1082	HOM3-F[1,2]	FPR1-F[3]	GGTACCATGCAAATGTGTAAGCGACTTGTAACATAACT	AGTTATTAGCTAAATCTTAATTTACTTAATCAGGTACC	DMSO	yes	1	522	2144	2897	2935	2739	435.7924107568	2111.1660288	2850.362392668	2885.5489316696	2691.1282840624	1.10273312409	152.389440579	1
13	1083	HOM3-F[1,2]	RPB9-F[3]	GGTACCATGCAAATGTGTAAGCGACTTGTAACATAACT	AGTTATGCATTAAATTAAAAATGTATTTCTATGGTACC	DMSO	yes	1	255	4	3	0	0	213.6528253792	0	0	0	0	0.0259346375226	4.86562486058	0
14	1084	HOM3-F[1,2]	SNQ2-F[3]	GGTACCATGCAAATGTGTAAGCGACTTGTAACATAACT	AGTTATCTCTCAAATTATAATATTATTCCTTTGGTACC	DMSO	yes	1	263	28	15	1	0	223.4664324576	18.9111012992	7.893807448	0	0	-0.219366784013	19.3061234056	0
15	1085	HOM3-F[1,2]	PDR5-F[3]	GGTACCATGCAAATGTGTAAGCGACTTGTAACATAACT	AGTTATTTATGAACTGATAAGAGAATTCCAATGGTACC	DMSO	yes	1	363	77	20	4	4	305.799579784	63.5207281536	11.1075295104	0	0	0.0148315145127	14.7841877166	0
16	1086	HOM3-F[1,2]	HXT1-F[3]	GGTACCATGCAAATGTGTAAGCGACTTGTAACATAACT	AGTTATAATTTAAATCCAAATTAGATTACGAGGGTACC	DMSO	yes	1	547	79	25	6	1	480.2069690888	65.3825475968	15.2968703936	0	0	-0.101898757878	21.012261324	1
17	1087	HOM3-F[1,2]	IMD3-F[3]	GGTACCATGCAAATGTGTAAGCGACTTGTAACATAACT	AGTTATGACAAAAATTGGAAGGGTGTTAGGTAGGTACC	DMSO	yes	1	771	156	183	172	176	656.623507792	104.9010715648	47.5457314672	28.1860130456	10.0153648992	0.0597324843662	115.189318751	1
18	1088	HOM3-F[1,2]	DBP2-F[3]	GGTACCATGCAAATGTGTAAGCGACTTGTAACATAACT	AGTTATAAAAAAAAACAGAATATATTTACGTAGGTACC	DMSO	yes	1	276	47	23	7	1	228.9035854984	33.880311648	13.513674576	0	0	-0.029306170455	21.1890762234	1
19	1089	HOM3-F[1,2]	SHR3-F[3]	GGTACCATGCAAATGTGTAAGCGACTTGTAACATAACT	AGTTATAGTTTAAGTAATAAATATGTTACTTTGGTACC	DMSO	yes	1	488	130	46	25	17	426.3340995648	107.0255255744	12.6581448104	0	0	0.0472087731121	13.5776953628	0
20	1090	HOM3-F[1,2]	PRS3-F[3]	GGTACCATGCAAATGTGTAAGCGACTTGTAACATAACT	AGTTATGGGTGAACAATCAAAATACTTGTAGCGGTACC	DMSO	yes	1	1191	272	118	66	46	1047.4001821072	229.304961792	58.8183854624	20.1619263016	2.761495856	0.0854561387216	68.328487014	1
11	1091	HOM3-F[1,2]	ho::HphMX	GGTACCATGCAAATGTGTAAGCGACTTGTAACATAACT	AGTTATAGCATAATGGTGAAGAGTATTAAAGTGGTACC	DMSO	yes	1	635	100	16	13	6	554.1225176064	86.6510575424	7.4633711576	6.0429436976	0	-0.0928957191345	26.0096273469	1
12	1092	HOM3-F[1,2]	FPR1-F[3]	GGTACCATGCAAATGTGTAAGCGACTTGTAACATAACT	AGTTATAAATTAAGTCCAAAACGACTTGATCTGGTACC	DMSO	yes	1	634	1953	3203	3052	3299	542.6046509744	1916.9988676288	3134.7668108472	2976.02057762	3220.5893954016	1.12240100193	194.352119671	1
13	1093	HOM3-F[1,2]	RPB9-F[3]	GGTACCATGCAAATGTGTAAGCGACTTGTAACATAACT	AGTTATCTTCGAACCCTCAATCCCCTTCCCCGGGTACC	DMSO	yes	1	726	60	20	1	2	647.7743907472	46.5725458624	10.9519960752	0	0	-0.318437364133	22.4487267896	1
14	1094	HOM3-F[1,2]	SNQ2-F[3]	GGTACCATGCAAATGTGTAAGCGACTTGTAACATAACT	AGTTATTGCATAAATAATAAGCATTTTTATGAGGTACC	DMSO	yes	1	468	40	16	1	0	407.5203251248	28.1427794624	7.8734138504	0	0	-0.32059326639	19.670075802	0
15	1095	HOM3-F[1,2]	PDR5-F[3]	GGTACCATGCAAATGTGTAAGCGACTTGTAACATAACT	AGTTATTCGCTAAGACGTAAGGAGCTTTTAAAGGTACC	DMSO	yes	1	530	154	29	9	10	440.652867108	136.9798513856	17.581289472	0.900009448	2.9975710976	0.121809468273	23.9407270739	1
16	1096	HOM3-F[1,2]	HXT1-F[3]	GGTACCATGCAAATGTGTAAGCGACTTGTAACATAACT	AGTTATTATCGAAGGTTGAAAAAATTTTAAATGGTACC	DMSO	yes	1	363	70	18	1	1	311.9125955032	56.267920544	8.5560927856	0	0	-0.0371755328928	14.1635034442	0
17	1097	HOM3-F[1,2]	IMD3-F[3]	GGTACCATGCAAATGTGTAAGCGACTTGTAACATAACT	AGTTATAACGCAAATCAAAATCCGGTTCTGCAGGTACC	DMSO	yes	1	781	214	256	187	189	676.3031083616	164.0394909248	124.5047643632	44.6264880296	30.4725626368	0.305757846706	191.838833592	1
18	1098	HOM3-F[1,2]	DBP2-F[3]	GGTACCATGCAAATGTGTAAGCGACTTGTAACATAACT	AGTTATACTCAAACTGACAACCGCTTTTATCCGGTACC	DMSO	yes	1	330	10	17	6	2	281.9387887096	0	6.6959457576	0	0	0.0259346375226	8.22614891716	0
19	1099	HOM3-F[1,2]	SHR3-F[3]	GGTACCATGCAAATGTGTAAGCGACTTGTAACATAACT	AGTTATCAATAAACAGAAAAATAAATTAAGCAGGTACC	DMSO	yes	1	480	75	82	68	53	403.5458209168	45.54203104	34.1322645896	12.0384570288	2.2410220848	-0.0143348306444	77.7925428754	1
20	1100	HOM3-F[1,2]	PRS3-F[3]	GGTACCATGCAAATGTGTAAGCGACTTGTAACATAACT	AGTTATGTATTAACGAGTAACCCGTTTACTATGGTACC	DMSO	yes	1	738	184	115	50	28	645.9667252288	153.646997888	67.9287843032	4.8798023592	0	0.149675146259	51.0591599122	1
21	1101	DST1-F[1,2]	ho::HphMX	GGTACCTTAGCAAGCTGGAAAAGGTTTCGGGTATAACT	AGTTATTGTAAAACACAAAAATCTATTATGAGGGTACC	DMSO	yes	1	558	24	23	0	4	490.625410012	16.0682303632	16.7701507392	0	0	-0.504636731097	38.6853723525	1
22	1102	DST1-F[1,2]	FPR1-F[3]	GGTACCTTAGCAAGCTGGAAAAGGTTTCGGGTATAACT	AGTTATCTCGAAAATACCAAAATGATTGTAGCGGTACC	DMSO	yes	1	614	94	16	0	9	528.300537732	80.367955544	7.3034445128	0	2.5471039984	-0.11063186896	22.5531118283	1
23	1103	DST1-F[1,2]	RPB9-F[3]	GGTACCTTAGCAAGCTGGAAAAGGTTTCGGGTATAACT	AGTTATTGTAGAATCTCAAAGCAGTTTAATTGGTACC	DMSO	yes	1	550	135	61	14	16	478.197924092	126.4555764304	54.7303863704	7.848183936	9.856992632	0.203388469579	64.6971387947	1
24	1104	DST1-F[1,2]	SNQ2-F[3]	GGTACCTTAGCAAGCTGGAAAAGGTTTCGGGTATAACT	AGTTATATATCAAAAAAAAATCCGATTGTTTAGGTACC	DMSO	yes	1	260	40	7	0	0	215.5179719328	32.7756997856	0.8158848224	0	0	-0.150726480227	10.5996038393	0
25	1105	DST1-F[1,2]	PDR5-F[3]	GGTACCTTAGCAAGCTGGAAAAGGTTTCGGGTATAACT	AGTTATAGGGCAATGTGCAAGGACATTAGACAGGTACC	DMSO	yes	1	713	153	29	9	0	610.365404088	143.2874009752	22.5668769048	2.8378694968	0	0.0531333018717	21.2812983677	1
26	1106	DST1-F[1,2]	HXT1-F[3]	GGTACCTTAGCAAGCTGGAAAAGGTTTCGGGTATAACT	AGTTATCTTGCAAGAACAAATCTGTTTTGCTGGTACC	DMSO	yes	1	621	61	38	0	1	539.8214927992	51.8254991384	31.6211102424	0	0	-0.145653529317	45.7516403575	1
27	1107	DST1-F[1,2]	IMD3-F[3]	GGTACCTTAGCAAGCTGGAAAAGGTTTCGGGTATAACT	AGTTATGACCAAATTAGGAAGAGAGTTATACGGGTACC	DMSO	yes	1	753	151	28	16	2	656.3449697944	133.9841771096	16.6812221672	8.4127290944	0	0.00639675174815	29.4896323965	1
28	1108	DST1-F[1,2]	DBP2-F[3]	GGTACCTTAGCAAGCTGGAAAAGGTTTCGGGTATAACT	AGTTATCGAATAAAACCTAATACTGTTATGGAGGTACC	DMSO	yes	1	572	85	20	4	22	491.8545728472	75.827119916	13.6007727408	0	15.8532422672	-0.0683766387816	53.9292540106	1
29	1109	DST1-F[1,2]	SHR3-F[3]	GGTACCTTAGCAAGCTGGAAAAGGTTTCGGGTATAACT	AGTTATCCGTTAAAAAAGAATATCATTTAGATGGTACC	DMSO	yes	1	579	114	20	8	1	500.4263303488	102.2504887264	12.305850624	1.3974257112	0	-0.00552718088442	17.6958972548	0
30	1110	DST1-F[1,2]	PRS3-F[3]	GGTACCTTAGCAAGCTGGAAAAGGTTTCGGGTATAACT	AGTTATTCGCTAACACCAAACATACTTCTAAAGGTACC	DMSO	yes	1	548	116	31	6	3	470.294609532	103.4352375936	23.0036211848	0	0	0.0484604372917	19.6240379622	0
21	1111	DST1-F[1,2]	ho::HphMX	GGTACCTTAGCAAGCTGGAAAAGGTTTCGGGTATAACT	AGTTATAAACAAAGTAAGAACAAGTTTACTGTGGTACC	DMSO	yes	1	698	97	13	6	0	615.1685647224	88.8413214992	6.7408080752	0	0	-0.139623330253	13.5639490615	0
22	1112	DST1-F[1,2]	FPR1-F[3]	GGTACCTTAGCAAGCTGGAAAAGGTTTCGGGTATAACT	AGTTATATAATAACAGCCAATAAGGTTACGCTGGTACC	DMSO	yes	1	639	111	16	9	0	548.602483228	96.022710136	6.6568940888	1.9771430848	0	-0.0748322237755	17.8996106581	0
23	1113	DST1-F[1,2]	RPB9-F[3]	GGTACCTTAGCAAGCTGGAAAAGGTTTCGGGTATAACT	AGTTATCAAAGAACCATGAACAATCTTGACAGGGTACC	DMSO	yes	1	555	199	67	5	0	482.1968203312	190.254600008	60.681414476	0	0	0.255620502958	23.4861417713	1
24	1114	DST1-F[1,2]	SNQ2-F[3]	GGTACCTTAGCAAGCTGGAAAAGGTTTCGGGTATAACT	AGTTATGACAAAATCAGAAACAGGCTTGCGGGGGTACC	DMSO	yes	1	188	17	4	3	0	114.9139531752	9.1873575168	0	0	0	0.0259346375226	17.0043507489	0
25	1115	DST1-F[1,2]	PDR5-F[3]	GGTACCTTAGCAAGCTGGAAAAGGTTTCGGGTATAACT	AGTTATTTACGAAACGTCAAACTATTTTTTGAGGTACC	DMSO	yes	1	602	80	21	8	1	526.975698228	71.2003039584	14.6858664664	1.8425959224	0	-0.102214699914	25.0273817809	1
26	1116	DST1-F[1,2]	HXT1-F[3]	GGTACCTTAGCAAGCTGGAAAAGGTTTCGGGTATAACT	AGTTATCAGAAAACAATAAACAAGTTTAAGAGGGTACC	DMSO	yes	1	569	145	13	3	4	496.669085496	135.877769216	6.6196937	0	0	0.0317695246084	14.4189402733	0
27	1117	DST1-F[1,2]	IMD3-F[3]	GGTACCTTAGCAAGCTGGAAAAGGTTTCGGGTATAACT	AGTTATATTGCAAACCAAAATAGGTTTTAAGTGGTACC	DMSO	yes	1	526	56	18	3	3	436.1854355408	40.0064825808	7.1944152424	0	0	-0.247607996494	16.8724949084	0
28	1118	DST1-F[1,2]	DBP2-F[3]	GGTACCTTAGCAAGCTGGAAAAGGTTTCGGGTATAACT	AGTTATGCCGAAACACATAAGCGTATTAAAATGGTACC	DMSO	yes	1	287	27	9	11	2	240.7986315672	19.1756068792	2.7191552128	4.8394203552	0	-0.271463237696	25.6888735826	1
29	1119	DST1-F[1,2]	SHR3-F[3]	GGTACCTTAGCAAGCTGGAAAAGGTTTCGGGTATAACT	AGTTATTTGCAAAAACAAAAAGCATTTTGAAAGGTACC	DMSO	yes	1	434	90	17	4	1	367.0042060296	78.2901977776	9.1800818952	0	0	-0.000896108792236	13.3202477518	0
30	1120	DST1-F[1,2]	PRS3-F[3]	GGTACCTTAGCAAGCTGGAAAAGGTTTCGGGTATAACT	AGTTATTTATTAAACAGAAACGGGCTTGTTATGGTACC	DMSO	yes	1	592	81	11	13	5	503.5850130344	69.4109457088	3.6242691192	6.6146197376	0	-0.146890287861	26.8645250181	1
21	1121	DST1-F[1,2]	ho::HphMX	GGTACCTTAGCAAGCTGGAAAAGGTTTCGGGTATAACT	AGTTATGATATAAGGTATAACGAAATTGCTAGGGTACC	DMSO	yes	1	523	40	5	7	2	441.359066492	31.8392955272	0	0.848799356000001	0	-0.373288148989	13.5578997723	0
22	1122	DST1-F[1,2]	FPR1-F[3]	GGTACCTTAGCAAGCTGGAAAAGGTTTCGGGTATAACT	AGTTATTACTCAAATAACAATGATCTTGATACGGTACC	DMSO	yes	1	1	0	0	0	0	0	0	0	0	0	0.0259346375226	0	0
23	1123	DST1-F[1,2]	RPB9-F[3]	GGTACCTTAGCAAGCTGGAAAAGGTTTCGGGTATAACT	AGTTATAAAAGAATCCTAAATAGTTTTGATGTGGTACC	DMSO	yes	1	480	168	50	10	8	419.5593449056	160.354702804	43.76893656	3.8501286632	1.8579597072	0.244362877911	27.1996944219	1
24	1124	DST1-F[1,2]	SNQ2-F[3]	GGTACCTTAGCAAGCTGGAAAAGGTTTCGGGTATAACT	AGTTATAATGCAACACTAAATATATTTATAAAGGTACC	DMSO	yes	1	158	25	8	11	2	130.2341909952	18.1395643568	1.8161883672	4.8532057632	0	-0.0911372808133	22.8404598491	1
25	1125	DST1-F[1,2]	PDR5-F[3]	GGTACCTTAGCAAGCTGGAAAAGGTTTCGGGTATAACT	AGTTATAACTAAAAGGATAATAAAGTTACAACGGTACC	DMSO	yes	1	529	76	21	0	1	469.4374629464	67.9653109856	14.7152091304	0	0	-0.0867823330278	19.7741706381	0
26	1126	DST1-F[1,2]	HXT1-F[3]	GGTACCTTAGCAAGCTGGAAAAGGTTTCGGGTATAACT	AGTTATCCGTAAAAATGAAAGTAAATTGTGATGGTACC	DMSO	yes	1	563	138	15	3	5	493.5002167704	128.7829537264	8.6173665232	0	0	0.0307697300694	13.4475488687	0
27	1127	DST1-F[1,2]	IMD3-F[3]	GGTACCTTAGCAAGCTGGAAAAGGTTTCGGGTATAACT	AGTTATCCTAAAAATACAAAGGACATTGGTTAGGTACC	DMSO	yes	1	483	122	55	6	0	394.8924773344	105.965152752	44.0197758008	0	0	0.16987246273	30.6536407439	1
28	1128	DST1-F[1,2]	DBP2-F[3]	GGTACCTTAGCAAGCTGGAAAAGGTTTCGGGTATAACT	AGTTATCAGTAAAGTCTTAAATATGTTTGACTGGTACC	DMSO	yes	1	540	74	14	0	0	465.47993968	65.1589741296	7.6322402184	0	0	-0.1309823012	14.4448024337	0
29	1129	DST1-F[1,2]	SHR3-F[3]	GGTACCTTAGCAAGCTGGAAAAGGTTTCGGGTATAACT	AGTTATTCAACAAGCGCAAAAACCTTTAACTAGGTACC	DMSO	yes	1	660	103	30	1	0	573.5331068392	90.4899388376	21.84395662	0	0	-0.051786621907	23.5351703545	1
30	1130	DST1-F[1,2]	PRS3-F[3]	GGTACCTTAGCAAGCTGGAAAAGGTTTCGGGTATAACT	AGTTATAGAGAAAACCGTAACCGTATTTGTAAGGTACC	DMSO	yes	1	399	80	9	4	0	320.3181029152	67.962395508	1.2116505544	0	0	-0.0641227631707	13.0784405483	0
21	1131	DST1-F[1,2]	ho::HphMX	GGTACCTTAGCAAGCTGGAAAAGGTTTCGGGTATAACT	AGTTATGTAAAAATGTTTAATGGTTTTGTAACGGTACC	DMSO	yes	1	659	98	24	7	9	583.7002102152	89.9568019032	17.7582113104	0.8494886264	2.8576648672	-0.0614795144969	32.31693951	1
22	1132	DST1-F[1,2]	FPR1-F[3]	GGTACCTTAGCAAGCTGGAAAAGGTTTCGGGTATAACT	AGTTATTAGCTAAATCTTAATTTACTTAATCAGGTACC	DMSO	yes	1	601	127	27	1	4	520.1486348144	113.9716952	19.121194204	0	0	0.0273768507578	16.8416946566	0
23	1133	DST1-F[1,2]	RPB9-F[3]	GGTACCTTAGCAAGCTGGAAAAGGTTTCGGGTATAACT	AGTTATGCATTAAATTAAAAATGTATTTCTATGGTACC	DMSO	yes	1	299	145	24	13	0	260.0080544736	138.1180890536	17.8183131808	6.8552243408	0	0.275929930417	20.0928644005	1
24	1134	DST1-F[1,2]	SNQ2-F[3]	GGTACCTTAGCAAGCTGGAAAAGGTTTCGGGTATAACT	AGTTATCTCTCAAATTATAATATTATTCCTTTGGTACC	DMSO	yes	1	286	39	7	0	0	248.7003379808	32.0990449168	0.818515544	0	0	-0.19928219786	10.6020625731	0
25	1135	DST1-F[1,2]	PDR5-F[3]	GGTACCTTAGCAAGCTGGAAAAGGTTTCGGGTATAACT	AGTTATTTATGAACTGATAAGAGAATTCCAATGGTACC	DMSO	yes	1	351	32	30	1	6	297.215332072	23.9661213744	23.7418198912	0	0	-0.154863069963	41.3762508686	1
26	1136	DST1-F[1,2]	HXT1-F[3]	GGTACCTTAGCAAGCTGGAAAAGGTTTCGGGTATAACT	AGTTATAATTTAAATCCAAATTAGATTACGAGGGTACC	DMSO	yes	1	468	63	13	5	0	405.2644313704	54.9304642672	6.7070134208	0	0	-0.138862938433	14.1591512633	0
27	1137	DST1-F[1,2]	IMD3-F[3]	GGTACCTTAGCAAGCTGGAAAAGGTTTCGGGTATAACT	AGTTATGACAAAAATTGGAAGGGTGTTAGGTAGGTACC	DMSO	yes	1	844	77	13	1	1	736.864126736	59.2584739392	1.3077608816	0	0	-0.351280115645	12.214620363	0
28	1138	DST1-F[1,2]	DBP2-F[3]	GGTACCTTAGCAAGCTGGAAAAGGTTTCGGGTATAACT	AGTTATAAAAAAAAACAGAATATATTTACGTAGGTACC	DMSO	yes	1	286	49	13	3	0	241.6434173672	41.058910892	6.716322128	0	0	-0.0505964917822	13.6488979722	0
29	1139	DST1-F[1,2]	SHR3-F[3]	GGTACCTTAGCAAGCTGGAAAAGGTTTCGGGTATAACT	AGTTATAGTTTAAGTAATAAATATGTTACTTTGGTACC	DMSO	yes	1	408	85	20	7	0	350.0485758784	74.5159108376	12.6920607912	0.5213712992	0	0.0254559295366	16.9902360293	0
30	1140	DST1-F[1,2]	PRS3-F[3]	GGTACCTTAGCAAGCTGGAAAAGGTTTCGGGTATAACT	AGTTATGGGTGAACAATCAAAATACTTGTAGCGGTACC	DMSO	yes	1	1309	153	40	7	6	1174.5957328976	137.427074368	31.5826045472	0.446166975200001	0	-0.152608797847	35.3509275521	1
21	1141	DST1-F[1,2]	ho::HphMX	GGTACCTTAGCAAGCTGGAAAAGGTTTCGGGTATAACT	AGTTATAGCATAATGGTGAAGAGTATTAAAGTGGTACC	DMSO	yes	1	644	93	18	0	0	568.1221773312	84.9997525096	11.7570983128	0	0	-0.102466419785	16.3487538619	0
22	1142	DST1-F[1,2]	FPR1-F[3]	GGTACCTTAGCAAGCTGGAAAAGGTTTCGGGTATAACT	AGTTATAAATTAAGTCCAAAACGACTTGATCTGGTACC	DMSO	yes	1	718	108	20	10	3	632.3079168752	94.1544180952	11.1939660216	3.13195814	0	-0.10009407351	22.7401787099	1
23	1143	DST1-F[1,2]	RPB9-F[3]	GGTACCTTAGCAAGCTGGAAAAGGTTTCGGGTATAACT	AGTTATCTTCGAACCCTCAATCCCCTTCCCCGGGTACC	DMSO	yes	1	650	143	47	9	0	576.5966500176	134.9794927896	40.7351419056	2.8479623848	0	0.102435306196	32.0271142109	1
24	1144	DST1-F[1,2]	SNQ2-F[3]	GGTACCTTAGCAAGCTGGAAAAGGTTTCGGGTATAACT	AGTTATTGCATAAATAATAAGCATTTTTATGAGGTACC	DMSO	yes	1	446	47	17	7	0	389.1554473584	39.3846871896	10.7747039112	0.853353464	0	-0.179732905959	23.996150167	1
25	1145	DST1-F[1,2]	PDR5-F[3]	GGTACCTTAGCAAGCTGGAAAAGGTTTCGGGTATAACT	AGTTATTCGCTAAGACGTAAGGAGCTTTTAAAGGTACC	DMSO	yes	1	668	69	14	5	1	584.219114964	60.0524080024	7.633353216	0	0	-0.227017639117	16.0543741859	0
26	1146	DST1-F[1,2]	HXT1-F[3]	GGTACCTTAGCAAGCTGGAAAAGGTTTCGGGTATAACT	AGTTATTATCGAAGGTTGAAAAAATTTTAAATGGTACC	DMSO	yes	1	286	72	7	4	2	237.9194097656	63.900885076	0.7181433968	0	0	-0.00751071335322	14.1253471239	0
27	1147	DST1-F[1,2]	IMD3-F[3]	GGTACCTTAGCAAGCTGGAAAAGGTTTCGGGTATAACT	AGTTATAACGCAAATCAAAATCCGGTTCTGCAGGTACC	DMSO	yes	1	718	31	23	12	2	619.8961980128	13.5522398792	11.4777459696	4.4398321912	0	-0.651161277541	44.8481496201	1
28	1148	DST1-F[1,2]	DBP2-F[3]	GGTACCTTAGCAAGCTGGAAAAGGTTTCGGGTATAACT	AGTTATACTCAAACTGACAACCGCTTTTATCCGGTACC	DMSO	yes	1	430	55	10	5	0	384.7431618968	47.1294147176	3.6812121128	0	0	-0.188232218141	12.4735170836	0
29	1149	DST1-F[1,2]	SHR3-F[3]	GGTACCTTAGCAAGCTGGAAAAGGTTTCGGGTATAACT	AGTTATCAATAAACAGAAAAATAAATTAAGCAGGTACC	DMSO	yes	1	484	87	12	2	0	412.2495780944	74.84286316	4.0683774088	0	0	-0.0811643817934	12.2967499068	0
30	1150	DST1-F[1,2]	PRS3-F[3]	GGTACCTTAGCAAGCTGGAAAAGGTTTCGGGTATAACT	AGTTATGTATTAACGAGTAACCCGTTTACTATGGTACC	DMSO	yes	1	530	54	33	0	0	443.7126659904	41.611902352	25.1025767896	0	0	-0.15471153715	38.9199595895	1
31	1151	TPO1-F[1,2]	ho::HphMX	GGTACCCACAGAAAAAGTAATTTATTTAGGCGATAACT	AGTTATTGTAAAACACAAAAATCTATTATGAGGGTACC	DMSO	yes	1	334	65	4	4	7	276.63116858	56.6770956192	0	0	0.855494096	-0.0302633902743	13.8096425032	0
32	1152	TPO1-F[1,2]	FPR1-F[3]	GGTACCCACAGAAAAAGTAATTTATTTAGGCGATAACT	AGTTATCTCGAAAATACCAAAATGATTGTAGCGGTACC	DMSO	yes	1	560	44	27	2	0	487.30058838	28.732478064	16.5580810072	0	0	-0.330811211481	33.1321563582	1
33	1153	TPO1-F[1,2]	RPB9-F[3]	GGTACCCACAGAAAAAGTAATTTATTTAGGCGATAACT	AGTTATTGTAGAATCTCAAAGCAGTTTAATTGGTACC	DMSO	yes	1	386	45	13	9	7	324.92713578	35.9307022624	6.6418989896	2.82046336	0.852075824	-0.155511698424	28.533707036	1
34	1154	TPO1-F[1,2]	SNQ2-F[3]	GGTACCCACAGAAAAAGTAATTTATTTAGGCGATAACT	AGTTATATATCAAAAAAAAATCCGATTGTTTAGGTACC	DMSO	yes	1	160	60	10	19	0	121.783075952	52.5390022336	3.7857673376	12.840890624	0	0.234119614314	32.5126193408	1
35	1155	TPO1-F[1,2]	PDR5-F[3]	GGTACCCACAGAAAAAGTAATTTATTTAGGCGATAACT	AGTTATAGGGCAATGTGCAAGGACATTAGACAGGTACC	DMSO	yes	1	685	352	155	60	43	598.13266292	341.5075196912	148.3667614152	53.785951168	36.8462336864	0.469227820283	104.41897044	1
36	1156	TPO1-F[1,2]	HXT1-F[3]	GGTACCCACAGAAAAAGTAATTTATTTAGGCGATAACT	AGTTATCTTGCAAGAACAAATCTGTTTTGCTGGTACC	DMSO	yes	1	543	283	138	41	38	474.082817428	273.1630821104	131.4580199176	34.783974336	31.8482224992	0.476826092933	85.3781658551	1
37	1157	TPO1-F[1,2]	IMD3-F[3]	GGTACCCACAGAAAAAGTAATTTATTTAGGCGATAACT	AGTTATGACCAAATTAGGAAGAGAGTTATACGGGTACC	DMSO	yes	1	575	44	25	7	2	493.135164996	24.6100369776	10.1456643128	0	0	-0.413839385918	24.8320907448	1
38	1158	TPO1-F[1,2]	DBP2-F[3]	GGTACCCACAGAAAAAGTAATTTATTTAGGCGATAACT	AGTTATCGAATAAAACCTAATACTGTTATGGAGGTACC	DMSO	yes	1	370	53	9	8	9	301.947091748	43.165056696	2.4237979792	1.76610048	2.8421939104	-0.126291061845	26.8031529126	1
39	1159	TPO1-F[1,2]	SHR3-F[3]	GGTACCCACAGAAAAAGTAATTTATTTAGGCGATAACT	AGTTATCCGTTAAAAAAGAATATCATTTAGATGGTACC	DMSO	yes	1	492	109	23	25	11	425.262023392	96.0259592384	14.244830976	17.312222912	4.3669298016	0.0748245459549	55.3197138428	1
40	1160	TPO1-F[1,2]	PRS3-F[3]	GGTACCCACAGAAAAAGTAATTTATTTAGGCGATAACT	AGTTATTCGCTAACACCAAACATACTTCTAAAGGTACC	DMSO	yes	1	469	82	19	11	0	402.98842538	68.0327426816	9.7362691352	3.251517696	0	-0.0461659279922	22.0748016671	1
31	1161	TPO1-F[1,2]	ho::HphMX	GGTACCCACAGAAAAAGTAATTTATTTAGGCGATAACT	AGTTATAAACAAAGTAAGAACAAGTTTACTGTGGTACC	DMSO	yes	1	565	68	15	1	0	494.699978516	59.4006536352	8.6594356048	0	0	-0.169858312682	16.1678936215	0
32	1162	TPO1-F[1,2]	FPR1-F[3]	GGTACCCACAGAAAAAGTAATTTATTTAGGCGATAACT	AGTTATATAATAACAGCCAATAAGGTTACGCTGGTACC	DMSO	yes	1	551	74	24	11	4	474.37019802	57.093572016	12.4701298312	1.905954048	0	-0.135098954398	25.2307857141	1
33	1163	TPO1-F[1,2]	RPB9-F[3]	GGTACCCACAGAAAAAGTAATTTATTTAGGCGATAACT	AGTTATCAAAGAACCATGAACAATCTTGACAGGGTACC	DMSO	yes	1	330	79	21	12	4	268.089612808	69.685853648	14.559493924	5.805719488	0	0.122551332508	24.5836188753	1
34	1164	TPO1-F[1,2]	SNQ2-F[3]	GGTACCCACAGAAAAAGTAATTTATTTAGGCGATAACT	AGTTATGACAAAATCAGAAACAGGCTTGCGGGGGTACC	DMSO	yes	1	386	100	18	13	2	323.852966268	91.8222276608	11.696551936	6.84064352	0	0.111763403508	23.7954309263	1
35	1165	TPO1-F[1,2]	PDR5-F[3]	GGTACCCACAGAAAAAGTAATTTATTTAGGCGATAACT	AGTTATTTACGAAACGTCAAACTATTTTTTGAGGTACC	DMSO	yes	1	557	228	64	20	13	493.23142302	218.6197050304	57.5669852936	13.801765824	6.8517339968	0.300499112012	40.1999865582	1
36	1166	TPO1-F[1,2]	HXT1-F[3]	GGTACCCACAGAAAAAGTAATTTATTTAGGCGATAACT	AGTTATCAGAAAACAATAAACAAGTTTAAGAGGGTACC	DMSO	yes	1	369	362	150	52	30	307.48470964	352.226762496	143.4556363	45.77639648	23.8436233696	0.595822198204	38.3154176555	1
37	1167	TPO1-F[1,2]	IMD3-F[3]	GGTACCCACAGAAAAAGTAATTTATTTAGGCGATAACT	AGTTATATTGCAAACCAAAATAGGTTTTAAGTGGTACC	DMSO	yes	1	513	35	20	7	5	436.857895672	16.8555068448	6.0092149176	0	0	-0.510884334986	19.7724700859	0
38	1168	TPO1-F[1,2]	DBP2-F[3]	GGTACCCACAGAAAAAGTAATTTATTTAGGCGATAACT	AGTTATGCCGAAACACATAAGCGTATTAAAATGGTACC	DMSO	yes	1	233	57	5	1	0	193.344676548	48.8079119152	0	0	0	0.0259346375226	8.78061042397	0
39	1169	TPO1-F[1,2]	SHR3-F[3]	GGTACCCACAGAAAAAGTAATTTATTTAGGCGATAACT	AGTTATTTGCAAAAACAAAAAGCATTTTGAAAGGTACC	DMSO	yes	1	428	80	34	16	1	370.948069164	67.0743365856	25.0331997848	8.144768768	0	0.0598754467637	40.7073536117	1
40	1170	TPO1-F[1,2]	PRS3-F[3]	GGTACCCACAGAAAAAGTAATTTATTTAGGCGATAACT	AGTTATTTATTAAACAGAAACGGGCTTGTTATGGTACC	DMSO	yes	1	618	63	12	0	1	543.028781596	50.2214432128	3.7806341608	0	0	-0.279494710392	13.3020770937	0
31	1171	TPO1-F[1,2]	ho::HphMX	GGTACCCACAGAAAAAGTAATTTATTTAGGCGATAACT	AGTTATGATATAAGGTATAACGAAATTGCTAGGGTACC	DMSO	yes	1	430	90	16	7	0	360.69595178	81.3981854032	9.6563709536	0.82252256	0	0.0231021071262	15.6704023196	0
32	1172	TPO1-F[1,2]	FPR1-F[3]	GGTACCCACAGAAAAAGTAATTTATTTAGGCGATAACT	AGTTATTACTCAAATAACAATGATCTTGATACGGTACC	DMSO	yes	1	0	0	0	0	0	0	0	0	0	0	0.0259346375226	0	0
33	1173	TPO1-F[1,2]	RPB9-F[3]	GGTACCCACAGAAAAAGTAATTTATTTAGGCGATAACT	AGTTATAAAAGAATCCTAAATAGTTTTGATGTGGTACC	DMSO	yes	1	377	32	3	0	0	325.432095504	24.026103624	0	0	0	0.0259346375226	39.1478922359	0
34	1174	TPO1-F[1,2]	SNQ2-F[3]	GGTACCCACAGAAAAAGTAATTTATTTAGGCGATAACT	AGTTATAATGCAACACTAAATATATTTATAAAGGTACC	DMSO	yes	1	127	48	12	5	4	102.767857568	40.9822967008	5.7862781128	0	0	0.19039451227	11.105558195	0
35	1175	TPO1-F[1,2]	PDR5-F[3]	GGTACCCACAGAAAAAGTAATTTATTTAGGCGATAACT	AGTTATAACTAAAAGGATAATAAAGTTACAACGGTACC	DMSO	yes	1	376	194	71	31	17	325.166728676	185.5517094336	64.6163602296	24.808684736	10.8539714112	0.426672439116	48.8932549813	1
36	1176	TPO1-F[1,2]	HXT1-F[3]	GGTACCCACAGAAAAAGTAATTTATTTAGGCGATAACT	AGTTATCCGTAAAAATGAAAGTAAATTGTGATGGTACC	DMSO	yes	1	459	299	158	75	24	399.853232836	289.1112492384	151.4517203568	68.771783872	17.8462026112	0.563931584249	68.8304967363	1
37	1177	TPO1-F[1,2]	IMD3-F[3]	GGTACCCACAGAAAAAGTAATTTATTTAGGCGATAACT	AGTTATCCTAAAAATACAAAGGACATTGGTTAGGTACC	DMSO	yes	1	570	61	15	6	1	495.286006096	42.805154912	0.7153489192	0	0	-0.331137763128	11.2964958977	0
38	1178	TPO1-F[1,2]	DBP2-F[3]	GGTACCCACAGAAAAAGTAATTTATTTAGGCGATAACT	AGTTATCAGTAAAGTCTTAAATATGTTTGACTGGTACC	DMSO	yes	1	449	34	16	0	0	385.6532712	24.5693530976	9.4767483416	0	0	-0.329351052114	22.5393419579	1
39	1179	TPO1-F[1,2]	SHR3-F[3]	GGTACCCACAGAAAAAGTAATTTATTTAGGCGATAACT	AGTTATTCAACAAGCGCAAAAACCTTTAACTAGGTACC	DMSO	yes	1	550	61	18	3	2	476.658556028	47.0993849456	8.46760138	0	0	-0.223322869152	17.5565114407	0
40	1180	TPO1-F[1,2]	PRS3-F[3]	GGTACCCACAGAAAAAGTAATTTATTTAGGCGATAACT	AGTTATAGAGAAAACCGTAACCGTATTTGTAAGGTACC	DMSO	yes	1	512	70	13	12	1	445.171480368	56.674976648	4.0863204056	4.551090112	0	-0.16210718365	23.5001050241	1
31	1181	TPO1-F[1,2]	ho::HphMX	GGTACCCACAGAAAAAGTAATTTATTTAGGCGATAACT	AGTTATGTAAAAATGTTTAATGGTTTTGTAACGGTACC	DMSO	yes	1	473	91	5	6	5	409.000949868	82.5413428592	0	0	0	0.0259346375226	10.8147298801	0
32	1182	TPO1-F[1,2]	FPR1-F[3]	GGTACCCACAGAAAAAGTAATTTATTTAGGCGATAACT	AGTTATTAGCTAAATCTTAATTTACTTAATCAGGTACC	DMSO	yes	1	557	147	18	27	4	488.356504296	132.4680112	8.934109396	19.349288512	0	0.0762158867203	44.634840325	1
33	1183	TPO1-F[1,2]	RPB9-F[3]	GGTACCCACAGAAAAAGTAATTTATTTAGGCGATAACT	AGTTATGCATTAAATTAAAAATGTATTTCTATGGTACC	DMSO	yes	1	230	17	2	9	0	196.376076624	9.9561334416	0	2.844020608	0	-0.462455200512	17.6665382311	0
34	1184	TPO1-F[1,2]	SNQ2-F[3]	GGTACCCACAGAAAAAGTAATTTATTTAGGCGATAACT	AGTTATCTCTCAAATTATAATATTATTCCTTTGGTACC	DMSO	yes	1	156	36	8	7	0	123.791840272	28.9329320608	1.790194056	0.842208512	0	0.0186116401263	13.6306895494	0
35	1185	TPO1-F[1,2]	PDR5-F[3]	GGTACCCACAGAAAAAGTAATTTATTTAGGCGATAACT	AGTTATTTATGAACTGATAAGAGAATTCCAATGGTACC	DMSO	yes	1	315	219	80	60	16	269.00049148	210.5526967264	73.6611381888	53.817415744	9.8517961472	0.536609044352	57.1131224865	1
36	1186	TPO1-F[1,2]	HXT1-F[3]	GGTACCCACAGAAAAAGTAATTTATTTAGGCGATAACT	AGTTATAATTTAAATCCAAATTAGATTACGAGGGTACC	DMSO	yes	1	309	226	110	65	15	255.512171836	217.5092558432	103.6025692992	58.805884224	8.8521379744	0.589770664568	49.2315110454	1
37	1187	TPO1-F[1,2]	IMD3-F[3]	GGTACCCACAGAAAAAGTAATTTATTTAGGCGATAACT	AGTTATGACAAAAATTGGAAGGGTGTTAGGTAGGTACC	DMSO	yes	1	739	67	15	10	4	648.36689624	46.7259162752	0	0	0	0.0259346375226	72.4846133937	0
38	1188	TPO1-F[1,2]	DBP2-F[3]	GGTACCCACAGAAAAAGTAATTTATTTAGGCGATAACT	AGTTATAAAAAAAAACAGAATATATTTACGTAGGTACC	DMSO	yes	1	326	65	20	4	0	287.888023548	56.665741752	13.618233072	0	0	0.0207164195479	17.1934271788	0
39	1189	TPO1-F[1,2]	SHR3-F[3]	GGTACCCACAGAAAAAGTAATTTATTTAGGCGATAACT	AGTTATAGTTTAAGTAATAAATATGTTACTTTGGTACC	DMSO	yes	1	348	47	10	4	0	298.514585056	35.5676169456	1.8947072888	0	0	-0.207280926395	11.300201902	0
40	1190	TPO1-F[1,2]	PRS3-F[3]	GGTACCCACAGAAAAAGTAATTTATTTAGGCGATAACT	AGTTATGGGTGAACAATCAAAATACTTGTAGCGGTACC	DMSO	yes	1	1114	129	30	11	1	1000.554169784	111.367911808	20.0278239328	3.475311552	0	-0.176361184353	32.5996007541	1
31	1191	TPO1-F[1,2]	ho::HphMX	GGTACCCACAGAAAAAGTAATTTATTTAGGCGATAACT	AGTTATAGCATAATGGTGAAGAGTATTAAAGTGGTACC	DMSO	yes	1	485	67	12	0	0	420.517367808	58.5936693776	5.6868472072	0	0	-0.140205655534	13.3079765993	0
32	1192	TPO1-F[1,2]	FPR1-F[3]	GGTACCCACAGAAAAAGTAATTTATTTAGGCGATAACT	AGTTATAAATTAAGTCCAAAACGACTTGATCTGGTACC	DMSO	yes	1	688	88	19	19	1	615.306761768	72.4723264112	8.3738614184	10.4239664	0	-0.16589502419	37.2580139036	1
33	1193	TPO1-F[1,2]	RPB9-F[3]	GGTACCCACAGAAAAAGTAATTTATTTAGGCGATAACT	AGTTATCTTCGAACCCTCAATCCCCTTCCCCGGGTACC	DMSO	yes	1	351	137	17	15	0	288.587510584	128.5689870576	10.6499011344	8.819722048	0	0.211042450692	25.2053944358	1
34	1194	TPO1-F[1,2]	SNQ2-F[3]	GGTACCCACAGAAAAAGTAATTTATTTAGGCGATAACT	AGTTATTGCATAAATAATAAGCATTTTTATGAGGTACC	DMSO	yes	1	263	52	27	6	0	214.440593256	44.0626334576	20.7164721688	0	0	0.0986338078962	23.9043394501	1
35	1195	TPO1-F[1,2]	PDR5-F[3]	GGTACCCACAGAAAAAGTAATTTATTTAGGCGATAACT	AGTTATTCGCTAAGACGTAAGGAGCTTTTAAAGGTACC	DMSO	yes	1	476	197	133	79	28	404.90566926	187.4395240944	126.478621184	72.79163456	21.8485643264	0.531632860493	124.547863796	1
36	1196	TPO1-F[1,2]	HXT1-F[3]	GGTACCCACAGAAAAAGTAATTTATTTAGGCGATAACT	AGTTATTATCGAAGGTTGAAAAAATTTTAAATGGTACC	DMSO	yes	1	289	162	115	85	21	247.772520404	153.473219656	108.6212977232	78.789328256	14.8514232448	0.638285587157	88.4506352966	1
37	1197	TPO1-F[1,2]	IMD3-F[3]	GGTACCCACAGAAAAAGTAATTTATTTAGGCGATAACT	AGTTATAACGCAAATCAAAATCCGGTTCTGCAGGTACC	DMSO	yes	1	491	138	35	2	9	407.923123152	118.0838099152	19.8032746704	0	0.8393661952	0.114922538194	18.6688529151	0
38	1198	TPO1-F[1,2]	DBP2-F[3]	GGTACCCACAGAAAAAGTAATTTATTTAGGCGATAACT	AGTTATACTCAAACTGACAACCGCTTTTATCCGGTACC	DMSO	yes	1	381	48	11	0	0	342.134870212	39.7516362256	4.5591534072	0	0	-0.189726975222	13.3257508765	0
39	1199	TPO1-F[1,2]	SHR3-F[3]	GGTACCCACAGAAAAAGTAATTTATTTAGGCGATAACT	AGTTATCAATAAACAGAAAAATAAATTAAGCAGGTACC	DMSO	yes	1	407	85	16	10	1	345.970349496	71.52935096	6.8452345112	2.122199936	0	-0.00714704244386	17.5773714442	0
40	1200	TPO1-F[1,2]	PRS3-F[3]	GGTACCCACAGAAAAAGTAATTTATTTAGGCGATAACT	AGTTATGTATTAACGAGTAACCCGTTTACTATGGTACC	DMSO	yes	1	613	84	28	3	1	539.808775136	70.247972512	18.9027818504	0	0	-0.107781229536	24.6022616055	1
41	1201	FMP45-F[1,2]	ho::HphMX	GGTACCCCCACAAACGTTAAATGTCTTGTAGGATAACT	AGTTATTGTAAAACACAAAAATCTATTATGAGGGTACC	DMSO	yes	1	341	49	9	0	0	276.568417248	41.1025839968	2.7811221568	0	0	-0.132267677352	11.5418976529	0
42	1202	FMP45-F[1,2]	FPR1-F[3]	GGTACCCCCACAAACGTTAAATGTCTTGTAGGATAACT	AGTTATCTCGAAAATACCAAAATGATTGTAGCGGTACC	DMSO	yes	1	712	141	46	4	0	630.124260128	127.511600656	37.6156233512	0	0	0.0447367349974	29.4150774068	1
43	1203	FMP45-F[1,2]	RPB9-F[3]	GGTACCCCCACAAACGTTAAATGTCTTGTAGGATAACT	AGTTATTGTAGAATCTCAAAGCAGTTTAATTGGTACC	DMSO	yes	1	470	34	14	18	0	401.353721568	25.5016764896	7.7462133816	11.8453984	0	-0.314602327524	47.0091972766	1
44	1204	FMP45-F[1,2]	SNQ2-F[3]	GGTACCCCCACAAACGTTAAATGTCTTGTAGGATAACT	AGTTATATATCAAAAAAAAATCCGATTGTTTAGGTACC	DMSO	yes	1	228	33	8	0	2	185.3607354112	25.7964890944	1.8212716896	0	0	-0.148263683428	10.8110789493	0
45	1205	FMP45-F[1,2]	PDR5-F[3]	GGTACCCCCACAAACGTTAAATGTCTTGTAGGATAACT	AGTTATAGGGCAATGTGCAAGGACATTAGACAGGTACC	DMSO	yes	1	879	160	25	3	1	781.003049152	150.3558984848	18.6026699192	0	0	-0.0303896021527	16.4486968501	0
46	1206	FMP45-F[1,2]	HXT1-F[3]	GGTACCCCCACAAACGTTAAATGTCTTGTAGGATAACT	AGTTATCTTGCAAGAACAAATCTGTTTTGCTGGTACC	DMSO	yes	1	675	130	40	12	11	597.4279327168	120.8836796816	33.6502808696	5.83192234	4.8559559184	0.0629943371688	48.1661384764	1
47	1207	FMP45-F[1,2]	IMD3-F[3]	GGTACCCCCACAAACGTTAAATGTCTTGTAGGATAACT	AGTTATGACCAAATTAGGAAGAGAGTTATACGGGTACC	DMSO	yes	1	726	59	23	1	9	633.6952298176	42.1926994704	12.3135983688	0	2.2057657648	-0.325917983043	33.9481542474	1
48	1208	FMP45-F[1,2]	DBP2-F[3]	GGTACCCCCACAAACGTTAAATGTCTTGTAGGATAACT	AGTTATCGAATAAAACCTAATACTGTTATGGAGGTACC	DMSO	yes	1	433	81	16	0	0	356.4113617088	71.885269384	9.6324267632	0	0	-0.0105338003376	13.8561325512	0
49	1209	FMP45-F[1,2]	SHR3-F[3]	GGTACCCCCACAAACGTTAAATGTCTTGTAGGATAACT	AGTTATCCGTTAAAAAAGAATATCATTTAGATGGTACC	DMSO	yes	1	525	87	16	3	3	449.9075786752	75.3580399936	8.495626496	0	0	-0.0767265051492	13.9883354247	0
50	1210	FMP45-F[1,2]	PRS3-F[3]	GGTACCCCCACAAACGTTAAATGTCTTGTAGGATAACT	AGTTATTCGCTAACACCAAACATACTTCTAAAGGTACC	DMSO	yes	1	550	81	3	11	0	475.734127328	68.5584196864	0	4.26595824	0	-0.13780643811	19.6609155374	0
41	1211	FMP45-F[1,2]	ho::HphMX	GGTACCCCCACAAACGTTAAATGTCTTGTAGGATAACT	AGTTATAAACAAAGTAAGAACAAGTTTACTGTGGTACC	DMSO	yes	1	704	90	22	17	0	624.8544463296	81.8800256608	15.7553625008	10.847832	0	-0.104492576518	41.9089872848	1
42	1212	FMP45-F[1,2]	FPR1-F[3]	GGTACCCCCACAAACGTTAAATGTCTTGTAGGATAACT	AGTTATATAATAACAGCCAATAAGGTTACGCTGGTACC	DMSO	yes	1	624	167	36	17	0	537.651999712	152.192147664	27.0480226552	9.76901712	0	0.129735553072	29.2866047685	1
43	1213	FMP45-F[1,2]	RPB9-F[3]	GGTACCCCCACAAACGTTAAATGTCTTGTAGGATAACT	AGTTATCAAAGAACCATGAACAATCTTGACAGGGTACC	DMSO	yes	1	416	111	43	14	0	346.4007320448	102.304553392	36.703221404	7.83995322	0	0.209353812193	33.353258756	1
44	1214	FMP45-F[1,2]	SNQ2-F[3]	GGTACCCCCACAAACGTTAAATGTCTTGTAGGATAACT	AGTTATGACAAAATCAGAAACAGGCTTGCGGGGGTACC	DMSO	yes	1	197	23	6	6	0	127.1314598208	15.2194271232	0	0	0	0.0259346375226	12.8478368206	0
45	1215	FMP45-F[1,2]	PDR5-F[3]	GGTACCCCCACAAACGTTAAATGTCTTGTAGGATAACT	AGTTATTTACGAAACGTCAAACTATTTTTTGAGGTACC	DMSO	yes	1	596	121	29	28	1	524.286359712	112.2512983616	22.7071297656	21.83849306	0	0.0721088927599	54.5533692215	1
46	1216	FMP45-F[1,2]	HXT1-F[3]	GGTACCCCCACAAACGTTAAATGTCTTGTAGGATAACT	AGTTATCAGAAAACAATAAACAAGTTTAAGAGGGTACC	DMSO	yes	1	416	134	19	0	2	346.850299584	124.934947584	12.6490373	0	0	0.139918045882	13.1919546781	0
47	1217	FMP45-F[1,2]	IMD3-F[3]	GGTACCCCCACAAACGTTAAATGTCTTGTAGGATAACT	AGTTATATTGCAAACCAAAATAGGTTTTAAGTGGTACC	DMSO	yes	1	694	100	16	3	6	608.2069346432	84.1954042592	5.7641258696	0	0	-0.156221458209	13.2864467625	0
48	1218	FMP45-F[1,2]	DBP2-F[3]	GGTACCCCCACAAACGTTAAATGTCTTGTAGGATAACT	AGTTATGCCGAAACACATAAGCGTATTAAAATGGTACC	DMSO	yes	1	317	34	10	0	0	272.7240285888	26.2079017808	3.7363536512	0	0	-0.240067172849	13.3339099338	0
49	1219	FMP45-F[1,2]	SHR3-F[3]	GGTACCCCCACAAACGTTAAATGTCTTGTAGGATAACT	AGTTATTTGCAAAAACAAAAAGCATTTTGAAAGGTACC	DMSO	yes	1	501	84	22	0	0	436.9290078784	72.3969877024	14.3852152808	0	0	-0.0485501075712	18.1250757593	0
50	1220	FMP45-F[1,2]	PRS3-F[3]	GGTACCCCCACAAACGTTAAATGTCTTGTAGGATAACT	AGTTATTTATTAAACAGAAACGGGCTTGTTATGGTACC	DMSO	yes	1	647	102	13	0	3	562.5392467776	90.5154205312	5.7751631768	0	0	-0.112544474518	12.9757465148	0
41	1221	FMP45-F[1,2]	ho::HphMX	GGTACCCCCACAAACGTTAAATGTCTTGTAGGATAACT	AGTTATGATATAAGGTATAACGAAATTGCTAGGGTACC	DMSO	yes	1	480	101	23	0	0	401.987731168	92.8780385328	16.7537636256	0	0	0.0487307755811	16.0598186139	0
42	1222	FMP45-F[1,2]	FPR1-F[3]	GGTACCCCCACAAACGTTAAATGTCTTGTAGGATAACT	AGTTATTACTCAAATAACAATGATCTTGATACGGTACC	DMSO	yes	1	2	0	0	0	0	0	0	0	0	0	0.0259346375226	0	0
43	1223	FMP45-F[1,2]	RPB9-F[3]	GGTACCCCCACAAACGTTAAATGTCTTGTAGGATAACT	AGTTATAAAAGAATCCTAAATAGTTTTGATGTGGTACC	DMSO	yes	1	368	101	19	14	12	310.1690989824	93.383563896	12.78005624	7.84780158	5.8581540208	0.146917902707	38.9695632674	1
44	1224	FMP45-F[1,2]	SNQ2-F[3]	GGTACCCCCACAAACGTTAAATGTCTTGTAGGATAACT	AGTTATAATGCAACACTAAATATATTTATAAAGGTACC	DMSO	yes	1	169	37	1	0	1	142.2735531008	30.1533772832	0	0	0	0.0259346375226	8.4463057863	0
45	1225	FMP45-F[1,2]	PDR5-F[3]	GGTACCCCCACAAACGTTAAATGTCTTGTAGGATAACT	AGTTATAACTAAAAGGATAATAAAGTTACAACGGTACC	DMSO	yes	1	443	133	27	18	9	386.0050136256	125.0016378944	20.7328894216	11.84104834	2.8579299424	0.179501976912	37.4749878278	1
46	1226	FMP45-F[1,2]	HXT1-F[3]	GGTACCCCCACAAACGTTAAATGTCTTGTAGGATAACT	AGTTATCCGTAAAAATGAAAGTAAATTGTGATGGTACC	DMSO	yes	1	435	91	37	15	0	368.5453633216	81.8419499936	30.6469942928	8.82742018	0	0.128306583659	39.9456517795	1
47	1227	FMP45-F[1,2]	IMD3-F[3]	GGTACCCCCACAAACGTTAAATGTCTTGTAGGATAACT	AGTTATCCTAAAAATACAAAGGACATTGGTTAGGTACC	DMSO	yes	1	785	66	15	1	1	700.8319339776	50.154866848	4.6108115032	0	0	-0.357367843977	14.9290726466	0
48	1228	FMP45-F[1,2]	DBP2-F[3]	GGTACCCCCACAAACGTTAAATGTCTTGTAGGATAACT	AGTTATCAGTAAAGTCTTAAATATGTTTGACTGGTACC	DMSO	yes	1	507	50	12	0	5	435.76636672	41.2107609504	5.6600517736	0	0	-0.249751383973	15.0663655435	0
49	1229	FMP45-F[1,2]	SHR3-F[3]	GGTACCCCCACAAACGTTAAATGTCTTGTAGGATAACT	AGTTATTCAACAAGCGCAAAAACCTTTAACTAGGTACC	DMSO	yes	1	639	119	24	5	0	556.3937128768	106.6120721424	16.09013398	0	0	-0.0203723835887	16.5470753456	0
50	1230	FMP45-F[1,2]	PRS3-F[3]	GGTACCCCCACAAACGTTAAATGTCTTGTAGGATAACT	AGTTATAGAGAAAACCGTAACCGTATTTGTAAGGTACC	DMSO	yes	1	599	123	17	1	9	523.8045527808	111.075470392	9.4129291176	0	2.7161736784	-0.0137299889941	21.9980960016	1
41	1231	FMP45-F[1,2]	ho::HphMX	GGTACCCCCACAAACGTTAAATGTCTTGTAGGATAACT	AGTTATGTAAAAATGTTTAATGGTTTTGTAACGGTACC	DMSO	yes	1	603	74	24	0	0	531.0241119808	65.9932919568	17.7706406416	0	0	-0.123147295584	24.286056283	1
42	1232	FMP45-F[1,2]	FPR1-F[3]	GGTACCCCCACAAACGTTAAATGTCTTGTAGGATAACT	AGTTATTAGCTAAATCTTAATTTACTTAATCAGGTACC	DMSO	yes	1	613	38	16	11	0	535.7393518976	25.1037648	8.333518316	4.30206678	0	-0.430642193604	34.5761306051	1
43	1233	FMP45-F[1,2]	RPB9-F[3]	GGTACCCCCACAAACGTTAAATGTCTTGTAGGATAACT	AGTTATGCATTAAATTAAAAATGTATTTCTATGGTACC	DMSO	yes	1	204	15	8	3	0	166.5869580544	8.1323137264	1.8234035232	0	0	-0.435456376323	12.2646431673	0
44	1234	FMP45-F[1,2]	SNQ2-F[3]	GGTACCCCCACAAACGTTAAATGTCTTGTAGGATAACT	AGTTATCTCTCAAATTATAATATTATTCCTTTGGTACC	DMSO	yes	1	204	12	6	0	1	168.1979084032	5.1136347232	0	0	0	0.0259346375226	40.2299897312	0
45	1235	FMP45-F[1,2]	PDR5-F[3]	GGTACCCCCACAAACGTTAAATGTCTTGTAGGATAACT	AGTTATTTATGAACTGATAAGAGAATTCCAATGGTACC	DMSO	yes	1	393	60	22	0	0	341.505191488	52.0024327456	15.7562507648	0	0	-0.0450027839337	21.4964811501	1
46	1236	FMP45-F[1,2]	HXT1-F[3]	GGTACCCCCACAAACGTTAAATGTCTTGTAGGATAACT	AGTTATAATTTAAATCCAAATTAGATTACGAGGGTACC	DMSO	yes	1	421	76	12	0	0	360.9844817216	67.9674592928	5.7256944832	0	0	-0.0537328907379	12.4725813913	0
47	1237	FMP45-F[1,2]	IMD3-F[3]	GGTACCCCCACAAACGTTAAATGTCTTGTAGGATAACT	AGTTATGACAAAAATTGGAAGGGTGTTAGGTAGGTACC	DMSO	yes	1	661	76	14	1	1	558.718108544	58.4809102208	2.9857401264	0	0	-0.251439993575	12.5116041075	0
48	1238	FMP45-F[1,2]	DBP2-F[3]	GGTACCCCCACAAACGTTAAATGTCTTGTAGGATAACT	AGTTATAAAAAAAAACAGAATATATTTACGTAGGTACC	DMSO	yes	1	289	38	3	0	0	246.4801517888	30.093443208	0	0	0	0.0259346375226	18.0533145673	0
49	1239	FMP45-F[1,2]	SHR3-F[3]	GGTACCCCCACAAACGTTAAATGTCTTGTAGGATAACT	AGTTATAGTTTAAGTAATAAATATGTTACTTTGGTACC	DMSO	yes	1	371	85	11	5	1	315.5386945536	74.5992001424	3.8346768648	0	0	-0.00623232268906	12.3168784647	0
50	1240	FMP45-F[1,2]	PRS3-F[3]	GGTACCCCCACAAACGTTAAATGTCTTGTAGGATAACT	AGTTATGGGTGAACAATCAAAATACTTGTAGCGGTACC	DMSO	yes	1	1100	128	42	28	4	971.7602661504	112.607932032	33.8606953888	21.34860938	0	-0.114542458798	77.5363493071	1
41	1241	FMP45-F[1,2]	ho::HphMX	GGTACCCCCACAAACGTTAAATGTCTTGTAGGATAACT	AGTTATAGCATAATGGTGAAGAGTATTAAAGTGGTACC	DMSO	yes	1	553	146	26	7	1	480.4738600448	138.0354190704	19.7696635512	0.84947468	0	0.1000896241	16.4077949524	0
42	1242	FMP45-F[1,2]	FPR1-F[3]	GGTACCCCCACAAACGTTAAATGTCTTGTAGGATAACT	AGTTATAAATTAAGTCCAAAACGACTTGATCTGGTACC	DMSO	yes	1	747	219	41	7	1	665.1312846208	205.3021573648	32.5195131864	0	0	0.124493481222	16.1073358562	0
43	1243	FMP45-F[1,2]	RPB9-F[3]	GGTACCCCCACAAACGTTAAATGTCTTGTAGGATAACT	AGTTATCTTCGAACCCTCAATCCCCTTCCCCGGGTACC	DMSO	yes	1	410	48	11	9	8	339.8294066304	40.0155477904	4.7503882224	2.84512462	1.8575564784	-0.157537371319	28.9395503482	1
44	1244	FMP45-F[1,2]	SNQ2-F[3]	GGTACCCCCACAAACGTTAAATGTCTTGTAGGATAACT	AGTTATTGCATAAATAATAAGCATTTTTATGAGGTACC	DMSO	yes	1	447	35	12	14	6	392.5923684736	27.4129733904	5.7851193448	7.8517866	0	-0.305460937635	35.7829162321	1
45	1245	FMP45-F[1,2]	PDR5-F[3]	GGTACCCCCACAAACGTTAAATGTCTTGTAGGATAACT	AGTTATTCGCTAAGACGTAAGGAGCTTTTAAAGGTACC	DMSO	yes	1	666	95	28	8	13	585.950628256	86.1062380176	21.661028864	1.8347514	6.8560732928	-0.0557877808428	46.5467216707	1
46	1246	FMP45-F[1,2]	HXT1-F[3]	GGTACCCCCACAAACGTTAAATGTCTTGTAGGATAACT	AGTTATTATCGAAGGTTGAAAAAATTTTAAATGGTACC	DMSO	yes	1	329	111	8	15	0	282.9351244224	102.938447224	1.7354653872	8.83389964	0	0.105811073425	32.7882730227	1
47	1247	FMP45-F[1,2]	IMD3-F[3]	GGTACCCCCACAAACGTTAAATGTCTTGTAGGATAACT	AGTTATAACGCAAATCAAAATCCGGTTCTGCAGGTACC	DMSO	yes	1	639	116	18	8	3	545.3160877312	98.7690437808	7.1349684784	0.10503978	0	-0.0708004427734	13.8248048476	0
48	1248	FMP45-F[1,2]	DBP2-F[3]	GGTACCCCCACAAACGTTAAATGTCTTGTAGGATAACT	AGTTATACTCAAACTGACAACCGCTTTTATCCGGTACC	DMSO	yes	1	139	55	8	9	0	95.6231636672	47.1625952624	1.7030437512	2.83310872	0	0.203382950526	18.4051962804	0
49	1249	FMP45-F[1,2]	SHR3-F[3]	GGTACCCCCACAAACGTTAAATGTCTTGTAGGATAACT	AGTTATCAATAAACAGAAAAATAAATTAAGCAGGTACC	DMSO	yes	1	523	75	16	1	0	454.4028930176	62.95822984	8.2871509352	0	0	-0.128709852408	15.0160120917	0
50	1250	FMP45-F[1,2]	PRS3-F[3]	GGTACCCCCACAAACGTTAAATGTCTTGTAGGATAACT	AGTTATGTATTAACGAGTAACCCGTTTACTATGGTACC	DMSO	yes	1	626	102	32	8	0	543.5646422016	89.731697248	24.3171742584	1.35785706	0	-0.0204286496721	28.4582925331	1
51	1251	FTR1-F[1,2]	ho::HphMX	GGTACCATTGGAATCTGTAAGTGCCTTTAAAAATAACT	AGTTATTGTAAAACACAAAAATCTATTATGAGGGTACC	DMSO	yes	1	323	66	4	0	0	266.48168136	58.2619351888	0	0	0	0.0259346375226	9.24500539295	0
52	1252	FTR1-F[1,2]	FPR1-F[3]	GGTACCATTGGAATCTGTAAGTGCCTTTAAAAATAACT	AGTTATCTCGAAAATACCAAAATGATTGTAGCGGTACC	DMSO	yes	1	590	78	23	0	11	518.40562296	65.177906296	14.9774670048	0	4.5967700304	-0.12263091641	34.7931650969	1
53	1253	FTR1-F[1,2]	RPB9-F[3]	GGTACCATTGGAATCTGTAAGTGCCTTTAAAAATAACT	AGTTATTGTAGAATCTCAAAGCAGTTTAATTGGTACC	DMSO	yes	1	446	78	18	3	0	385.83914376	69.7155141136	11.7645583264	0	0	-0.0311373903788	15.7518307213	0
54	1254	FTR1-F[1,2]	SNQ2-F[3]	GGTACCATTGGAATCTGTAAGTGCCTTTAAAAATAACT	AGTTATATATCAAAAAAAAATCCGATTGTTTAGGTACC	DMSO	yes	1	209	49	1	2	0	171.315624384	41.8929214304	0	0	0	0.0259346375226	8.55117338385	0
55	1255	FTR1-F[1,2]	PDR5-F[3]	GGTACCATTGGAATCTGTAAGTGCCTTTAAAAATAACT	AGTTATAGGGCAATGTGCAAGGACATTAGACAGGTACC	DMSO	yes	1	582	133	46	15	0	496.47291664	123.6736278968	39.6441572768	8.8437597448	0	0.142036410527	38.5292030114	1
56	1256	FTR1-F[1,2]	HXT1-F[3]	GGTACCATTGGAATCTGTAAGTGCCTTTAAAAATAACT	AGTTATCTTGCAAGAACAAATCTGTTTTGCTGGTACC	DMSO	yes	1	395	176	18	0	0	327.125058576	167.1535532856	11.6840922784	0	0	0.20951770983	17.640797515	0
57	1257	FTR1-F[1,2]	IMD3-F[3]	GGTACCATTGGAATCTGTAAGTGCCTTTAAAAATAACT	AGTTATGACCAAATTAGGAAGAGAGTTATACGGGTACC	DMSO	yes	1	637	110	15	2	0	556.392366032	94.1599417464	5.0465798752	0	0	-0.103202582674	12.8444711423	0
58	1258	FTR1-F[1,2]	DBP2-F[3]	GGTACCATTGGAATCTGTAAGTGCCTTTAAAAATAACT	AGTTATCGAATAAAACCTAATACTGTTATGGAGGTACC	DMSO	yes	1	549	106	29	10	11	481.974984016	97.154998844	22.6691166528	3.839406128	4.8543149232	0.0470164894982	40.1623059494	1
59	1259	FTR1-F[1,2]	SHR3-F[3]	GGTACCATTGGAATCTGTAAGTGCCTTTAAAAATAACT	AGTTATCCGTTAAAAAAGAATATCATTTAGATGGTACC	DMSO	yes	1	526	123	14	1	1	460.268084864	111.8569223776	6.715593984	0	0	0.00648064804358	13.1589448538	0
60	1260	FTR1-F[1,2]	PRS3-F[3]	GGTACCATTGGAATCTGTAAGTGCCTTTAAAAATAACT	AGTTATTCGCTAACACCAAACATACTTCTAAAGGTACC	DMSO	yes	1	504	63	9	0	3	438.98242696	51.1298065024	1.4930457568	0	0	-0.230398721713	11.6364324872	0
51	1261	FTR1-F[1,2]	ho::HphMX	GGTACCATTGGAATCTGTAAGTGCCTTTAAAAATAACT	AGTTATAAACAAAGTAAGAACAAGTTTACTGTGGTACC	DMSO	yes	1	627	106	20	0	0	557.765177872	98.0595570128	13.7722324032	0	0	-0.0510557914787	16.1223454466	0
52	1262	FTR1-F[1,2]	FPR1-F[3]	GGTACCATTGGAATCTGTAAGTGCCTTTAAAAATAACT	AGTTATATAATAACAGCCAATAAGGTTACGCTGGTACC	DMSO	yes	1	511	47	40	8	1	435.54048584	32.978092824	31.5013762208	1.2121240128	0	-0.173123387369	56.2971490835	1
53	1263	FTR1-F[1,2]	RPB9-F[3]	GGTACCATTGGAATCTGTAAGTGCCTTTAAAAATAACT	AGTTATCAAAGAACCATGAACAATCTTGACAGGGTACC	DMSO	yes	1	386	65	32	6	0	325.015525536	56.536264872	25.728497616	0	0	0.0376387995636	29.1853957843	1
54	1264	FTR1-F[1,2]	SNQ2-F[3]	GGTACCATTGGAATCTGTAAGTGCCTTTAAAAATAACT	AGTTATGACAAAATCAGAAACAGGCTTGCGGGGGTACC	DMSO	yes	1	479	55	15	2	0	417.782807856	47.3681837312	8.788474624	0	0	-0.175750755681	17.1104547255	0
55	1265	FTR1-F[1,2]	PDR5-F[3]	GGTACCATTGGAATCTGTAAGTGCCTTTAAAAATAACT	AGTTATTTACGAAACGTCAAACTATTTTTTGAGGTACC	DMSO	yes	1	438	124	27	19	3	375.18818584	115.4878386656	20.7317758624	12.8472281864	0	0.166488928742	32.5153396141	1
56	1266	FTR1-F[1,2]	HXT1-F[3]	GGTACCATTGGAATCTGTAAGTGCCTTTAAAAATAACT	AGTTATCAGAAAACAATAAACAAGTTTAAGAGGGTACC	DMSO	yes	1	367	146	34	11	3	306.40406288	137.200172544	27.6830492	4.841664228	0	0.260209176776	18.2838248289	0
57	1267	FTR1-F[1,2]	IMD3-F[3]	GGTACCATTGGAATCTGTAAGTGCCTTTAAAAATAACT	AGTTATATTGCAAACCAAAATAGGTTTTAAGTGGTACC	DMSO	yes	1	605	68	20	1	1	530.020086624	53.0717277072	10.4244722784	0	0	-0.214735982064	19.2566060482	0
58	1268	FTR1-F[1,2]	DBP2-F[3]	GGTACCATTGGAATCTGTAAGTGCCTTTAAAAATAACT	AGTTATGCCGAAACACATAAGCGTATTAAAATGGTACC	DMSO	yes	1	313	25	3	0	0	273.901105616	17.3577034328	0	0	0	0.0259346375226	38.9148700498	0
59	1269	FTR1-F[1,2]	SHR3-F[3]	GGTACCATTGGAATCTGTAAGTGCCTTTAAAAATAACT	AGTTATTTGCAAAAACAAAAAGCATTTTGAAAGGTACC	DMSO	yes	1	357	81	16	12	1	300.793320688	69.8923385584	8.6229835232	5.4838186048	0	0.0515037186247	23.0273084868	1
60	1270	FTR1-F[1,2]	PRS3-F[3]	GGTACCATTGGAATCTGTAAGTGCCTTTAAAAATAACT	AGTTATTTATTAAACAGAAACGGGCTTGTTATGGTACC	DMSO	yes	1	517	82	16	0	2	443.171533232	71.0000326592	8.9500631072	0	0	-0.0851338582842	14.5447508272	0
51	1271	FTR1-F[1,2]	ho::HphMX	GGTACCATTGGAATCTGTAAGTGCCTTTAAAAATAACT	AGTTATGATATAAGGTATAACGAAATTGCTAGGGTACC	DMSO	yes	1	515	105	13	0	4	446.74461576	97.0577500648	6.7708913024	0	0	-0.0197971384835	12.7851749801	0
52	1272	FTR1-F[1,2]	FPR1-F[3]	GGTACCATTGGAATCTGTAAGTGCCTTTAAAAATAACT	AGTTATTACTCAAATAACAATGATCTTGATACGGTACC	DMSO	yes	1	5	0	0	0	0	0	0	0	0	0	0.0259346375226	0	0
53	1273	FTR1-F[1,2]	RPB9-F[3]	GGTACCATTGGAATCTGTAAGTGCCTTTAAAAATAACT	AGTTATAAAAGAATCCTAAATAGTTTTGATGTGGTACC	DMSO	yes	1	369	88	24	0	4	318.186299968	80.517437636	17.79294496	0	0	0.091624626597	16.5336759041	0
54	1274	FTR1-F[1,2]	SNQ2-F[3]	GGTACCATTGGAATCTGTAAGTGCCTTTAAAAATAACT	AGTTATAATGCAACACTAAATATATTTATAAAGGTACC	DMSO	yes	1	134	19	5	0	0	110.068227456	12.2174492912	0	0	0	0.0259346375226	12.7749610222	0
55	1275	FTR1-F[1,2]	PDR5-F[3]	GGTACCATTGGAATCTGTAAGTGCCTTTAAAAATAACT	AGTTATAACTAAAAGGATAATAAAGTTACAACGGTACC	DMSO	yes	1	376	111	17	1	2	325.908736592	103.1701422304	10.7533824864	0	0	0.10639738299	12.7794718552	0
56	1276	FTR1-F[1,2]	HXT1-F[3]	GGTACCATTGGAATCTGTAAGTGCCTTTAAAAATAACT	AGTTATCCGTAAAAATGAAAGTAAATTGTGATGGTACC	DMSO	yes	1	345	78	16	0	7	286.733263312	69.1156073776	9.6813355712	0	0.8555948096	0.05226031438	17.5205936467	0
57	1277	FTR1-F[1,2]	IMD3-F[3]	GGTACCATTGGAATCTGTAAGTGCCTTTAAAAATAACT	AGTTATCCTAAAAATACAAAGGACATTGGTTAGGTACC	DMSO	yes	1	523	53	11	5	1	449.424487232	38.034865968	1.2958756128	0	0	-0.325739379181	11.462624055	0
58	1278	FTR1-F[1,2]	DBP2-F[3]	GGTACCATTGGAATCTGTAAGTGCCTTTAAAAATAACT	AGTTATCAGTAAAGTCTTAAATATGTTTGACTGGTACC	DMSO	yes	1	504	45	10	0	0	441.6030304	36.4509769264	3.6922878944	0	0	-0.305613370173	13.6182439277	0
59	1279	FTR1-F[1,2]	SHR3-F[3]	GGTACCATTGGAATCTGTAAGTGCCTTTAAAAATAACT	AGTTATTCAACAAGCGCAAAAACCTTTAACTAGGTACC	DMSO	yes	1	462	50	28	2	0	389.774249776	38.1785940984	20.37547592	0	0	-0.150078637668	32.671243282	1
60	1280	FTR1-F[1,2]	PRS3-F[3]	GGTACCATTGGAATCTGTAAGTGCCTTTAAAAATAACT	AGTTATAGAGAAAACCGTAACCGTATTTGTAAGGTACC	DMSO	yes	1	615	115	27	3	0	549.179045056	103.599974372	19.6462292704	0	0	-0.0109990288015	19.0229241283	0
51	1281	FTR1-F[1,2]	ho::HphMX	GGTACCATTGGAATCTGTAAGTGCCTTTAAAAATAACT	AGTTATGTAAAAATGTTTAATGGTTTTGTAACGGTACC	DMSO	yes	1	521	78	15	0	6	457.961539056	70.1625530488	8.7850473664	0	0	-0.0994721104224	14.6755316735	0
52	1282	FTR1-F[1,2]	FPR1-F[3]	GGTACCATTGGAATCTGTAAGTGCCTTTAAAAATAACT	AGTTATTAGCTAAATCTTAATTTACTTAATCAGGTACC	DMSO	yes	1	509	83	6	0	4	441.394201632	70.7163768	0	0	0	0.0259346375226	16.3997010347	0
53	1283	FTR1-F[1,2]	RPB9-F[3]	GGTACCATTGGAATCTGTAAGTGCCTTTAAAAATAACT	AGTTATGCATTAAATTAAAAATGTATTTCTATGGTACC	DMSO	yes	1	228	9	4	0	0	194.832371008	2.1982956424	0	0	0	0.0259346375226	63.4435193983	0
54	1284	FTR1-F[1,2]	SNQ2-F[3]	GGTACCATTGGAATCTGTAAGTGCCTTTAAAAATAACT	AGTTATCTCTCAAATTATAATATTATTCCTTTGGTACC	DMSO	yes	1	254	26	4	0	2	222.224629824	19.1813103312	0	0	0	0.0259346375226	24.9896947019	0
55	1285	FTR1-F[1,2]	PDR5-F[3]	GGTACCATTGGAATCTGTAAGTGCCTTTAAAAATAACT	AGTTATTTATGAACTGATAAGAGAATTCCAATGGTACC	DMSO	yes	1	25	5	1	6	0	0	0	0	0	0	0.0259346375226	0	0
56	1286	FTR1-F[1,2]	HXT1-F[3]	GGTACCATTGGAATCTGTAAGTGCCTTTAAAAATAACT	AGTTATAATTTAAATCCAAATTAGATTACGAGGGTACC	DMSO	yes	1	326	111	20	14	10	273.298251312	103.1390627248	13.7473475328	7.8481314264	3.8574898352	0.207178890819	32.5393390498	1
57	1287	FTR1-F[1,2]	IMD3-F[3]	GGTACCATTGGAATCTGTAAGTGCCTTTAAAAATAACT	AGTTATGACAAAAATTGGAAGGGTGTTAGGTAGGTACC	DMSO	yes	1	683	86	22	10	1	593.76967008	69.5126929728	11.7715797056	2.8068040952	0	-0.159085398302	25.8131803942	1
58	1288	FTR1-F[1,2]	DBP2-F[3]	GGTACCATTGGAATCTGTAAGTGCCTTTAAAAATAACT	AGTTATAAAAAAAAACAGAATATATTTACGTAGGTACC	DMSO	yes	1	266	12	3	0	0	228.418829616	4.253623228	0	0	0	0.0259346375226	63.696051939	0
59	1289	FTR1-F[1,2]	SHR3-F[3]	GGTACCATTGGAATCTGTAAGTGCCTTTAAAAATAACT	AGTTATAGTTTAAGTAATAAATATGTTACTTTGGTACC	DMSO	yes	1	280	55	17	7	4	231.234215552	44.9855420984	9.9999818592	0.6115006112	0	0.0213901369952	17.5610012472	0
60	1290	FTR1-F[1,2]	PRS3-F[3]	GGTACCATTGGAATCTGTAAGTGCCTTTAAAAATAACT	AGTTATGGGTGAACAATCAAAATACTTGTAGCGGTACC	DMSO	yes	1	1023	186	17	18	0	911.335685728	171.446850112	9.1830279552	11.5563126472	0	-0.0554595505491	34.2082470341	1
51	1291	FTR1-F[1,2]	ho::HphMX	GGTACCATTGGAATCTGTAAGTGCCTTTAAAAATAACT	AGTTATAGCATAATGGTGAAGAGTATTAAAGTGGTACC	DMSO	yes	1	455	97	13	4	2	391.485985536	89.2008603464	6.7842278048	0	0	-0.00222934460708	12.6093968982	0
52	1292	FTR1-F[1,2]	FPR1-F[3]	GGTACCATTGGAATCTGTAAGTGCCTTTAAAAATAACT	AGTTATAAATTAAGTCCAAAACGACTTGATCTGGTACC	DMSO	yes	1	513	105	28	3	10	441.411693856	91.9874539768	19.8968519456	0	3.5540376992	0.0366741880068	29.0942406512	1
53	1293	FTR1-F[1,2]	RPB9-F[3]	GGTACCATTGGAATCTGTAAGTGCCTTTAAAAATAACT	AGTTATCTTCGAACCCTCAATCCCCTTCCCCGGGTACC	DMSO	yes	1	371	45	6	0	0	309.521759328	37.1827908664	0	0	0	0.0259346375226	21.2825735308	0
54	1294	FTR1-F[1,2]	SNQ2-F[3]	GGTACCATTGGAATCTGTAAGTGCCTTTAAAAATAACT	AGTTATTGCATAAATAATAAGCATTTTTATGAGGTACC	DMSO	yes	1	415	85	11	0	2	367.144849952	77.5441804664	4.7971917792	0	0	-0.0321943851762	12.3114773342	0
55	1295	FTR1-F[1,2]	PDR5-F[3]	GGTACCATTGGAATCTGTAAGTGCCTTTAAAAATAACT	AGTTATTCGCTAAGACGTAAGGAGCTTTTAAAGGTACC	DMSO	yes	1	611	109	18	4	4	540.98405592	100.3559314616	11.693107456	0	0	-0.0442394039649	14.640373707	0
56	1296	FTR1-F[1,2]	HXT1-F[3]	GGTACCATTGGAATCTGTAAGTGCCTTTAAAAATAACT	AGTTATTATCGAAGGTTGAAAAAATTTTAAATGGTACC	DMSO	yes	1	228	48	6	15	1	187.355050768	40.112681284	0	8.8445004016	0	0.0314314954076	26.3803047815	1
57	1297	FTR1-F[1,2]	IMD3-F[3]	GGTACCATTGGAATCTGTAAGTGCCTTTAAAAATAACT	AGTTATAACGCAAATCAAAATCCGGTTCTGCAGGTACC	DMSO	yes	1	479	39	22	2	0	397.200446784	22.7747004328	11.8967491136	0	0	-0.346899291455	26.8455780655	1
58	1298	FTR1-F[1,2]	DBP2-F[3]	GGTACCATTGGAATCTGTAAGTGCCTTTAAAAATAACT	AGTTATACTCAAACTGACAACCGCTTTTATCCGGTACC	DMSO	yes	1	213	45	2	0	0	174.678180304	37.3165050184	0	0	0	0.0259346375226	8.71064944325	0
59	1299	FTR1-F[1,2]	SHR3-F[3]	GGTACCATTGGAATCTGTAAGTGCCTTTAAAAATAACT	AGTTATCAATAAACAGAAAAATAAATTAAGCAGGTACC	DMSO	yes	1	428	70	14	0	0	367.881640032	58.49336444	6.5407293408	0	0	-0.0926506927426	13.3747834405	0
60	1300	FTR1-F[1,2]	PRS3-F[3]	GGTACCATTGGAATCTGTAAGTGCCTTTAAAAATAACT	AGTTATGTATTAACGAGTAACCCGTTTACTATGGTACC	DMSO	yes	1	583	122	16	7	5	510.921974912	110.287372368	8.5659122336	0.561804346400001	0	-0.0135666280272	15.0546536734	0
61	1301	IMD3-F[1,2]	ho::HphMX	GGTACCGTACTAACGGCTAATTTGGTGCCCAATAACT	AGTTATTGTAAAACACAAAAATCTATTATGAGGGTACC	DMSO	yes	1	368	76	21	14	0	298.54922676	59.8908238688	10.5572094976	6.1022122176	0	0.031464474773	26.3854197724	1
62	1302	IMD3-F[1,2]	FPR1-F[3]	GGTACCGTACTAACGGCTAATTTGGTGCCCAATAACT	AGTTATCTCGAAAATACCAAAATGATTGTAGCGGTACC	DMSO	yes	1	709	168	270	193	154	620.60304236	120.175226896	141.4291355584	49.0242483776	0	0.29294649345	187.30572081	1
63	1303	IMD3-F[1,2]	RPB9-F[3]	GGTACCGTACTAACGGCTAATTTGGTGCCCAATAACT	AGTTATTGTAGAATCTCAAAGCAGTTTAATTGGTACC	DMSO	yes	1	578	110	15	3	1	503.97162516	90.4820960736	2.6529339712	0	0	-0.102162199768	13.0988599195	0
64	1304	IMD3-F[1,2]	SNQ2-F[3]	GGTACCGTACTAACGGCTAATTTGGTGCCCAATAACT	AGTTATATATCAAAAAAAAATCCGATTGTTTAGGTACC	DMSO	yes	1	266	11	10	8	0	220.217970144	0	1.7473686272	0.5895739392	0	-0.0610964398704	9.90074424098	0
65	1305	IMD3-F[1,2]	PDR5-F[3]	GGTACCGTACTAACGGCTAATTTGGTGCCCAATAACT	AGTTATAGGGCAATGTGCAAGGACATTAGACAGGTACC	DMSO	yes	1	637	105	38	12	2	531.09371624	78.9825178768	17.8226305344	0.937099014400001	0	-0.0685098243946	24.441965988	1
66	1306	IMD3-F[1,2]	HXT1-F[3]	GGTACCGTACTAACGGCTAATTTGGTGCCCAATAACT	AGTTATCTTGCAAGAACAAATCTGTTTTGCTGGTACC	DMSO	yes	1	585	70	29	11	3	501.277282216	46.9764269456	11.4198103872	0	0	-0.225032152208	21.1720402077	1
67	1307	IMD3-F[1,2]	IMD3-F[3]	GGTACCGTACTAACGGCTAATTTGGTGCCCAATAACT	AGTTATGACCAAATTAGGAAGAGAGTTATACGGGTACC	DMSO	yes	1	505	4308	10111	13003	12297	405.276021512	4241.3483182864	9856.8535514816	12674.9165130752	11930.7270091096	1.2001309882	185.840085162	1
68	1308	IMD3-F[1,2]	DBP2-F[3]	GGTACCGTACTAACGGCTAATTTGGTGCCCAATAACT	AGTTATCGAATAAAACCTAATACTGTTATGGAGGTACC	DMSO	yes	1	736	110	56	8	5	653.345389256	86.985444744	37.4458679424	0	0	-0.0621160648707	42.1220902616	1
69	1309	IMD3-F[1,2]	SHR3-F[3]	GGTACCGTACTAACGGCTAATTTGGTGCCCAATAACT	AGTTATCCGTTAAAAAAGAATATCATTTAGATGGTACC	DMSO	yes	1	619	87	160	126	111	537.970437824	49.6493997376	79.433353472	16.9609650496	11.6623067464	0.0307945635628	168.150794192	1
70	1310	IMD3-F[1,2]	PRS3-F[3]	GGTACCGTACTAACGGCTAATTTGGTGCCCAATAACT	AGTTATTCGCTAACACCAAACATACTTCTAAAGGTACC	DMSO	yes	1	576	168	166	119	79	495.86815636	126.1134471424	70.9598903744	5.9251719168	0	0.206325820625	55.3877300217	1
61	1311	IMD3-F[1,2]	ho::HphMX	GGTACCGTACTAACGGCTAATTTGGTGCCCAATAACT	AGTTATAAACAAAGTAAGAACAAGTTTACTGTGGTACC	DMSO	yes	1	750	49	29	0	2	664.568310952	31.6283320928	17.1520189056	0	0	-0.415821807129	35.4498777642	1
62	1312	IMD3-F[1,2]	FPR1-F[3]	GGTACCGTACTAACGGCTAATTTGGTGCCCAATAACT	AGTTATATAATAACAGCCAATAAGGTTACGCTGGTACC	DMSO	yes	1	724	140	247	203	192	630.74569844	84.690454224	87.4664876864	0.46965411840003	0	0.0512199655064	101.854803412	1
63	1313	IMD3-F[1,2]	RPB9-F[3]	GGTACCGTACTAACGGCTAATTTGGTGCCCAATAACT	AGTTATCAAAGAACCATGAACAATCTTGACAGGGTACC	DMSO	yes	1	573	167	29	9	1	497.936578576	146.363889072	14.307719328	0	0	0.0817791882362	13.5561128513	0
64	1314	IMD3-F[1,2]	SNQ2-F[3]	GGTACCGTACTAACGGCTAATTTGGTGCCCAATAACT	AGTTATGACAAAATCAGAAACAGGCTTGCGGGGGTACC	DMSO	yes	1	645	51	24	6	1	569.644120696	35.5536320512	13.208334592	0	0	-0.341535297761	27.2024814385	1
65	1315	IMD3-F[1,2]	PDR5-F[3]	GGTACCGTACTAACGGCTAATTTGGTGCCCAATAACT	AGTTATTTACGAAACGTCAAACTATTTTTTGAGGTACC	DMSO	yes	1	553	92	37	7	2	475.64014844	71.0617928256	22.5209206592	0	0	-0.0486162948614	26.4881525536	1
66	1316	IMD3-F[1,2]	HXT1-F[3]	GGTACCGTACTAACGGCTAATTTGGTGCCCAATAACT	AGTTATCAGAAAACAATAAACAAGTTTAAGAGGGTACC	DMSO	yes	1	620	52	18	7	4	545.42485608	29.267250944	0.351973600000001	0	0	-0.483106600121	10.7592250849	0
67	1317	IMD3-F[1,2]	IMD3-F[3]	GGTACCGTACTAACGGCTAATTTGGTGCCCAATAACT	AGTTATATTGCAAACCAAAATAGGTTTTAAGTGGTACC	DMSO	yes	1	790	3885	9523	11129	12153	697.348415984	3824.0362946272	9293.4298503872	10832.030999616	11807.5903233112	1.19970040584	137.54484009	1
68	1318	IMD3-F[1,2]	DBP2-F[3]	GGTACCGTACTAACGGCTAATTTGGTGCCCAATAACT	AGTTATGCCGAAACACATAAGCGTATTAAAATGGTACC	DMSO	yes	1	285	75	19	8	3	237.440334856	59.4882530128	6.1150851584	0	0	0.0404239311406	11.9950398433	0
69	1319	IMD3-F[1,2]	SHR3-F[3]	GGTACCGTACTAACGGCTAATTTGGTGCCCAATAACT	AGTTATTTGCAAAAACAAAAAGCATTTTGAAAGGTACC	DMSO	yes	1	495	86	166	124	146	425.940866008	48.8703357984	79.4104158656	3.8283090944	38.5566272424	0.118369492575	188.424118882	1
70	1320	IMD3-F[1,2]	PRS3-F[3]	GGTACCGTACTAACGGCTAATTTGGTGCCCAATAACT	AGTTATTTATTAAACAGAAACGGGCTTGTTATGGTACC	DMSO	yes	1	672	80	78	41	40	580.795446712	43.5421617792	12.6820941376	0	0	-0.291814249906	24.5672890113	1
61	1321	IMD3-F[1,2]	ho::HphMX	GGTACCGTACTAACGGCTAATTTGGTGCCCAATAACT	AGTTATGATATAAGGTATAACGAAATTGCTAGGGTACC	DMSO	yes	1	621	58	31	9	1	536.79917716	40.6170598448	19.0648001792	0.368431648000001	0	-0.248542358019	35.6878986216	1
62	1322	IMD3-F[1,2]	FPR1-F[3]	GGTACCGTACTAACGGCTAATTTGGTGCCCAATAACT	AGTTATTACTCAAATAACAATGATCTTGATACGGTACC	DMSO	yes	1	0	0	0	4	0	0	0	0	0	0	0.0259346375226	0	0
63	1323	IMD3-F[1,2]	RPB9-F[3]	GGTACCGTACTAACGGCTAATTTGGTGCCCAATAACT	AGTTATAAAAGAATCCTAAATAGTTTTGATGTGGTACC	DMSO	yes	1	426	36	11	2	1	363.718259488	21.484719736	0.499063679999999	0	0	-0.442264983961	10.459547875	0
64	1324	IMD3-F[1,2]	SNQ2-F[3]	GGTACCGTACTAACGGCTAATTTGGTGCCCAATAACT	AGTTATAATGCAACACTAAATATATTTATAAAGGTACC	DMSO	yes	1	175	35	5	0	0	146.500959296	24.8515886112	0	0	0	0.0259346375226	9.8195724473	0
65	1325	IMD3-F[1,2]	PDR5-F[3]	GGTACCGTACTAACGGCTAATTTGGTGCCCAATAACT	AGTTATAACTAAAAGGATAATAAAGTTACAACGGTACC	DMSO	yes	1	380	23	24	11	4	318.626150472	6.3181936704	10.9261112512	1.4484679488	0	-0.613886859932	37.6302047255	1
66	1326	IMD3-F[1,2]	HXT1-F[3]	GGTACCGTACTAACGGCTAATTTGGTGCCCAATAACT	AGTTATCCGTAAAAATGAAAGTAAATTGTGATGGTACC	DMSO	yes	1	486	73	49	23	2	414.351977992	49.7397097376	31.2405274496	10.9952314176	0	-0.0242802875812	62.7468886435	1
67	1327	IMD3-F[1,2]	IMD3-F[3]	GGTACCGTACTAACGGCTAATTTGGTGCCCAATAACT	AGTTATCCTAAAAATACAAAGGACATTGGTTAGGTACC	DMSO	yes	1	711	4170	9628	10892	12455	620.113335712	4108.806340768	9390.0665436224	10595.250038592	12091.7049652752	1.19863293521	142.506580278	1
68	1328	IMD3-F[1,2]	DBP2-F[3]	GGTACCGTACTAACGGCTAATTTGGTGCCCAATAACT	AGTTATCAGTAAAGTCTTAAATATGTTTGACTGGTACC	DMSO	yes	1	539	88	18	17	1	462.1614864	66.8318389664	0.952813715200001	6.3039892992	0	-0.16013941735	26.6888852106	1
69	1329	IMD3-F[1,2]	SHR3-F[3]	GGTACCGTACTAACGGCTAATTTGGTGCCCAATAACT	AGTTATTCAACAAGCGCAAAAACCTTTAACTAGGTACC	DMSO	yes	1	592	112	224	173	107	502.809591416	70.4177978384	121.31371536	50.8569583104	0	0.269794722976	210.119439438	1
70	1330	IMD3-F[1,2]	PRS3-F[3]	GGTACCGTACTAACGGCTAATTTGGTGCCCAATAACT	AGTTATAGAGAAAACCGTAACCGTATTTGTAAGGTACC	DMSO	yes	1	599	124	168	99	60	517.858540896	85.046486072	82.9222071232	5.8412908096	0	0.138784862915	93.3076238126	1
61	1331	IMD3-F[1,2]	ho::HphMX	GGTACCGTACTAACGGCTAATTTGGTGCCCAATAACT	AGTTATGTAAAAATGTTTAATGGTTTTGTAACGGTACC	DMSO	yes	1	490	94	8	5	8	412.355319896	77.2708502288	0	0	0.697011201600001	-0.0629515863083	13.8798020536	0
62	1332	IMD3-F[1,2]	FPR1-F[3]	GGTACCGTACTAACGGCTAATTTGGTGCCCAATAACT	AGTTATTAGCTAAATCTTAATTTACTTAATCAGGTACC	DMSO	yes	1	651	97	140	94	80	567.615516112	52.5343568	50.590343712	0	0	-0.106972273265	71.8270464586	1
63	1333	IMD3-F[1,2]	RPB9-F[3]	GGTACCGTACTAACGGCTAATTTGGTGCCCAATAACT	AGTTATGCATTAAATTAAAAATGTATTTCTATGGTACC	DMSO	yes	1	216	47	9	8	1	175.894196128	36.7321027824	0.8636602624	0.797660966400001	0	-0.0465796009728	14.1787459046	0
64	1334	IMD3-F[1,2]	SNQ2-F[3]	GGTACCGTACTAACGGCTAATTTGGTGCCCAATAACT	AGTTATCTCTCAAATTATAATATTATTCCTTTGGTACC	DMSO	yes	1	241	40	8	1	0	202.643857184	29.6261436512	0	0	0	0.0259346375226	12.9552448831	0
65	1335	IMD3-F[1,2]	PDR5-F[3]	GGTACCGTACTAACGGCTAATTTGGTGCCCAATAACT	AGTTATTTATGAACTGATAAGAGAATTCCAATGGTACC	DMSO	yes	1	555	27	15	0	21	499.59992056	10.3227025696	3.2004737536	0	13.3093482688	-0.70517700873	50.3460519284	1
66	1336	IMD3-F[1,2]	HXT1-F[3]	GGTACCGTACTAACGGCTAATTTGGTGCCCAATAACT	AGTTATAATTTAAATCCAAATTAGATTACGAGGGTACC	DMSO	yes	1	529	74	26	1	1	464.345535992	57.1243110048	12.5336269824	0	0	-0.139468582309	19.732577057	0
67	1337	IMD3-F[1,2]	IMD3-F[3]	GGTACCGTACTAACGGCTAATTTGGTGCCCAATAACT	AGTTATGACAAAAATTGGAAGGGTGTTAGGTAGGTACC	DMSO	yes	1	718	4145	10111	11206	12403	607.43982128	4074.3105990528	9838.9688670848	10880.6052165056	11996.2397273552	1.19565944925	120.362977895	1
68	1338	IMD3-F[1,2]	DBP2-F[3]	GGTACCGTACTAACGGCTAATTTGGTGCCCAATAACT	AGTTATAAAAAAAAACAGAATATATTTACGTAGGTACC	DMSO	yes	1	324	50	24	5	7	278.347668856	33.838971528	10.979411584	0	0	-0.114638363296	19.8680349317	0
69	1339	IMD3-F[1,2]	SHR3-F[3]	GGTACCGTACTAACGGCTAATTTGGTGCCCAATAACT	AGTTATAGTTTAAGTAATAAATATGTTACTTTGGTACC	DMSO	yes	1	405	68	89	57	59	345.291888832	37.6900458384	26.9285689536	0	0	-0.0789560226632	39.8122297794	1
70	1340	IMD3-F[1,2]	PRS3-F[3]	GGTACCGTACTAACGGCTAATTTGGTGCCCAATAACT	AGTTATGGGTGAACAATCAAAATACTTGTAGCGGTACC	DMSO	yes	1	1041	184	200	116	91	902.246881648	125.376413312	84.7978281216	17.8033943616	0	0.0307886864545	115.63003063	1
61	1341	IMD3-F[1,2]	ho::HphMX	GGTACCGTACTAACGGCTAATTTGGTGCCCAATAACT	AGTTATAGCATAATGGTGAAGAGTATTAAAGTGGTACC	DMSO	yes	1	741	57	15	10	0	662.757688576	40.5098218864	3.9321419584	1.9653128576	0	-0.396128092742	21.7360203956	1
62	1342	IMD3-F[1,2]	FPR1-F[3]	GGTACCGTACTAACGGCTAATTTGGTGCCCAATAACT	AGTTATAAATTAAGTCCAAAACGACTTGATCTGGTACC	DMSO	yes	1	715	113	232	170	188	626.610671696	63.9871319568	98.1863210048	1.90805712000002	0.727431489600008	0.0221007507963	138.029039704	1
63	1343	IMD3-F[1,2]	RPB9-F[3]	GGTACCGTACTAACGGCTAATTTGGTGCCCAATAACT	AGTTATCTTCGAACCCTCAATCCCCTTCCCCGGGTACC	DMSO	yes	1	729	78	18	2	2	653.316059248	61.3970994064	5.8806717568	0	0	-0.267276828155	14.8946419925	0
64	1344	IMD3-F[1,2]	SNQ2-F[3]	GGTACCGTACTAACGGCTAATTTGGTGCCCAATAACT	AGTTATTGCATAAATAATAAGCATTTTTATGAGGTACC	DMSO	yes	1	372	19	5	1	0	313.436289232	4.6515490064	0	0	0	0.0259346375226	91.6567522629	0
65	1345	IMD3-F[1,2]	PDR5-F[3]	GGTACCGTACTAACGGCTAATTTGGTGCCCAATAACT	AGTTATTCGCTAAGACGTAAGGAGCTTTTAAAGGTACC	DMSO	yes	1	726	92	29	3	5	639.58666972	70.2389187216	12.006114048	0	0	-0.191911399088	19.3377977628	0
66	1346	IMD3-F[1,2]	HXT1-F[3]	GGTACCGTACTAACGGCTAATTTGGTGCCCAATAACT	AGTTATTATCGAAGGTTGAAAAAATTTTAAATGGTACC	DMSO	yes	1	330	49	16	2	0	280.497397288	31.959736184	3.0666303104	0	0	-0.201832401768	12.1892604312	0
67	1347	IMD3-F[1,2]	IMD3-F[3]	GGTACCGTACTAACGGCTAATTTGGTGCCCAATAACT	AGTTATAACGCAAATCAAAATCCGGTTCTGCAGGTACC	DMSO	yes	1	676	4013	9327	10318	11836	574.778128544	3943.9450750128	9063.1092815488	9995.9455608896	11447.9297796608	1.19660367011	136.187936514	1
68	1348	IMD3-F[1,2]	DBP2-F[3]	GGTACCGTACTAACGGCTAATTTGGTGCCCAATAACT	AGTTATACTCAAACTGACAACCGCTTTTATCCGGTACC	DMSO	yes	1	127	22	16	6	3	80.416889864	6.2312457584	1.2980283584	0	0	-0.272763224731	10.5207320025	0
69	1349	IMD3-F[1,2]	SHR3-F[3]	GGTACCGTACTAACGGCTAATTTGGTGCCCAATAACT	AGTTATCAATAAACAGAAAAATAAATTAAGCAGGTACC	DMSO	yes	1	534	78	148	164	142	460.025030512	38.38142344	56.0610006464	42.3278921088	24.0309912488	0.0137089665283	214.797981083	1
70	1350	IMD3-F[1,2]	PRS3-F[3]	GGTACCGTACTAACGGCTAATTTGGTGCCCAATAACT	AGTTATGTATTAACGAGTAACCCGTTTACTATGGTACC	DMSO	yes	1	835	130	128	74	79	745.995238592	89.096387168	37.6987745088	0	0	-0.102122798752	44.3518448418	1
71	1351	DBP2-F[1,2]	ho::HphMX	GGTACCTCTTCAAAACCAAATGCCCTTAACCCATAACT	AGTTATTGTAAAACACAAAAATCTATTATGAGGGTACC	DMSO	yes	1	521	26	5	0	4	455.158663188	17.5632733392	0	0	0	0.0259346375226	86.2965293997	0
72	1352	DBP2-F[1,2]	FPR1-F[3]	GGTACCTCTTCAAAACCAAATGCCCTTAACCCATAACT	AGTTATCTCGAAAATACCAAAATGATTGTAGCGGTACC	DMSO	yes	1	872	122	29	9	2	788.292627468	106.256545464	18.437466456	0.8244111616	0	-0.119398122948	24.1350029511	1
73	1353	DBP2-F[1,2]	RPB9-F[3]	GGTACCTCTTCAAAACCAAATGCCCTTAACCCATAACT	AGTTATTGTAGAATCTCAAAGCAGTTTAATTGGTACC	DMSO	yes	1	525	126	13	0	0	454.842037108	116.7779611024	6.635784008	0	0	0.0198605641757	13.4169793427	0
74	1354	DBP2-F[1,2]	SNQ2-F[3]	GGTACCTCTTCAAAACCAAATGCCCTTAACCCATAACT	AGTTATATATCAAAAAAAAATCCGATTGTTTAGGTACC	DMSO	yes	1	342	90	16	3	4	298.4780181472	82.4701219936	9.783686048	0	0	0.0756544442829	12.7095476543	0
75	1355	DBP2-F[1,2]	PDR5-F[3]	GGTACCTCTTCAAAACCAAATGCCCTTAACCCATAACT	AGTTATAGGGCAATGTGCAAGGACATTAGACAGGTACC	DMSO	yes	1	747	45	6	0	0	646.781532712	34.2805701112	0	0	0	0.0259346375226	95.7886591402	0
76	1356	DBP2-F[1,2]	HXT1-F[3]	GGTACCTCTTCAAAACCAAATGCCCTTAACCCATAACT	AGTTATCTTGCAAGAACAAATCTGTTTTGCTGGTACC	DMSO	yes	1	616	61	20	0	0	536.7003823208	50.9703152504	13.446749448	0	0	-0.215852155176	23.1558129127	1
77	1357	DBP2-F[1,2]	IMD3-F[3]	GGTACCTCTTCAAAACCAAATGCCCTTAACCCATAACT	AGTTATGACCAAATTAGGAAGAGAGTTATACGGGTACC	DMSO	yes	1	789	94	30	5	6	694.6113760456	73.9191496376	14.901337144	0	0	-0.193833408826	22.2716129634	1
78	1358	DBP2-F[1,2]	DBP2-F[3]	GGTACCTCTTCAAAACCAAATGCCCTTAACCCATAACT	AGTTATCGAATAAAACCTAATACTGTTATGGAGGTACC	DMSO	yes	1	539	777	506	298	237	460.7075950728	766.972392796	499.411568016	291.767807744	230.832110944	0.820861871993	138.055677187	1
79	1359	DBP2-F[1,2]	SHR3-F[3]	GGTACCTCTTCAAAACCAAATGCCCTTAACCCATAACT	AGTTATCCGTTAAAAAAGAATATCATTTAGATGGTACC	DMSO	yes	1	643	128	12	11	8	566.2399973312	114.6696146784	3.17150848	3.3403643136	1.087721376	-0.053740481932	26.3879010241	1
80	1360	DBP2-F[1,2]	PRS3-F[3]	GGTACCTCTTCAAAACCAAATGCCCTTAACCCATAACT	AGTTATTCGCTAACACCAAACATACTTCTAAAGGTACC	DMSO	yes	1	545	73	39	6	0	469.086535668	58.6246092416	29.648687896	0	0	-0.0680554922726	38.132506326	1
71	1361	DBP2-F[1,2]	ho::HphMX	GGTACCTCTTCAAAACCAAATGCCCTTAACCCATAACT	AGTTATAAACAAAGTAAGAACAAGTTTACTGTGGTACC	DMSO	yes	1	620	95	17	7	0	539.0888419176	86.2724169552	10.653812304	0.827651840000001	0	-0.0805916093761	17.9579632527	0
72	1362	DBP2-F[1,2]	FPR1-F[3]	GGTACCTCTTCAAAACCAAATGCCCTTAACCCATAACT	AGTTATATAATAACAGCCAATAAGGTTACGCTGGTACC	DMSO	yes	1	605	156	29	7	3	516.712207572	138.532182616	17.319011976	0	0	0.0691586317419	14.2084606702	0
73	1363	DBP2-F[1,2]	RPB9-F[3]	GGTACCTCTTCAAAACCAAATGCCCTTAACCCATAACT	AGTTATCAAAGAACCATGAACAATCTTGACAGGGTACC	DMSO	yes	1	572	180	34	15	0	500.8659999888	170.520345448	27.55106852	8.8067064064	0	0.173586983864	24.6981571403	1
74	1364	DBP2-F[1,2]	SNQ2-F[3]	GGTACCTCTTCAAAACCAAATGCCCTTAACCCATAACT	AGTTATGACAAAATCAGAAACAGGCTTGCGGGGGTACC	DMSO	yes	1	499	97	10	0	2	427.5902155448	88.7159729408	3.69196928	0	0	-0.0508606199035	12.8200438656	0
75	1365	DBP2-F[1,2]	PDR5-F[3]	GGTACCTCTTCAAAACCAAATGCCCTTAACCCATAACT	AGTTATTTACGAAACGTCAAACTATTTTTTGAGGTACC	DMSO	yes	1	466	84	11	0	0	392.700492572	74.4507476704	4.558769928	0	0	-0.0642084338349	12.2950277615	0
76	1366	DBP2-F[1,2]	HXT1-F[3]	GGTACCTCTTCAAAACCAAATGCCCTTAACCCATAACT	AGTTATCAGAAAACAATAAACAAGTTTAAGAGGGTACC	DMSO	yes	1	600	67	14	7	3	529.326440104	57.037316096	7.444299	0.777916544	0	-0.202279082483	19.0701618066	0
77	1367	DBP2-F[1,2]	IMD3-F[3]	GGTACCTCTTCAAAACCAAATGCCCTTAACCCATAACT	AGTTATATTGCAAACCAAAATAGGTTTTAAGTGGTACC	DMSO	yes	1	635	80	39	7	3	547.2805633392	61.2295615248	24.789099448	0	0	-0.128262603915	33.77551037	1
78	1368	DBP2-F[1,2]	DBP2-F[3]	GGTACCTCTTCAAAACCAAATGCCCTTAACCCATAACT	AGTTATGCCGAAACACATAAGCGTATTAAAATGGTACC	DMSO	yes	1	357	270	184	107	75	311.8017283528	261.7009107352	177.616355456	100.7923923456	68.842867456	0.712122131128	112.886106304	1
79	1369	DBP2-F[1,2]	SHR3-F[3]	GGTACCTCTTCAAAACCAAATGCCCTTAACCCATAACT	AGTTATTTGCAAAAACAAAAAGCATTTTGAAAGGTACC	DMSO	yes	1	545	71	24	20	0	479.5279745304	57.7205145456	14.953943704	12.1759547904	0	-0.10699461283	46.7278996726	1
80	1370	DBP2-F[1,2]	PRS3-F[3]	GGTACCTCTTCAAAACCAAATGCCCTTAACCCATAACT	AGTTATTTATTAAACAGAAACGGGCTTGTTATGGTACC	DMSO	yes	1	594	82	23	12	7	507.6450968056	68.8752916928	14.722334184	5.0538838528	0.418836992	-0.0864354280221	34.3877475094	1
71	1371	DBP2-F[1,2]	ho::HphMX	GGTACCTCTTCAAAACCAAATGCCCTTAACCCATAACT	AGTTATGATATAAGGTATAACGAAATTGCTAGGGTACC	DMSO	yes	1	552	63	21	0	0	472.249534708	54.2698200232	14.650661728	0	0	-0.149054021131	22.6697252403	1
72	1372	DBP2-F[1,2]	FPR1-F[3]	GGTACCTCTTCAAAACCAAATGCCCTTAACCCATAACT	AGTTATTACTCAAATAACAATGATCTTGATACGGTACC	DMSO	yes	1	0	0	0	0	0	0	0	0	0	0	0.0259346375226	0	0
73	1373	DBP2-F[1,2]	RPB9-F[3]	GGTACCTCTTCAAAACCAAATGCCCTTAACCCATAACT	AGTTATAAAAGAATCCTAAATAGTTTTGATGTGGTACC	DMSO	yes	1	367	15	1	2	0	307.9189792544	6.930479524	0	0	0	0.0259346375226	78.1980290455	0
74	1374	DBP2-F[1,2]	SNQ2-F[3]	GGTACCTCTTCAAAACCAAATGCCCTTAACCCATAACT	AGTTATAATGCAACACTAAATATATTTATAAAGGTACC	DMSO	yes	1	167	30	6	8	0	139.7756797248	22.9365309808	0	1.8376797696	0	-0.0800457298753	14.0232525076	0
75	1375	DBP2-F[1,2]	PDR5-F[3]	GGTACCTCTTCAAAACCAAATGCCCTTAACCCATAACT	AGTTATAACTAAAAGGATAATAAAGTTACAACGGTACC	DMSO	yes	1	461	105	10	10	0	402.7751100936	96.4313491936	3.609529208	3.8096177408	0	0.00170399004278	20.963320575	1
76	1376	DBP2-F[1,2]	HXT1-F[3]	GGTACCTCTTCAAAACCAAATGCCCTTAACCCATAACT	AGTTATCCGTAAAAATGAAAGTAAATTGTGATGGTACC	DMSO	yes	1	544	80	15	3	0	476.0866826696	69.9157796784	8.440273264	0	0	-0.114594772153	14.6584818554	0
77	1377	DBP2-F[1,2]	IMD3-F[3]	GGTACCTCTTCAAAACCAAATGCCCTTAACCCATAACT	AGTTATCCTAAAAATACAAAGGACATTGGTTAGGTACC	DMSO	yes	1	625	92	19	5	2	538.9448625056	73.176584112	4.486994216	0	0	-0.165464637046	12.7760597043	0
78	1378	DBP2-F[1,2]	DBP2-F[3]	GGTACCTCTTCAAAACCAAATGCCCTTAACCCATAACT	AGTTATCAGTAAAGTCTTAAATATGTTTGACTGGTACC	DMSO	yes	1	482	385	192	91	55	409.19210832	375.3977702576	185.466002968	84.7927158272	48.831672896	0.622686198334	83.4376563716	1
79	1379	DBP2-F[1,2]	SHR3-F[3]	GGTACCTCTTCAAAACCAAATGCCCTTAACCCATAACT	AGTTATTCAACAAGCGCAAAAACCTTTAACTAGGTACC	DMSO	yes	1	573	115	26	11	0	488.5444122808	100.6947264056	16.3724874	3.1468414464	0	0.0194778189207	22.2077702895	1
80	1380	DBP2-F[1,2]	PRS3-F[3]	GGTACCTCTTCAAAACCAAATGCCCTTAACCCATAACT	AGTTATAGAGAAAACCGTAACCGTATTTGTAAGGTACC	DMSO	yes	1	674	86	32	2	7	597.1344798048	72.300330948	23.008553688	0	0.203950112	-0.116091920992	32.0813634344	1
71	1381	DBP2-F[1,2]	ho::HphMX	GGTACCTCTTCAAAACCAAATGCCCTTAACCCATAACT	AGTTATGTAAAAATGTTTAATGGTTTTGTAACGGTACC	DMSO	yes	1	605	136	15	12	6	531.4319025048	127.4204420792	8.683917808	5.8254683392	0	0.0234846970566	23.1875973593	1
72	1382	DBP2-F[1,2]	FPR1-F[3]	GGTACCTCTTCAAAACCAAATGCCCTTAACCCATAACT	AGTTATTAGCTAAATCTTAATTTACTTAATCAGGTACC	DMSO	yes	1	426	99	24	1	1	347.0193330256	84.0304312	14.85207508	0	0	0.0617369503968	15.1231552946	0
73	1383	DBP2-F[1,2]	RPB9-F[3]	GGTACCTCTTCAAAACCAAATGCCCTTAACCCATAACT	AGTTATGCATTAAATTAAAAATGTATTTCTATGGTACC	DMSO	yes	1	241	12	6	0	0	202.8306344864	4.9090035016	0	0	0	0.0259346375226	52.0742901884	0
74	1384	DBP2-F[1,2]	SNQ2-F[3]	GGTACCTCTTCAAAACCAAATGCCCTTAACCCATAACT	AGTTATCTCTCAAATTATAATATTATTCCTTTGGTACC	DMSO	yes	1	214	22	3	1	0	177.4805448992	14.8845923408	0	0	0	0.0259346375226	21.8758212893	0
75	1385	DBP2-F[1,2]	PDR5-F[3]	GGTACCTCTTCAAAACCAAATGCCCTTAACCCATAACT	AGTTATTTATGAACTGATAAGAGAATTCCAATGGTACC	DMSO	yes	1	402	60	20	13	3	349.408307128	51.4323879664	13.655562624	6.8181900032	0	-0.0394087957059	33.687419122	1
76	1386	DBP2-F[1,2]	HXT1-F[3]	GGTACCTCTTCAAAACCAAATGCCCTTAACCCATAACT	AGTTATAATTTAAATCCAAATTAGATTACGAGGGTACC	DMSO	yes	1	306	22	3	0	1	244.6815280696	13.3866819632	0	0	0	0.0259346375226	39.668338304	0
77	1387	DBP2-F[1,2]	IMD3-F[3]	GGTACCTCTTCAAAACCAAATGCCCTTAACCCATAACT	AGTTATGACAAAAATTGGAAGGGTGTTAGGTAGGTACC	DMSO	yes	1	717	116	32	7	1	612.392962864	94.9889285952	16.255294032	0	0	-0.0795260228599	18.9012778788	0
78	1388	DBP2-F[1,2]	DBP2-F[3]	GGTACCTCTTCAAAACCAAATGCCCTTAACCCATAACT	AGTTATAAAAAAAAACAGAATATATTTACGTAGGTACC	DMSO	yes	1	238	308	116	95	57	194.6003225528	299.551327452	109.61145456	88.8015307008	50.840969248	0.717910223894	76.3426326056	1
79	1389	DBP2-F[1,2]	SHR3-F[3]	GGTACCTCTTCAAAACCAAATGCCCTTAACCCATAACT	AGTTATAGTTTAAGTAATAAATATGTTACTTTGGTACC	DMSO	yes	1	420	79	8	0	0	363.3458823616	67.2916584056	0	0	0	0.0259346375226	11.7851953929	0
80	1390	DBP2-F[1,2]	PRS3-F[3]	GGTACCTCTTCAAAACCAAATGCCCTTAACCCATAACT	AGTTATGGGTGAACAATCAAAATACTTGTAGCGGTACC	DMSO	yes	1	1007	161	29	19	0	875.8073424624	142.768684608	18.920379744	11.5004877056	0	-0.0598060125791	38.4053304059	1
71	1391	DBP2-F[1,2]	ho::HphMX	GGTACCTCTTCAAAACCAAATGCCCTTAACCCATAACT	AGTTATAGCATAATGGTGAAGAGTATTAAAGTGGTACC	DMSO	yes	1	616	90	15	9	7	541.8683429888	81.4754970376	8.681992456	2.8320188416	0.851336384000001	-0.0964936058296	25.864790461	1
72	1392	DBP2-F[1,2]	FPR1-F[3]	GGTACCTCTTCAAAACCAAATGCCCTTAACCCATAACT	AGTTATAAATTAAGTCCAAAACGACTTGATCTGGTACC	DMSO	yes	1	755	110	35	20	2	671.2998218448	93.9828288312	24.248081832	11.46825792	0	-0.0633562364061	48.0845326753	1
73	1393	DBP2-F[1,2]	RPB9-F[3]	GGTACCTCTTCAAAACCAAATGCCCTTAACCCATAACT	AGTTATCTTCGAACCCTCAATCCCCTTCCCCGGGTACC	DMSO	yes	1	470	49	18	0	0	398.2808573424	40.4495277176	11.644010512	0	0	-0.186207301577	21.325415831	1
74	1394	DBP2-F[1,2]	SNQ2-F[3]	GGTACCTCTTCAAAACCAAATGCCCTTAACCCATAACT	AGTTATTGCATAAATAATAAGCATTTTTATGAGGTACC	DMSO	yes	1	336	50	21	2	0	280.4250388816	41.9689141176	14.712448024	0	0	-0.038024745065	21.537645947	1
75	1395	DBP2-F[1,2]	PDR5-F[3]	GGTACCTCTTCAAAACCAAATGCCCTTAACCCATAACT	AGTTATTCGCTAAGACGTAAGGAGCTTTTAAAGGTACC	DMSO	yes	1	548	116	24	5	0	466.163165436	106.2611716344	17.46792832	0	0	0.03826750226	15.9885559896	0
76	1396	DBP2-F[1,2]	HXT1-F[3]	GGTACCTCTTCAAAACCAAATGCCCTTAACCCATAACT	AGTTATTATCGAAGGTTGAAAAAATTTTAAATGGTACC	DMSO	yes	1	377	71	9	0	4	329.9695603944	62.348766756	2.614605136	0	0	-0.0769077926448	11.9228830604	0
77	1397	DBP2-F[1,2]	IMD3-F[3]	GGTACCTCTTCAAAACCAAATGCCCTTAACCCATAACT	AGTTATAACGCAAATCAAAATCCGGTTCTGCAGGTACC	DMSO	yes	1	684	114	29	10	6	588.1988800672	93.3654837352	13.549347792	0	0	-0.0813628185038	16.8629437172	0
78	1398	DBP2-F[1,2]	DBP2-F[3]	GGTACCTCTTCAAAACCAAATGCCCTTAACCCATAACT	AGTTATACTCAAACTGACAACCGCTTTTATCCGGTACC	DMSO	yes	1	41	30	6	12	0	0	21.6417006856	0	5.7885105664	0	0.0259346375226	55.7127569657	0
79	1399	DBP2-F[1,2]	SHR3-F[3]	GGTACCTCTTCAAAACCAAATGCCCTTAACCCATAACT	AGTTATCAATAAACAGAAAAATAAATTAAGCAGGTACC	DMSO	yes	1	512	91	21	7	7	441.8923977456	77.14711196	11.760708376	0	0	-0.0481784859974	15.6672662464	0
80	1400	DBP2-F[1,2]	PRS3-F[3]	GGTACCTCTTCAAAACCAAATGCCCTTAACCCATAACT	AGTTATGTATTAACGAGTAACCCGTTTACTATGGTACC	DMSO	yes	1	629	118	53	5	7	544.7194754496	103.851061712	43.819869192	0	0.108796352000001	0.0624595641752	39.7625272505	1
81	1401	SHR3-F[1,2]	ho::HphMX	GGTACCTGATAAACTGATAACTATATTAACATATAACT	AGTTATTGTAAAACACAAAAATCTATTATGAGGGTACC	DMSO	yes	1	247	66	2	1	0	203.33257994	55.9275437008	0	0	0	0.0259346375226	9.3501724051	0
82	1402	SHR3-F[1,2]	FPR1-F[3]	GGTACCTGATAAACTGATAACTATATTAACATATAACT	AGTTATCTCGAAAATACCAAAATGATTGTAGCGGTACC	DMSO	yes	1	482	113	70	28	27	427.10224134	90.416961336	37.880571668	0	0	0.0941021018944	32.6826047845	1
83	1403	SHR3-F[1,2]	RPB9-F[3]	GGTACCTGATAAACTGATAACTATATTAACATATAACT	AGTTATTGTAGAATCTCAAAGCAGTTTAATTGGTACC	DMSO	yes	1	102	28	6	1	2	55.61920954	16.5829317776	0	0	0	0.0259346375226	7.79940979786	0
84	1404	SHR3-F[1,2]	SNQ2-F[3]	GGTACCTGATAAACTGATAACTATATTAACATATAACT	AGTTATATATCAAAAAAAAATCCGATTGTTTAGGTACC	DMSO	yes	1	256	44	4	0	2	226.362212336	35.4802503264	0	0	0	0.0259346375226	12.4591707572	0
85	1405	SHR3-F[1,2]	PDR5-F[3]	GGTACCTGATAAACTGATAACTATATTAACATATAACT	AGTTATAGGGCAATGTGCAAGGACATTAGACAGGTACC	DMSO	yes	1	377	46	25	1	0	311.72359956	32.0190983288	15.881316188	0	0	-0.138602988472	27.1959853684	1
86	1406	SHR3-F[1,2]	HXT1-F[3]	GGTACCTGATAAACTGATAACTATATTAACATATAACT	AGTTATCTTGCAAGAACAAATCTGTTTTGCTGGTACC	DMSO	yes	1	261	105	15	4	3	208.872894004	92.2000802296	6.432429244	0	0	0.173997122976	13.7520519721	0
87	1407	SHR3-F[1,2]	IMD3-F[3]	GGTACCTGATAAACTGATAACTATATTAACATATAACT	AGTTATGACCAAATTAGGAAGAGAGTTATACGGGTACC	DMSO	yes	1	515	89	64	63	53	453.388157028	58.9904704824	5.23384413199999	0	0	-0.165408018375	13.2479259057	0
88	1408	SHR3-F[1,2]	DBP2-F[3]	GGTACCTGATAAACTGATAACTATATTAACATATAACT	AGTTATCGAATAAAACCTAATACTGTTATGGAGGTACC	DMSO	yes	1	509	115	29	2	3	457.506013764	102.203637404	20.225761848	0	0	0.0447931697191	17.832946064	0
89	1409	SHR3-F[1,2]	SHR3-F[3]	GGTACCTGATAAACTGATAACTATATTAACATATAACT	AGTTATCCGTTAAAAAAGAATATCATTTAGATGGTACC	DMSO	yes	1	374	1669	2391	2767	2569	323.469260256	1650.5486194016	2369.06690944	2737.9036516448	2545.4272952144	1.13099210146	131.819871408	1
90	1410	SHR3-F[1,2]	PRS3-F[3]	GGTACCTGATAAACTGATAACTATATTAACATATAACT	AGTTATTCGCTAACACCAAACATACTTCTAAAGGTACC	DMSO	yes	1	447	115	37	23	25	397.00138234	94.7593606784	11.995687988	0	2.1403364576	0.0425167755033	20.9243154674	1
81	1411	SHR3-F[1,2]	ho::HphMX	GGTACCTGATAAACTGATAACTATATTAACATATAACT	AGTTATAAACAAAGTAAGAACAAGTTTACTGTGGTACC	DMSO	yes	1	463	64	13	9	3	409.859902388	53.4295392848	5.648785112	2.37133312	0	-0.143497491679	20.0932055695	1
82	1412	SHR3-F[1,2]	FPR1-F[3]	GGTACCTGATAAACTGATAACTATATTAACATATAACT	AGTTATATAATAACAGCCAATAAGGTTACGCTGGTACC	DMSO	yes	1	379	61	48	30	33	321.22305386	35.464506584	9.31039922799999	0	0	-0.162846201521	18.4860516649	0
83	1413	SHR3-F[1,2]	RPB9-F[3]	GGTACCTGATAAACTGATAACTATATTAACATATAACT	AGTTATCAAAGAACCATGAACAATCTTGACAGGGTACC	DMSO	yes	1	274	61	10	0	2	227.005686344	49.141842152	2.04523406	0	0	-0.0368217359718	11.4485956106	0
84	1414	SHR3-F[1,2]	SNQ2-F[3]	GGTACCTGATAAACTGATAACTATATTAACATATAACT	AGTTATGACAAAATCAGAAACAGGCTTGCGGGGGTACC	DMSO	yes	1	222	21	10	0	0	174.832332124	11.1889960192	2.87293184	0	0	-0.341425181339	13.4670925107	0
85	1415	SHR3-F[1,2]	PDR5-F[3]	GGTACCTGATAAACTGATAACTATATTAACATATAACT	AGTTATTTACGAAACGTCAAACTATTTTTTGAGGTACC	DMSO	yes	1	443	54	16	7	0	394.64447886	42.0226768096	8.090474684	0	0	-0.194187139078	16.9943103594	0
86	1416	SHR3-F[1,2]	HXT1-F[3]	GGTACCTGATAAACTGATAACTATATTAACATATAACT	AGTTATCAGAAAACAATAAACAAGTTTAAGAGGGTACC	DMSO	yes	1	310	68	27	0	4	263.29511252	55.314799104	18.4180345	0	0	0.0694343948387	20.496891493	1
87	1417	SHR3-F[1,2]	IMD3-F[3]	GGTACCTGATAAACTGATAACTATATTAACATATAACT	AGTTATATTGCAAACCAAAATAGGTTTTAAGTGGTACC	DMSO	yes	1	467	42	64	39	48	409.580314296	14.2341582352	10.448854244	0	0	-0.506396512872	27.6826331124	1
88	1418	SHR3-F[1,2]	DBP2-F[3]	GGTACCTGATAAACTGATAACTATATTAACATATAACT	AGTTATGCCGAAACACATAAGCGTATTAAAATGGTACC	DMSO	yes	1	244	39	8	4	1	213.308520164	29.1632065048	0.428751168	0	0	-0.190672436132	10.2868851233	0
89	1419	SHR3-F[1,2]	SHR3-F[3]	GGTACCTGATAAACTGATAACTATATTAACATATAACT	AGTTATTTGCAAAAACAAAAAGCATTTTGAAAGGTACC	DMSO	yes	1	254	1574	2267	3268	2736	210.564723852	1555.6357701744	2243.788861812	3236.4200022272	2710.9111212304	1.1601815739	156.900587846	1
90	1420	SHR3-F[1,2]	PRS3-F[3]	GGTACCTGATAAACTGATAACTATATTAACATATAACT	AGTTATTTATTAAACAGAAACGGGCTTGTTATGGTACC	DMSO	yes	1	366	49	19	12	8	309.438040828	30.9007796672	0.302642251999998	0	0	-0.290951949616	10.3604284317	0
81	1421	SHR3-F[1,2]	ho::HphMX	GGTACCTGATAAACTGATAACTATATTAACATATAACT	AGTTATGATATAAGGTATAACGAAATTGCTAGGGTACC	DMSO	yes	1	368	43	15	9	1	315.58949754	32.4250928168	7.630277584	2.304141424	0	-0.175627733423	24.0347533437	1
82	1422	SHR3-F[1,2]	FPR1-F[3]	GGTACCTGATAAACTGATAACTATATTAACATATAACT	AGTTATTACTCAAATAACAATGATCTTGATACGGTACC	DMSO	yes	1	0	0	0	0	0	0	0	0	0	0	0.0259346375226	0	0
83	1423	SHR3-F[1,2]	RPB9-F[3]	GGTACCTGATAAACTGATAACTATATTAACATATAACT	AGTTATAAAAGAATCCTAAATAGTTTTGATGTGGTACC	DMSO	yes	1	315	36	5	3	2	275.582019472	26.556274276	0	0	0	0.0259346375226	25.983565191	0
84	1424	SHR3-F[1,2]	SNQ2-F[3]	GGTACCTGATAAACTGATAACTATATTAACATATAACT	AGTTATAATGCAACACTAAATATATTTATAAAGGTACC	DMSO	yes	1	139	12	1	0	0	119.606693024	4.2788359792	0	0	0	0.0259346375226	28.1730053808	0
85	1425	SHR3-F[1,2]	PDR5-F[3]	GGTACCTGATAAACTGATAACTATATTAACATATAACT	AGTTATAACTAAAAGGATAATAAAGTTACAACGGTACC	DMSO	yes	1	334	47	11	0	1	295.120171268	36.7016631264	3.388651524	0	0	-0.176176654614	12.2312363618	0
86	1426	SHR3-F[1,2]	HXT1-F[3]	GGTACCTGATAAACTGATAACTATATTAACATATAACT	AGTTATCCGTAAAAATGAAAGTAAATTGTGATGGTACC	DMSO	yes	1	338	104	21	0	4	293.030162148	91.1067044016	12.394385992	0	0	0.117458612079	12.9437466306	0
87	1427	SHR3-F[1,2]	IMD3-F[3]	GGTACCTGATAAACTGATAACTATATTAACATATAACT	AGTTATCCTAAAAATACAAAGGACATTGGTTAGGTACC	DMSO	yes	1	500	40	89	69	51	443.626469328	12.143450288	33.674187948	0	0	-0.472031993523	70.0607267884	1
88	1428	SHR3-F[1,2]	DBP2-F[3]	GGTACCTGATAAACTGATAACTATATTAACATATAACT	AGTTATCAGTAAAGTCTTAAATATGTTTGACTGGTACC	DMSO	yes	1	455	129	42	2	0	406.9535016	116.9319688624	33.545530804	0	0	0.152194469137	21.5965018448	1
89	1429	SHR3-F[1,2]	SHR3-F[3]	GGTACCTGATAAACTGATAACTATATTAACATATAACT	AGTTATTCAACAAGCGCAAAAACCTTTAACTAGGTACC	DMSO	yes	1	324	1546	2514	2933	2713	268.631923804	1525.8794153144	2487.3731947	2900.9802020352	2686.0829230352	1.14672173626	91.9811304945	1
90	1430	SHR3-F[1,2]	PRS3-F[3]	GGTACCTGATAAACTGATAACTATATTAACATATAACT	AGTTATAGAGAAAACCGTAACCGTATTTGTAAGGTACC	DMSO	yes	1	465	90	30	17	6	414.402933424	70.916331652	7.109658964	0	0	-0.0753438867091	13.2703186876	0
81	1431	SHR3-F[1,2]	ho::HphMX	GGTACCTGATAAACTGATAACTATATTAACATATAACT	AGTTATGTAAAAATGTTTAATGGTTTTGTAACGGTACC	DMSO	yes	1	386	64	12	0	0	337.475646924	53.6829879608	4.825634824	0	0	-0.101708156367	12.4772165722	0
82	1432	SHR3-F[1,2]	FPR1-F[3]	GGTACCTGATAAACTGATAACTATATTAACATATAACT	AGTTATTAGCTAAATCTTAATTTACTTAATCAGGTACC	DMSO	yes	1	217	80	32	8	14	165.073381928	58.7420088	8.19045174	0	0	0.157557450481	11.8489591771	0
83	1433	SHR3-F[1,2]	RPB9-F[3]	GGTACCTGATAAACTGATAACTATATTAACATATAACT	AGTTATGCATTAAATTAAAAATGTATTTCTATGGTACC	DMSO	yes	1	92	9	1	7	0	65.726791632	1.2317034184	0	0.6229965632	0	-0.650391827006	11.3631748526	0
84	1434	SHR3-F[1,2]	SNQ2-F[3]	GGTACCTGATAAACTGATAACTATATTAACATATAACT	AGTTATCTCTCAAATTATAATATTATTCCTTTGGTACC	DMSO	yes	1	128	22	2	0	0	102.763902096	14.1899066192	0	0	0	0.0259346375226	10.3516203016	0
85	1435	SHR3-F[1,2]	PDR5-F[3]	GGTACCTGATAAACTGATAACTATATTAACATATAACT	AGTTATTTATGAACTGATAAGAGAATTCCAATGGTACC	DMSO	yes	1	258	39	13	2	0	222.66111964	28.7034417136	5.659067072	0	0	-0.127158009902	14.2697963527	0
86	1436	SHR3-F[1,2]	HXT1-F[3]	GGTACCTGATAAACTGATAACTATATTAACATATAACT	AGTTATAATTTAAATCCAAATTAGATTACGAGGGTACC	DMSO	yes	1	264	46	18	3	0	223.175589148	35.6251838768	10.305367648	0	0	-0.0314356218138	17.2971533512	0
87	1437	SHR3-F[1,2]	IMD3-F[3]	GGTACCTGATAAACTGATAACTATATTAACATATAACT	AGTTATGACAAAAATTGGAAGGGTGTTAGGTAGGTACC	DMSO	yes	1	180	29	61	46	45	111.96500632	0	0	0	0	0.0259346375226	4.43002088783	0
88	1438	SHR3-F[1,2]	DBP2-F[3]	GGTACCTGATAAACTGATAACTATATTAACATATAACT	AGTTATAAAAAAAAACAGAATATATTTACGTAGGTACC	DMSO	yes	1	219	17	18	0	0	189.439091164	6.907089948	10.39996168	0	0	-0.413461148043	27.748278748	1
89	1439	SHR3-F[1,2]	SHR3-F[3]	GGTACCTGATAAACTGATAACTATATTAACATATAACT	AGTTATAGTTTAAGTAATAAATATGTTACTTTGGTACC	DMSO	yes	1	168	720	914	1216	1080	130.107536608	704.3258833144	895.991533572	1193.0547459968	1060.3803343408	1.13674221414	94.4265304477	1
90	1440	SHR3-F[1,2]	PRS3-F[3]	GGTACCTGATAAACTGATAACTATATTAACATATAACT	AGTTATGGGTGAACAATCAAAATACTTGTAGCGGTACC	DMSO	yes	1	665	111	38	17	22	580.253659512	84.157244992	8.717364432	0	0	-0.125855550276	14.5925636025	0
81	1441	SHR3-F[1,2]	ho::HphMX	GGTACCTGATAAACTGATAACTATATTAACATATAACT	AGTTATAGCATAATGGTGAAGAGTATTAAAGTGGTACC	DMSO	yes	1	386	46	9	0	0	337.121401344	35.7772530824	1.814324668	0	0	-0.244928611764	11.4225862524	0
82	1442	SHR3-F[1,2]	FPR1-F[3]	GGTACCTGATAAACTGATAACTATATTAACATATAACT	AGTTATAAATTAAGTCCAAAACGACTTGATCTGGTACC	DMSO	yes	1	503	68	46	26	31	448.106763624	44.9483036088	12.768063596	0	0	-0.19180851918	22.3845457745	1
83	1443	SHR3-F[1,2]	RPB9-F[3]	GGTACCTGATAAACTGATAACTATATTAACATATAACT	AGTTATCTTCGAACCCTCAATCCCCTTCCCCGGGTACC	DMSO	yes	1	476	99	16	8	2	428.637873912	88.7327884024	8.591206136	1.2626047392	0	-0.0115626218072	16.409061779	0
84	1444	SHR3-F[1,2]	SNQ2-F[3]	GGTACCTGATAAACTGATAACTATATTAACATATAACT	AGTTATTGCATAAATAATAAGCATTTTTATGAGGTACC	DMSO	yes	1	273	38	18	4	8	235.785879208	28.6220820024	10.993230772	0	1.7149746624	-0.0890886110656	27.5315712829	1
85	1445	SHR3-F[1,2]	PDR5-F[3]	GGTACCTGATAAACTGATAACTATATTAACATATAACT	AGTTATTCGCTAAGACGTAAGGAGCTTTTAAAGGTACC	DMSO	yes	1	319	28	7	5	0	265.27803518	15.6980846456	0	0	0	0.0259346375226	40.0233622385	0
86	1446	SHR3-F[1,2]	HXT1-F[3]	GGTACCTGATAAACTGATAACTATATTAACATATAACT	AGTTATTATCGAAGGTTGAAAAAATTTTAAATGGTACC	DMSO	yes	1	180	57	14	10	0	148.156845172	46.560265444	6.418469208	2.8118095424	0	0.147372645739	17.0637768988	0
87	1447	SHR3-F[1,2]	IMD3-F[3]	GGTACCTGATAAACTGATAACTATATTAACATATAACT	AGTTATAACGCAAATCAAAATCCGGTTCTGCAGGTACC	DMSO	yes	1	363	52	66	63	56	300.500281936	21.0424835048	5.16614197599999	0	0	-0.320271535264	16.2641070566	0
88	1448	SHR3-F[1,2]	DBP2-F[3]	GGTACCTGATAAACTGATAACTATATTAACATATAACT	AGTTATACTCAAACTGACAACCGCTTTTATCCGGTACC	DMSO	yes	1	92	23	10	0	0	61.887372516	13.0618270344	2.043177668	0	0	0.0228077976787	10.0857173548	0
89	1449	SHR3-F[1,2]	SHR3-F[3]	GGTACCTGATAAACTGATAACTATATTAACATATAACT	AGTTATCAATAAACAGAAAAATAAATTAAGCAGGTACC	DMSO	yes	1	349	1434	1802	2333	2166	302.650865528	1414.65399004	1777.653733428	2301.0852654144	2138.9422924048	1.13290785619	183.162868325	1
90	1450	SHR3-F[1,2]	PRS3-F[3]	GGTACCTGATAAACTGATAACTATATTAACATATAACT	AGTTATGTATTAACGAGTAACCCGTTTACTATGGTACC	DMSO	yes	1	357	49	35	12	17	301.741966048	29.147092688	11.001263676	0	0	-0.18290217389	21.7935162587	1
91	1451	PRS3-F[1,2]	ho::HphMX	GGTACCAATCGAATCTTAAACTAGATTTGCGAATAACT	AGTTATTGTAAAACACAAAAATCTATTATGAGGGTACC	DMSO	yes	1	571	107	33	2	4	484.268671208	92.0331856608	24.5309841472	0	0	0.0164608580857	23.2986199555	1
92	1452	PRS3-F[1,2]	FPR1-F[3]	GGTACCAATCGAATCTTAAACTAGATTTGCGAATAACT	AGTTATCTCGAAAATACCAAAATGATTGTAGCGGTACC	DMSO	yes	1	987	270	195	103	85	876.151161688	226.951859536	122.5905815848	31.7376492104	14.5648382744	0.240448680994	132.715395868	1
93	1453	PRS3-F[1,2]	RPB9-F[3]	GGTACCAATCGAATCTTAAACTAGATTTGCGAATAACT	AGTTATTGTAGAATCTCAAAGCAGTTTAATTGGTACC	DMSO	yes	1	419	90	22	4	4	326.441621928	72.0150618976	12.5002372664	0	0	0.0325402232599	14.9159213488	0
94	1454	PRS3-F[1,2]	SNQ2-F[3]	GGTACCAATCGAATCTTAAACTAGATTTGCGAATAACT	AGTTATATATCAAAAAAAAATCCGATTGTTTAGGTACC	DMSO	yes	1	407	31	4	0	2	350.3977532352	19.5184000064	0	0	0	0.0259346375226	53.1511300584	0
95	1455	PRS3-F[1,2]	PDR5-F[3]	GGTACCAATCGAATCTTAAACTAGATTTGCGAATAACT	AGTTATAGGGCAATGTGCAAGGACATTAGACAGGTACC	DMSO	yes	1	1050	112	36	6	9	916.862698192	88.2602663888	22.2618480568	0	1.7864348632	-0.211321444227	37.7056115013	1
96	1456	PRS3-F[1,2]	HXT1-F[3]	GGTACCAATCGAATCTTAAACTAGATTTGCGAATAACT	AGTTATCTTGCAAGAACAAATCTGTTTTGCTGGTACC	DMSO	yes	1	807	114	31	3	9	702.1012264528	92.9111052496	18.6676504184	0	1.9415323096	-0.117281075404	29.9821747588	1
97	1457	PRS3-F[1,2]	IMD3-F[3]	GGTACCAATCGAATCTTAAACTAGATTTGCGAATAACT	AGTTATGACCAAATTAGGAAGAGAGTTATACGGGTACC	DMSO	yes	1	845	183	278	177	167	719.7324519696	123.2823148624	137.6189882952	18.7534787008	12.2742229512	0.207813589399	179.054471261	1
98	1458	PRS3-F[1,2]	DBP2-F[3]	GGTACCAATCGAATCTTAAACTAGATTTGCGAATAACT	AGTTATCGAATAAAACCTAATACTGTTATGGAGGTACC	DMSO	yes	1	898	218	77	39	12	794.4608712848	196.919089704	64.1404745328	29.910594736	4.4713931752	0.162383535969	85.7774782609	1
99	1459	PRS3-F[1,2]	SHR3-F[3]	GGTACCAATCGAATCTTAAACTAGATTTGCGAATAACT	AGTTATCCGTTAAAAAAGAATATCATTTAGATGGTACC	DMSO	yes	1	683	193	87	60	60	581.5294737792	159.2258033216	40.574320384	5.2439698984	15.4079502808	0.151303931427	60.5675167284	1
100	1460	PRS3-F[1,2]	PRS3-F[3]	GGTACCAATCGAATCTTAAACTAGATTTGCGAATAACT	AGTTATTCGCTAACACCAAACATACTTCTAAAGGTACC	DMSO	yes	1	731	2574	4043	5149	3929	630.672222888	2536.2096227584	3988.7401195368	5092.3372052672	3885.9807353232	1.12782941662	220.643938868	1
91	1461	PRS3-F[1,2]	ho::HphMX	GGTACCAATCGAATCTTAAACTAGATTTGCGAATAACT	AGTTATAAACAAAGTAAGAACAAGTTTACTGTGGTACC	DMSO	yes	1	946	166	42	17	5	838.9257947216	149.9153620448	32.7703821232	9.82512096	0	-0.000805915392788	41.7728143329	1
92	1462	PRS3-F[1,2]	FPR1-F[3]	GGTACCAATCGAATCTTAAACTAGATTTGCGAATAACT	AGTTATATAATAACAGCCAATAAGGTTACGCTGGTACC	DMSO	yes	1	803	151	175	130	121	685.968014952	101.324762384	85.8311094008	31.0727452736	23.946239036	0.123532140262	186.736602892	1
93	1463	PRS3-F[1,2]	RPB9-F[3]	GGTACCAATCGAATCTTAAACTAGATTTGCGAATAACT	AGTTATCAAAGAACCATGAACAATCTTGACAGGGTACC	DMSO	yes	1	720	181	49	11	0	626.1240613408	162.024989552	38.230818716	3.1550367816	0	0.111287821019	26.5458885195	1
94	1464	PRS3-F[1,2]	SNQ2-F[3]	GGTACCAATCGAATCTTAAACTAGATTTGCGAATAACT	AGTTATGACAAAATCAGAAACAGGCTTGCGGGGGTACC	DMSO	yes	1	732	128	42	8	7	637.7517776368	113.6200430592	33.342145024	1.252008564	0.6031198544	0.0121746187092	35.8194691963	1
95	1465	PRS3-F[1,2]	PDR5-F[3]	GGTACCAATCGAATCTTAAACTAGATTTGCGAATAACT	AGTTATTTACGAAACGTCAAACTATTTTTTGAGGTACC	DMSO	yes	1	862	109	38	2	2	765.200824952	89.7575103296	27.3462204024	0	0	-0.134843368956	33.0481648007	1
96	1466	PRS3-F[1,2]	HXT1-F[3]	GGTACCAATCGAATCTTAAACTAGATTTGCGAATAACT	AGTTATCAGAAAACAATAAACAAGTTTAAGAGGGTACC	DMSO	yes	1	602	116	39	2	1	508.745613264	95.168603904	26.6309317	0	0	0.0152034862527	24.924857185	1
97	1467	PRS3-F[1,2]	IMD3-F[3]	GGTACCAATCGAATCTTAAACTAGATTTGCGAATAACT	AGTTATATTGCAAACCAAAATAGGTTTTAAGTGGTACC	DMSO	yes	1	898	109	241	153	144	781.7352431072	54.3185094752	113.9216554184	9.45393546400001	0	-0.0774948200965	190.294297939	1
98	1468	PRS3-F[1,2]	DBP2-F[3]	GGTACCAATCGAATCTTAAACTAGATTTGCGAATAACT	AGTTATGCCGAAACACATAAGCGTATTAAAATGGTACC	DMSO	yes	1	408	56	25	12	2	349.1349157648	41.5621557648	15.2091102848	3.6971028064	0	-0.0926235613698	32.8812011749	1
99	1469	PRS3-F[1,2]	SHR3-F[3]	GGTACCAATCGAATCTTAAACTAGATTTGCGAATAACT	AGTTATTTGCAAAAACAAAAAGCATTTTGAAAGGTACC	DMSO	yes	1	643	163	104	97	79	556.7672076464	129.4214224544	54.3142227432	36.9841971776	31.0636615928	0.204747504557	151.521945116	1
100	1470	PRS3-F[1,2]	PRS3-F[3]	GGTACCAATCGAATCTTAAACTAGATTTGCGAATAACT	AGTTATTTATTAAACAGAAACGGGCTTGTTATGGTACC	DMSO	yes	1	714	1997	3039	3108	2831	599.5772381296	1964.0162643072	3000.8281637272	3076.0708143232	2802.8943241536	1.10497821166	184.435474442	1
91	1471	PRS3-F[1,2]	ho::HphMX	GGTACCAATCGAATCTTAAACTAGATTTGCGAATAACT	AGTTATGATATAAGGTATAACGAAATTGCTAGGGTACC	DMSO	yes	1	840	169	50	13	5	734.492623528	152.9053814768	40.7231723424	5.682825092	0	0.0587084819223	36.8496882019	1
92	1472	PRS3-F[1,2]	FPR1-F[3]	GGTACCAATCGAATCTTAAACTAGATTTGCGAATAACT	AGTTATTACTCAAATAACAATGATCTTGATACGGTACC	DMSO	yes	1	1	4	0	0	0	0	0	0	0	0	0.0259346375226	0	0
93	1473	PRS3-F[1,2]	RPB9-F[3]	GGTACCAATCGAATCTTAAACTAGATTTGCGAATAACT	AGTTATAAAAGAATCCTAAATAGTTTTGATGTGGTACC	DMSO	yes	1	630	73	13	2	13	552.3944778304	59.444437976	4.49951096	0	6.4407522152	-0.223918694998	31.0928570283	1
94	1474	PRS3-F[1,2]	SNQ2-F[3]	GGTACCAATCGAATCTTAAACTAGATTTGCGAATAACT	AGTTATAATGCAACACTAAATATATTTATAAAGGTACC	DMSO	yes	1	268	36	10	25	0	233.3981015168	26.3109100192	2.7243424952	18.1459334624	0	-0.150992555704	50.21196367	1
95	1475	PRS3-F[1,2]	PDR5-F[3]	GGTACCAATCGAATCTTAAACTAGATTTGCGAATAACT	AGTTATAACTAAAAGGATAATAAAGTTACAACGGTACC	DMSO	yes	1	551	180	30	8	5	474.5501759376	164.5261728064	20.1068224264	0.2481758952	0	0.137265259997	15.2427523807	0
96	1476	PRS3-F[1,2]	HXT1-F[3]	GGTACCAATCGAATCTTAAACTAGATTTGCGAATAACT	AGTTATCCGTAAAAATGAAAGTAAATTGTGATGGTACC	DMSO	yes	1	565	104	19	10	1	475.4716875536	82.7015133216	6.5706080912	1.0891113704	0	-0.0728378426243	16.2920526283	0
97	1477	PRS3-F[1,2]	IMD3-F[3]	GGTACCAATCGAATCTTAAACTAGATTTGCGAATAACT	AGTTATCCTAAAAATACAAAGGACATTGGTTAGGTACC	DMSO	yes	1	1083	155	231	143	163	968.9818943296	100.114905888	99.3947619928	0	9.50288553440001	-0.053609861772	147.123932574	1
98	1478	PRS3-F[1,2]	DBP2-F[3]	GGTACCAATCGAATCTTAAACTAGATTTGCGAATAACT	AGTTATCAGTAAAGTCTTAAATATGTTTGACTGGTACC	DMSO	yes	1	647	55	21	8	2	550.86446112	35.5539067424	8.9561546344	0	0	-0.351351079991	21.0965752198	1
99	1479	PRS3-F[1,2]	SHR3-F[3]	GGTACCAATCGAATCTTAAACTAGATTTGCGAATAACT	AGTTATTCAACAAGCGCAAAAACCTTTAACTAGGTACC	DMSO	yes	1	713	180	133	83	65	601.1411398128	142.4790980944	74.60139542	22.0528060416	13.0311279864	0.210831162336	104.829023154	1
100	1480	PRS3-F[1,2]	PRS3-F[3]	GGTACCAATCGAATCTTAAACTAGATTTGCGAATAACT	AGTTATAGAGAAAACCGTAACCGTATTTGTAAGGTACC	DMSO	yes	1	873	2708	4120	4650	4142	771.3870347968	2672.806566552	4071.1325256104	4602.7468429384	4103.1950237496	1.11935437135	252.917151541	1
91	1481	PRS3-F[1,2]	ho::HphMX	GGTACCAATCGAATCTTAAACTAGATTTGCGAATAACT	AGTTATGTAAAAATGTTTAATGGTTTTGTAACGGTACC	DMSO	yes	1	866	140	29	6	16	768.8382529968	124.4842544208	20.2214978064	0	9.3801672752	-0.0631760865543	42.4820701776	1
92	1482	PRS3-F[1,2]	FPR1-F[3]	GGTACCAATCGAATCTTAAACTAGATTTGCGAATAACT	AGTTATTAGCTAAATCTTAATTTACTTAATCAGGTACC	DMSO	yes	1	718	196	91	46	44	613.5317806496	155.9260688	39.787773164	0	0	0.103918431768	24.2647361716	1
93	1483	PRS3-F[1,2]	RPB9-F[3]	GGTACCAATCGAATCTTAAACTAGATTTGCGAATAACT	AGTTATGCATTAAATTAAAAATGTATTTCTATGGTACC	DMSO	yes	1	327	52	26	1	0	277.6232943424	42.2051159984	18.7794205728	0	0	-0.0104151029647	25.5606674917	1
94	1484	PRS3-F[1,2]	SNQ2-F[3]	GGTACCAATCGAATCTTAAACTAGATTTGCGAATAACT	AGTTATCTCTCAAATTATAATATTATTCCTTTGGTACC	DMSO	yes	1	296	32	6	1	0	248.8505220672	22.1112986592	0	0	0	0.0259346375226	26.3568451039	0
95	1485	PRS3-F[1,2]	PDR5-F[3]	GGTACCAATCGAATCTTAAACTAGATTTGCGAATAACT	AGTTATTTATGAACTGATAAGAGAATTCCAATGGTACC	DMSO	yes	1	635	126	21	9	12	566.154475248	110.5301650336	11.7966097792	1.5224188408	5.2202230336	-0.0195907283202	31.7769417876	1
96	1486	PRS3-F[1,2]	HXT1-F[3]	GGTACCAATCGAATCTTAAACTAGATTTGCGAATAACT	AGTTATAATTTAAATCCAAATTAGATTACGAGGGTACC	DMSO	yes	1	580	69	21	6	0	499.3741239536	53.3545070368	10.8943784128	0	0	-0.190847973338	19.3057735199	0
97	1487	PRS3-F[1,2]	IMD3-F[3]	GGTACCAATCGAATCTTAAACTAGATTTGCGAATAACT	AGTTATGACAAAAATTGGAAGGGTGTTAGGTAGGTACC	DMSO	yes	1	1185	176	274	166	182	1045.938531424	112.7072754048	123.9383604656	9.0237927224	10.5697432944	-0.00236041088374	189.857049985	1
98	1488	PRS3-F[1,2]	DBP2-F[3]	GGTACCAATCGAATCTTAAACTAGATTTGCGAATAACT	AGTTATAAAAAAAAACAGAATATATTTACGTAGGTACC	DMSO	yes	1	251	37	21	2	1	194.5628529648	21.987275048	11.135672848	0	0	-0.0997076261591	21.6317149761	1
99	1489	PRS3-F[1,2]	SHR3-F[3]	GGTACCAATCGAATCTTAAACTAGATTTGCGAATAACT	AGTTATAGTTTAAGTAATAAATATGTTACTTTGGTACC	DMSO	yes	1	662	73	45	29	31	587.6705744256	45.4596660944	8.5854166792	0	0	-0.303747557612	19.1343432373	0
100	1490	PRS3-F[1,2]	PRS3-F[3]	GGTACCAATCGAATCTTAAACTAGATTTGCGAATAACT	AGTTATGGGTGAACAATCAAAATACTTGTAGCGGTACC	DMSO	yes	1	1294	4815	7551	6420	6822	1119.0503823584	4762.390475392	7485.8267918752	6370.3666211464	6777.497615992	1.10355673992	313.252373932	1
91	1491	PRS3-F[1,2]	ho::HphMX	GGTACCAATCGAATCTTAAACTAGATTTGCGAATAACT	AGTTATAGCATAATGGTGAAGAGTATTAAAGTGGTACC	DMSO	yes	1	726	131	16	1	0	628.0774993408	115.6958424624	7.1926473848	0	0	-0.0732077420574	13.2953456728	0
92	1492	PRS3-F[1,2]	FPR1-F[3]	GGTACCAATCGAATCTTAAACTAGATTTGCGAATAACT	AGTTATAAATTAAGTCCAAAACGACTTGATCTGGTACC	DMSO	yes	1	950	157	217	84	88	839.1608734368	112.8999076688	141.7527492056	1.34363098	7.12726481119999	0.0947871833304	177.688972855	1
93	1493	PRS3-F[1,2]	RPB9-F[3]	GGTACCAATCGAATCTTAAACTAGATTTGCGAATAACT	AGTTATCTTCGAACCCTCAATCCCCTTCCCCGGGTACC	DMSO	yes	1	674	299	82	20	3	579.3341724384	283.5960367824	72.6235072496	12.5948603736	0	0.306902917348	24.5630252491	1
94	1494	PRS3-F[1,2]	SNQ2-F[3]	GGTACCAATCGAATCTTAAACTAGATTTGCGAATAACT	AGTTATTGCATAAATAATAAGCATTTTTATGAGGTACC	DMSO	yes	1	604	88	28	1	3	531.1273367456	74.5921503824	19.6490085992	0	0	-0.0837608772466	24.138738615	1
95	1495	PRS3-F[1,2]	PDR5-F[3]	GGTACCAATCGAATCTTAAACTAGATTTGCGAATAACT	AGTTATTCGCTAAGACGTAAGGAGCTTTTAAAGGTACC	DMSO	yes	1	726	91	42	9	5	617.676216376	71.0289288656	29.985005056	0.712625992	0	-0.10896276509	40.9114523202	1
96	1496	PRS3-F[1,2]	HXT1-F[3]	GGTACCAATCGAATCTTAAACTAGATTTGCGAATAACT	AGTTATTATCGAAGGTTGAAAAAATTTTAAATGGTACC	DMSO	yes	1	372	90	13	11	7	310.6616570704	74.208790744	3.1828826288	2.6401844592	0.191142262400001	0.0104396524836	20.5139629924	1
97	1497	PRS3-F[1,2]	IMD3-F[3]	GGTACCAATCGAATCTTAAACTAGATTTGCGAATAACT	AGTTATAACGCAAATCAAAATCCGGTTCTGCAGGTACC	DMSO	yes	1	947	178	304	191	217	819.8257119552	116.1544577648	158.3446066736	35.6019832584	53.2809944576	0.204623609983	321.535420581	1
98	1498	PRS3-F[1,2]	DBP2-F[3]	GGTACCAATCGAATCTTAAACTAGATTTGCGAATAACT	AGTTATACTCAAACTGACAACCGCTTTTATCCGGTACC	DMSO	yes	1	273	79	26	10	2	215.3780196112	64.3345988144	15.2255731848	1.5729173216	0	0.159219372219	17.8292244043	0
99	1499	PRS3-F[1,2]	SHR3-F[3]	GGTACCAATCGAATCTTAAACTAGATTTGCGAATAACT	AGTTATCAATAAACAGAAAAATAAATTAAGCAGGTACC	DMSO	yes	1	660	73	98	70	62	567.5096041696	37.21771304	45.4186895208	9.2753050352	9.7209330936	-0.177097733505	118.587714509	1
100	1500	PRS3-F[1,2]	PRS3-F[3]	GGTACCAATCGAATCTTAAACTAGATTTGCGAATAACT	AGTTATGTATTAACGAGTAACCCGTTTACTATGGTACC	DMSO	yes	1	943	3692	5883	6533	6527	831.3774590336	3655.079928288	5831.3051842936	6484.1531292168	6483.4572814416	1.14100992461	265.79171371	1
1	1501	ho::NatMX	ho::HphMX	GGTACCACGGAAAGAGAGAAGTCGGTTACGCAATAACT	AGTTATTGTAAAACACAAAAATCTATTATGAGGGTACC	DMSO	yes	1	662	72	26	3	7	564.780567036	62.4089084704	19.6395742464	0	0.85341758	-0.146948736023	32.7994425853	1
2	1502	ho::NatMX	FPR1-F[3]	GGTACCACGGAAAGAGAGAAGTCGGTTACGCAATAACT	AGTTATCTCGAAAATACCAAAATGATTGTAGCGGTACC	DMSO	yes	1	916	233	106	18	10	791.524420196	212.429723568	93.5880433376	9.303733924	2.655598724	0.196212288247	66.6495140056	1
3	1503	ho::NatMX	RPB9-F[3]	GGTACCACGGAAAGAGAGAAGTCGGTTACGCAATAACT	AGTTATTGTAGAATCTCAAAGCAGTTTAATTGGTACC	DMSO	yes	1	815	159	53	14	8	711.195189276	148.2288880288	46.5420209568	7.81125312	1.84842402	0.0814576628865	50.2053217421	1
4	1504	ho::NatMX	SNQ2-F[3]	GGTACCACGGAAAGAGAGAAGTCGGTTACGCAATAACT	AGTTATATATCAAAAAAAAATCCGATTGTTTAGGTACC	DMSO	yes	1	455	64	7	9	0	391.8306285984	55.7715511232	0.7517729408	2.836439008	0	-0.168944484948	19.6707946077	0
5	1505	ho::NatMX	PDR5-F[3]	GGTACCACGGAAAGAGAGAAGTCGGTTACGCAATAACT	AGTTATAGGGCAATGTGCAAGGACATTAGACAGGTACC	DMSO	yes	1	1431	588	220	93	28	1281.335350264	574.9788887344	213.1408858016	86.768701156	21.839889572	0.36663392635	137.035841991	1
6	1506	ho::NatMX	HXT1-F[3]	GGTACCACGGAAAGAGAGAAGTCGGTTACGCAATAACT	AGTTATCTTGCAAGAACAAATCTGTTTTGCTGGTACC	DMSO	yes	1	848	116	21	6	0	730.2488225976	104.0153088048	14.2739355808	0	0	-0.118990986484	17.7808100652	0
7	1507	ho::NatMX	IMD3-F[3]	GGTACCACGGAAAGAGAGAAGTCGGTTACGCAATAACT	AGTTATGACCAAATTAGGAAGAGAGTTATACGGGTACC	DMSO	yes	1	1099	101	40	15	19	958.2292687832	73.9122958512	21.1549872224	2.889319648	10.076635052	-0.269247943694	65.952378722	1
8	1508	ho::NatMX	DBP2-F[3]	GGTACCACGGAAAGAGAGAAGTCGGTTACGCAATAACT	AGTTATCGAATAAAACCTAATACTGTTATGGAGGTACC	DMSO	yes	1	862	312	71	8	7	745.7854107416	300.018430552	64.2240419136	1.74422616	0.833988092	0.221489444648	23.7616774235	1
9	1509	ho::NatMX	SHR3-F[3]	GGTACCACGGAAAGAGAGAAGTCGGTTACGCAATAACT	AGTTATCCGTTAAAAAAGAATATCATTTAGATGGTACC	DMSO	yes	1	870	123	47	18	6	756.1232198464	106.0556329408	37.047230208	9.951661204	0	-0.0421090834088	55.897149777	1
10	1510	ho::NatMX	PRS3-F[3]	GGTACCACGGAAAGAGAGAAGTCGGTTACGCAATAACT	AGTTATTCGCTAACACCAAACATACTTCTAAAGGTACC	DMSO	yes	1	692	175	26	47	7	579.414685596	156.4853940992	15.3057755616	38.876814432	0.169163672	0.108231477632	77.1559956212	1
1	1511	ho::NatMX	ho::HphMX	GGTACCACGGAAAGAGAGAAGTCGGTTACGCAATAACT	AGTTATAAACAAAGTAAGAACAAGTTTACTGTGGTACC	DMSO	yes	1	593	158	20	19	7	472.7902815672	147.9718638624	13.5675883584	12.8193776	0.853599164	0.126925203415	35.340129643	1
2	1512	ho::NatMX	FPR1-F[3]	GGTACCACGGAAAGAGAGAAGTCGGTTACGCAATAACT	AGTTATATAATAACAGCCAATAAGGTTACGCTGGTACC	DMSO	yes	1	1026	187	52	12	2	894.536602684	163.838673392	38.0018715296	2.217795616	0	-0.000484314249766	32.405313859	1
3	1513	ho::NatMX	RPB9-F[3]	GGTACCACGGAAAGAGAGAAGTCGGTTACGCAATAACT	AGTTATCAAAGAACCATGAACAATCTTGACAGGGTACC	DMSO	yes	1	753	221	37	6	0	647.7061621936	209.841791376	30.421878992	0	0	0.132156023224	15.2008151889	0
4	1514	ho::NatMX	SNQ2-F[3]	GGTACCACGGAAAGAGAGAAGTCGGTTACGCAATAACT	AGTTATGACAAAATCAGAAACAGGCTTGCGGGGGTACC	DMSO	yes	1	795	122	11	5	18	689.2854297256	112.6383568896	4.621701888	0	11.855188024	-0.115512921909	41.4223053161	1
5	1515	ho::NatMX	PDR5-F[3]	GGTACCACGGAAAGAGAGAAGTCGGTTACGCAATAACT	AGTTATTTACGAAACGTCAAACTATTTTTTGAGGTACC	DMSO	yes	1	814	145	40	0	0	705.402497684	133.7372128448	33.4328009888	0	0	0.0100706617953	26.8548090506	1
6	1516	ho::NatMX	HXT1-F[3]	GGTACCACGGAAAGAGAGAAGTCGGTTACGCAATAACT	AGTTATCAGAAAACAATAAACAAGTTTAAGAGGGTACC	DMSO	yes	1	833	169	59	5	22	728.408602488	157.115985152	52.2704604	0	15.836076308	0.0859311197663	69.7659362057	1
7	1517	ho::NatMX	IMD3-F[3]	GGTACCACGGAAAGAGAGAAGTCGGTTACGCAATAACT	AGTTATATTGCAAACCAAAATAGGTTTTAAGTGGTACC	DMSO	yes	1	573	123	46	17	1	442.4036774224	97.8813378976	28.4139955808	5.46636084	0	0.0914944151278	31.9333605211	1
8	1518	ho::NatMX	DBP2-F[3]	GGTACCACGGAAAGAGAGAAGTCGGTTACGCAATAACT	AGTTATGCCGAAACACATAAGCGTATTAAAATGGTACC	DMSO	yes	1	502	80	9	19	0	436.2733069016	70.6157242224	2.5144677376	12.775099184	0	-0.0994920211766	37.7987137682	1
9	1519	ho::NatMX	SHR3-F[3]	GGTACCACGGAAAGAGAGAAGTCGGTTACGCAATAACT	AGTTATTTGCAAAAACAAAAAGCATTTTGAAAGGTACC	DMSO	yes	1	693	100	28	7	3	596.3439826888	83.1321157472	17.7386837984	0	0	-0.100629820146	21.823713322	1
10	1520	ho::NatMX	PRS3-F[3]	GGTACCACGGAAAGAGAGAAGTCGGTTACGCAATAACT	AGTTATTTATTAAACAGAAACGGGCTTGTTATGGTACC	DMSO	yes	1	1452	378	181	133	32	1323.4853885032	361.3646859136	171.8284012064	125.847689792	25.448530656	0.278116251719	285.773070382	1
1	1521	ho::NatMX	ho::HphMX	GGTACCACGGAAAGAGAGAAGTCGGTTACGCAATAACT	AGTTATGATATAAGGTATAACGAAATTGCTAGGGTACC	DMSO	yes	1	925	167	23	10	8	806.561016476	156.9679616784	16.5631202688	3.81379202	1.852827432	-0.0216770466789	28.6680853501	1
2	1522	ho::NatMX	FPR1-F[3]	GGTACCACGGAAAGAGAGAAGTCGGTTACGCAATAACT	AGTTATTACTCAAATAACAATGATCTTGATACGGTACC	DMSO	yes	1	0	0	0	0	0	0	0	0	0	0	0.0259346375226	0	0
3	1523	ho::NatMX	RPB9-F[3]	GGTACCACGGAAAGAGAGAAGTCGGTTACGCAATAACT	AGTTATAAAAGAATCCTAAATAGTTTTGATGTGGTACC	DMSO	yes	1	541	157	30	23	12	454.0940003168	147.960677288	23.63659552	16.819276044	5.852146492	0.183793380659	49.6281213171	1
4	1524	ho::NatMX	SNQ2-F[3]	GGTACCACGGAAAGAGAGAAGTCGGTTACGCAATAACT	AGTTATAATGCAACACTAAATATATTTATAAAGGTACC	DMSO	yes	1	216	34	22	0	7	177.6940881856	26.4723833696	15.7525176224	0	0.857367032	0.0280587538442	29.0531172976	1
5	1525	ho::NatMX	PDR5-F[3]	GGTACCACGGAAAGAGAGAAGTCGGTTACGCAATAACT	AGTTATAACTAAAAGGATAATAAAGTTACAACGGTACC	DMSO	yes	1	750	188	60	12	8	664.4001002392	178.2106775232	53.5047868768	5.796730612	1.851193176	0.1520469736	40.9235852146	1
6	1526	ho::NatMX	HXT1-F[3]	GGTACCACGGAAAGAGAGAAGTCGGTTACGCAATAACT	AGTTATCCGTAAAAATGAAAGTAAATTGTGATGGTACC	DMSO	yes	1	471	33	19	0	0	370.6195857112	20.9333629408	12.2647511744	0	0	-0.343323420275	27.6505533724	1
7	1527	ho::NatMX	IMD3-F[3]	GGTACCACGGAAAGAGAGAAGTCGGTTACGCAATAACT	AGTTATCCTAAAAATACAAAGGACATTGGTTAGGTACC	DMSO	yes	1	1103	120	40	9	0	974.9427064032	94.801733344	21.9855554336	0	0	-0.21710257385	29.4159172009	1
8	1528	ho::NatMX	DBP2-F[3]	GGTACCACGGAAAGAGAGAAGTCGGTTACGCAATAACT	AGTTATCAGTAAAGTCTTAAATATGTTTGACTGGTACC	DMSO	yes	1	624	80	24	17	0	516.15249904	68.6576082912	17.3012405728	10.775505408	0	-0.0784130153636	43.9060941418	1
9	1529	ho::NatMX	SHR3-F[3]	GGTACCACGGAAAGAGAGAAGTCGGTTACGCAATAACT	AGTTATTCAACAAGCGCAAAAACCTTTAACTAGGTACC	DMSO	yes	1	1401	541	214	100	57	1275.3829547176	522.5907530672	202.91407304	91.708637696	50.001516244	0.360629951784	202.934813343	1
10	1530	ho::NatMX	PRS3-F[3]	GGTACCACGGAAAGAGAGAAGTCGGTTACGCAATAACT	AGTTATAGAGAAAACCGTAACCGTATTTGTAAGGTACC	DMSO	yes	1	710	74	28	1	0	595.9622439456	56.500742376	17.8161306848	0	0	-0.20530920229	27.9112622867	1
1	1531	ho::NatMX	ho::HphMX	GGTACCACGGAAAGAGAGAAGTCGGTTACGCAATAACT	AGTTATGTAAAAATGTTTAATGGTTTTGTAACGGTACC	DMSO	yes	1	924	403	117	63	25	814.9927408456	393.1942883504	110.6102834368	56.816635588	18.851011592	0.35718299056	94.4701606423	1
2	1532	ho::NatMX	FPR1-F[3]	GGTACCACGGAAAGAGAGAAGTCGGTTACGCAATAACT	AGTTATTAGCTAAATCTTAATTTACTTAATCAGGTACC	DMSO	yes	1	837	83	36	8	7	719.7354088432	63.5925744	25.594215568	0	0.0516334280000006	-0.208894219117	39.1974123884	1
3	1533	ho::NatMX	RPB9-F[3]	GGTACCACGGAAAGAGAGAAGTCGGTTACGCAATAACT	AGTTATGCATTAAATTAAAAATGTATTTCTATGGTACC	DMSO	yes	1	417	38	18	10	2	361.9964970208	30.4310202192	11.7577303936	3.840298136	0	-0.209771699319	33.7031481075	1
4	1534	ho::NatMX	SNQ2-F[3]	GGTACCACGGAAAGAGAGAAGTCGGTTACGCAATAACT	AGTTATCTCTCAAATTATAATATTATTCCTTTGGTACC	DMSO	yes	1	433	87	14	24	0	380.5135747424	79.3943396896	7.758226848	17.838063904	0	0.0226878724404	44.9497667435	1
5	1535	ho::NatMX	PDR5-F[3]	GGTACCACGGAAAGAGAGAAGTCGGTTACGCAATAACT	AGTTATTTATGAACTGATAAGAGAATTCCAATGGTACC	DMSO	yes	1	524	75	7	15	4	446.994018216	65.2122383968	0.5700706304	8.807495548	0	-0.160597204139	31.7953577964	1
6	1536	ho::NatMX	HXT1-F[3]	GGTACCACGGAAAGAGAGAAGTCGGTTACGCAATAACT	AGTTATAATTTAAATCCAAATTAGATTACGAGGGTACC	DMSO	yes	1	732	103	39	21	0	641.6805795112	93.1435599584	32.4846804736	14.793277708	0	-0.0221510038578	60.5428128384	1
7	1537	ho::NatMX	IMD3-F[3]	GGTACCACGGAAAGAGAGAAGTCGGTTACGCAATAACT	AGTTATGACAAAAATTGGAAGGGTGTTAGGTAGGTACC	DMSO	yes	1	1120	145	50	9	2	963.640216208	116.5145335424	30.2387806272	0	0	-0.136150721342	33.224808275	1
8	1538	ho::NatMX	DBP2-F[3]	GGTACCACGGAAAGAGAGAAGTCGGTTACGCAATAACT	AGTTATAAAAAAAAACAGAATATATTTACGTAGGTACC	DMSO	yes	1	453	49	5	5	2	390.0172143016	39.390958424	0	0	0	0.0259346375226	31.7698203681	0
9	1539	ho::NatMX	SHR3-F[3]	GGTACCACGGAAAGAGAGAAGTCGGTTACGCAATAACT	AGTTATAGTTTAAGTAATAAATATGTTACTTTGGTACC	DMSO	yes	1	494	69	23	7	1	410.7964460352	54.4929370672	13.9947134304	0	0	-0.103853358121	20.7645808817	1
10	1540	ho::NatMX	PRS3-F[3]	GGTACCACGGAAAGAGAGAAGTCGGTTACGCAATAACT	AGTTATGGGTGAACAATCAAAATACTTGTAGCGGTACC	DMSO	yes	1	1958	788	300	141	73	1761.0816062928	763.691431296	288.2729021824	133.152742084	66.14138132	0.372839540362	258.697456083	1
1	1541	ho::NatMX	ho::HphMX	GGTACCACGGAAAGAGAGAAGTCGGTTACGCAATAACT	AGTTATAGCATAATGGTGAAGAGTATTAAAGTGGTACC	DMSO	yes	1	632	122	31	3	0	522.1329831936	112.2770146512	24.6075529376	0	0	0.0402261464727	20.3517461527	1
2	1542	ho::NatMX	FPR1-F[3]	GGTACCACGGAAAGAGAGAAGTCGGTTACGCAATAACT	AGTTATAAATTAAGTCCAAAACGACTTGATCTGGTACC	DMSO	yes	1	943	125	43	11	2	818.5353958256	104.0184333744	30.3194615072	1.8564813	0	-0.103081701309	38.0266079813	1
3	1543	ho::NatMX	RPB9-F[3]	GGTACCACGGAAAGAGAGAAGTCGGTTACGCAATAACT	AGTTATCTTCGAACCCTCAATCCCCTTCCCCGGGTACC	DMSO	yes	1	875	158	41	12	35	768.8134776528	148.2379928112	34.5536876352	5.810339116	28.849604316	0.0348009361392	95.0009552499	1
4	1544	ho::NatMX	SNQ2-F[3]	GGTACCACGGAAAGAGAGAAGTCGGTTACGCAATAACT	AGTTATTGCATAAATAATAAGCATTTTTATGAGGTACC	DMSO	yes	1	478	40	5	10	0	396.4427904752	31.0184296112	0	3.83257988	0	-0.338755457415	20.0217286827	1
5	1545	ho::NatMX	PDR5-F[3]	GGTACCACGGAAAGAGAGAAGTCGGTTACGCAATAACT	AGTTATTCGCTAAGACGTAAGGAGCTTTTAAAGGTACC	DMSO	yes	1	987	335	130	32	30	865.378083892	323.4523534128	123.303971072	25.77570852	23.843294272	0.301481845848	98.2942218994	1
6	1546	ho::NatMX	HXT1-F[3]	GGTACCACGGAAAGAGAGAAGTCGGTTACGCAATAACT	AGTTATTATCGAAGGTTGAAAAAATTTTAAATGGTACC	DMSO	yes	1	431	46	15	11	2	362.4781798968	36.086588072	8.5119854656	4.772864952	0	-0.182741764559	29.8823434082	1
7	1547	ho::NatMX	IMD3-F[3]	GGTACCACGGAAAGAGAGAAGTCGGTTACGCAATAACT	AGTTATAACGCAAATCAAAATCCGGTTCTGCAGGTACC	DMSO	yes	1	1111	185	68	15	0	968.0743868384	157.0803502224	48.6558023232	3.001132804	0	-0.0160135359117	45.8400675994	1
8	1548	ho::NatMX	DBP2-F[3]	GGTACCACGGAAAGAGAGAAGTCGGTTACGCAATAACT	AGTTATACTCAAACTGACAACCGCTTTTATCCGGTACC	DMSO	yes	1	571	79	15	0	7	506.6781874904	69.5267544272	8.4213825376	0	0.840615908	-0.130781841131	19.8431415614	0
9	1549	ho::NatMX	SHR3-F[3]	GGTACCACGGAAAGAGAGAAGTCGGTTACGCAATAACT	AGTTATCAATAAACAGAAAAATAAATTAAGCAGGTACC	DMSO	yes	1	723	194	61	34	23	619.2720186832	176.27051352	50.4646409696	25.717371512	15.995705556	0.201412364868	89.7376856179	1
10	1550	ho::NatMX	PRS3-F[3]	GGTACCACGGAAAGAGAGAAGTCGGTTACGCAATAACT	AGTTATGTATTAACGAGTAACCCGTTTACTATGGTACC	DMSO	yes	1	1019	194	74	28	1	893.6500283712	175.825664544	63.5485417632	20.183615108	0	0.0823163845264	74.3752830181	1
11	1551	HOM3-F[1,2]	ho::HphMX	GGTACCAGTTTAATGTTTAATTACTTTGGATTATAACT	AGTTATTGTAAAACACAAAAATCTATTATGAGGGTACC	DMSO	yes	1	363	52	15	3	1	305.791950448	39.6631011776	7.0773939904	0	0	-0.132596441773	15.1422708109	0
12	1552	HOM3-F[1,2]	FPR1-F[3]	GGTACCAGTTTAATGTTTAATTACTTTGGATTATAACT	AGTTATCTCGAAAATACCAAAATGATTGTAGCGGTACC	DMSO	yes	1	499	3131	5448	6277	6875	426.509485328	3098.948498592	5391.1380337336	6209.9643232568	6804.3463077336	1.17533186211	172.172575995	1
13	1553	HOM3-F[1,2]	RPB9-F[3]	GGTACCAGTTTAATGTTTAATTACTTTGGATTATAACT	AGTTATTGTAGAATCTCAAAGCAGTTTAATTGGTACC	DMSO	yes	1	452	76	18	3	1	391.099542768	61.5442158272	9.2884703848	0	0	-0.0809685029754	15.1461346198	0
14	1554	HOM3-F[1,2]	SNQ2-F[3]	GGTACCAGTTTAATGTTTAATTACTTTGGATTATAACT	AGTTATATATCAAAAAAAAATCCGATTGTTTAGGTACC	DMSO	yes	1	242	40	5	6	6	203.8837494912	30.1099092608	0	0	0	0.0259346375226	12.8318423143	0
15	1555	HOM3-F[1,2]	PDR5-F[3]	GGTACCAGTTTAATGTTTAATTACTTTGGATTATAACT	AGTTATAGGGCAATGTGCAAGGACATTAGACAGGTACC	DMSO	yes	1	662	113	34	12	11	575.386025952	94.5040395936	22.0444486376	3.6850679992	3.7827859608	-0.0215247087293	41.0191297271	1
16	1556	HOM3-F[1,2]	HXT1-F[3]	GGTACCAGTTTAATGTTTAATTACTTTGGATTATAACT	AGTTATCTTGCAAGAACAAATCTGTTTTGCTGGTACC	DMSO	yes	1	433	34	20	1	2	364.2798438368	17.3650711712	9.1204360488	0	0	-0.412471011539	23.90289365	1
17	1557	HOM3-F[1,2]	IMD3-F[3]	GGTACCAGTTTAATGTTTAATTACTTTGGATTATAACT	AGTTATGACCAAATTAGGAAGAGAGTTATACGGGTACC	DMSO	yes	1	694	159	184	171	168	612.3728276576	115.2455808928	75.1132394264	22.6257372736	12.7692000328	0.163272634149	123.892199865	1
18	1558	HOM3-F[1,2]	DBP2-F[3]	GGTACCAGTTTAATGTTTAATTACTTTGGATTATAACT	AGTTATCGAATAAAACCTAATACTGTTATGGAGGTACC	DMSO	yes	1	629	80	38	11	5	561.1414056288	63.370676688	26.7169407696	2.102021712	0	-0.109855170528	41.0540930766	1
19	1559	HOM3-F[1,2]	SHR3-F[3]	GGTACCAGTTTAATGTTTAATTACTTTGGATTATAACT	AGTTATCCGTTAAAAAAGAATATCATTTAGATGGTACC	DMSO	yes	1	503	138	93	66	46	436.4522103552	112.4593063552	56.025733888	14.3993245528	1.2772569752	0.220420038317	60.3282456784	1
20	1560	HOM3-F[1,2]	PRS3-F[3]	GGTACCAGTTTAATGTTTAATTACTTTGGATTATAACT	AGTTATTCGCTAACACCAAACATACTTCTAAAGGTACC	DMSO	yes	1	449	112	80	70	53	383.176332528	83.6397314048	37.0295129976	16.6163157824	9.8553877008	0.170306792333	77.8099891708	1
11	1561	HOM3-F[1,2]	ho::HphMX	GGTACCAGTTTAATGTTTAATTACTTTGGATTATAACT	AGTTATAAACAAAGTAAGAACAAGTTTACTGTGGTACC	DMSO	yes	1	542	63	9	12	0	471.9013449696	49.8783288256	0.4952366224	4.89228832	0	-0.25967062146	23.9598574699	1
12	1562	HOM3-F[1,2]	FPR1-F[3]	GGTACCAGTTTAATGTTTAATTACTTTGGATTATAACT	AGTTATATAATAACAGCCAATAAGGTTACGCTGGTACC	DMSO	yes	1	451	2599	4594	5870	6084	374.591430512	2562.295919648	4524.3104972456	5777.0949707712	5986.637235484	1.18436420897	151.377318189	1
13	1563	HOM3-F[1,2]	RPB9-F[3]	GGTACCAGTTTAATGTTTAATTACTTTGGATTATAACT	AGTTATCAAAGAACCATGAACAATCTTGACAGGGTACC	DMSO	yes	1	465	81	26	7	1	403.2646483648	65.849131744	16.316869812	0	0	-0.037925190594	20.261038871	1
14	1564	HOM3-F[1,2]	SNQ2-F[3]	GGTACCAGTTTAATGTTTAATTACTTTGGATTATAACT	AGTTATGACAAAATCAGAAACAGGCTTGCGGGGGTACC	DMSO	yes	1	185	20	10	1	0	123.0287445408	8.0751066624	1.932858368	0	0	-0.329739170518	11.9132946516	0
15	1565	HOM3-F[1,2]	PDR5-F[3]	GGTACCAGTTTAATGTTTAATTACTTTGGATTATAACT	AGTTATTTACGAAACGTCAAACTATTTTTTGAGGTACC	DMSO	yes	1	466	78	14	1	1	402.412290512	62.6613469312	4.4051971368	0	0	-0.118227004005	12.3763423115	0
16	1566	HOM3-F[1,2]	HXT1-F[3]	GGTACCAGTTTAATGTTTAATTACTTTGGATTATAACT	AGTTATCAGAAAACAATAAACAAGTTTAAGAGGGTACC	DMSO	yes	1	469	78	12	12	2	407.658505184	61.545849088	1.0923319	3.404431612	0	-0.146858611739	20.7632505834	1
17	1567	HOM3-F[1,2]	IMD3-F[3]	GGTACCAGTTTAATGTTTAATTACTTTGGATTATAACT	AGTTATATTGCAAACCAAAATAGGTTTTAAGTGGTACC	DMSO	yes	1	605	143	161	150	143	529.0775975232	102.7812606144	62.2949710488	15.372081688	0	0.144974972243	76.1522382252	1
18	1568	HOM3-F[1,2]	DBP2-F[3]	GGTACCAGTTTAATGTTTAATTACTTTGGATTATAACT	AGTTATGCCGAAACACATAAGCGTATTAAAATGGTACC	DMSO	yes	1	269	29	8	4	0	229.4498645088	17.0344666656	0	0	0	0.0259346375226	29.4929891417	0
19	1569	HOM3-F[1,2]	SHR3-F[3]	GGTACCAGTTTAATGTTTAATTACTTTGGATTATAACT	AGTTATTTGCAAAAACAAAAAGCATTTTGAAAGGTACC	DMSO	yes	1	501	65	65	65	48	444.1078564384	39.5966415168	25.5304869624	8.4809299392	0	-0.1387206225	58.5546441929	1
20	1570	HOM3-F[1,2]	PRS3-F[3]	GGTACCAGTTTAATGTTTAATTACTTTGGATTATAACT	AGTTATTTATTAAACAGAAACGGGCTTGTTATGGTACC	DMSO	yes	1	482	116	53	34	22	407.2448086176	91.0142525184	22.3431450504	3.7446249344	0	0.0773009255255	26.0111229216	1
11	1571	HOM3-F[1,2]	ho::HphMX	GGTACCAGTTTAATGTTTAATTACTTTGGATTATAACT	AGTTATGATATAAGGTATAACGAAATTGCTAGGGTACC	DMSO	yes	1	436	111	19	8	3	366.894192368	97.8713219296	10.4591027168	0.759227964000001	0	0.0644083637866	15.0017556484	0
12	1572	HOM3-F[1,2]	FPR1-F[3]	GGTACCAGTTTAATGTTTAATTACTTTGGATTATAACT	AGTTATTACTCAAATAACAATGATCTTGATACGGTACC	DMSO	yes	1	0	16	2	59	9	0	9.7955365568	0	51.517300044	2.4928232056	1.050701603	34.5398309965	0
13	1573	HOM3-F[1,2]	RPB9-F[3]	GGTACCAGTTTAATGTTTAATTACTTTGGATTATAACT	AGTTATAAAAGAATCCTAAATAGTTTTGATGTGGTACC	DMSO	yes	1	373	65	15	2	0	321.5746711424	53.653876272	7.05330472	0	0	-0.0694124125477	13.6027102255	0
14	1574	HOM3-F[1,2]	SNQ2-F[3]	GGTACCAGTTTAATGTTTAATTACTTTGGATTATAACT	AGTTATAATGCAACACTAAATATATTTATAAAGGTACC	DMSO	yes	1	152	29	3	3	1	127.8246398208	20.3683477824	0	0	0	0.0259346375226	9.93470173112	0
15	1575	HOM3-F[1,2]	PDR5-F[3]	GGTACCAGTTTAATGTTTAATTACTTTGGATTATAACT	AGTTATAACTAAAAGGATAATAAAGTTACAACGGTACC	DMSO	yes	1	346	40	20	20	0	295.3069986656	27.3071508608	10.9873545048	12.3527890584	0	-0.152611804868	48.7754072561	1
16	1576	HOM3-F[1,2]	HXT1-F[3]	GGTACCAGTTTAATGTTTAATTACTTTGGATTATAACT	AGTTATCCGTAAAAATGAAAGTAAATTGTGATGGTACC	DMSO	yes	1	265	66	16	2	2	206.0195947616	49.2179263552	5.0461607984	0	0	0.0270891690027	11.7081423541	0
17	1577	HOM3-F[1,2]	IMD3-F[3]	GGTACCAGTTTAATGTTTAATTACTTTGGATTATAACT	AGTTATCCTAAAAATACAAAGGACATTGGTTAGGTACC	DMSO	yes	1	716	143	169	148	144	641.5012258176	102.638319936	66.8301309896	13.468852856	0	0.0791735863503	86.4872799888	1
18	1578	HOM3-F[1,2]	DBP2-F[3]	GGTACCAGTTTAATGTTTAATTACTTTGGATTATAACT	AGTTATCAGTAAAGTCTTAAATATGTTTGACTGGTACC	DMSO	yes	1	375	47	19	8	6	311.83281472	31.5184062528	8.3412543608	0	0	-0.191912104292	18.1220722617	0
19	1579	HOM3-F[1,2]	SHR3-F[3]	GGTACCAGTTTAATGTTTAATTACTTTGGATTATAACT	AGTTATTCAACAAGCGCAAAAACCTTTAACTAGGTACC	DMSO	yes	1	556	118	101	75	61	482.8694679968	89.8289175968	54.86177394	17.6099894272	8.8753618616	0.149815555997	96.4002898646	1
20	1580	HOM3-F[1,2]	PRS3-F[3]	GGTACCAGTTTAATGTTTAATTACTTTGGATTATAACT	AGTTATAGAGAAAACCGTAACCGTATTTGTAAGGTACC	DMSO	yes	1	548	156	72	56	41	481.3619515008	129.462925744	33.1568079928	11.4152342328	2.0839999224	0.154855724227	42.3376497869	1
11	1581	HOM3-F[1,2]	ho::HphMX	GGTACCAGTTTAATGTTTAATTACTTTGGATTATAACT	AGTTATGTAAAAATGTTTAATGGTTTTGTAACGGTACC	DMSO	yes	1	511	79	16	18	0	447.1825407008	66.2777218976	7.8405161648	10.8269677816	0	-0.0853341724777	35.8836048664	1
12	1582	HOM3-F[1,2]	FPR1-F[3]	GGTACCAGTTTAATGTTTAATTACTTTGGATTATAACT	AGTTATTAGCTAAATCTTAATTTACTTAATCAGGTACC	DMSO	yes	1	538	2247	3537	4438	4313	469.5526717376	2217.0365536	3496.362157348	4387.4880001928	4263.5598862392	1.15695397773	190.720421206	1
13	1583	HOM3-F[1,2]	RPB9-F[3]	GGTACCAGTTTAATGTTTAATTACTTTGGATTATAACT	AGTTATGCATTAAATTAAAAATGTATTTCTATGGTACC	DMSO	yes	1	224	27	4	0	5	190.4623350144	18.2940746848	0	0	0	0.0259346375226	20.1652923952	0
14	1584	HOM3-F[1,2]	SNQ2-F[3]	GGTACCAGTTTAATGTTTAATTACTTTGGATTATAACT	AGTTATCTCTCAAATTATAATATTATTCCTTTGGTACC	DMSO	yes	1	233	28	8	2	0	200.8736552832	19.2282098624	1.036949928	0	0	-0.271096025355	10.446288185	0
15	1585	HOM3-F[1,2]	PDR5-F[3]	GGTACCAGTTTAATGTTTAATTACTTTGGATTATAACT	AGTTATTTATGAACTGATAAGAGAATTCCAATGGTACC	DMSO	yes	1	419	75	11	2	0	373.125590688	62.3099536192	2.5153110144	0	0	-0.114413501278	11.9304928181	0
16	1586	HOM3-F[1,2]	HXT1-F[3]	GGTACCAGTTTAATGTTTAATTACTTTGGATTATAACT	AGTTATAATTTAAATCCAAATTAGATTACGAGGGTACC	DMSO	yes	1	351	44	26	7	1	297.6607731616	31.1866322496	16.8247519296	0	0	-0.123324069647	28.3098889584	1
17	1587	HOM3-F[1,2]	IMD3-F[3]	GGTACCAGTTTAATGTTTAATTACTTTGGATTATAACT	AGTTATGACAAAAATTGGAAGGGTGTTAGGTAGGTACC	DMSO	yes	1	695	132	178	150	182	604.632078144	85.7357107456	61.7037813392	2.81360336080002	10.0079441136	0.0396049901013	95.7371161189	1
18	1588	HOM3-F[1,2]	DBP2-F[3]	GGTACCAGTTTAATGTTTAATTACTTTGGATTATAACT	AGTTATAAAAAAAAACAGAATATATTTACGTAGGTACC	DMSO	yes	1	294	26	15	5	0	255.9883677088	13.630869456	6.009436336	0	0	-0.380037975969	18.7531494335	0
19	1589	HOM3-F[1,2]	SHR3-F[3]	GGTACCAGTTTAATGTTTAATTACTTTGGATTATAACT	AGTTATAGTTTAAGTAATAAATATGTTACTTTGGTACC	DMSO	yes	1	382	54	36	26	21	332.6506247936	32.8358135968	6.6881293144	0	0	-0.215399065435	16.2762413186	0
20	1590	HOM3-F[1,2]	PRS3-F[3]	GGTACCAGTTTAATGTTTAATTACTTTGGATTATAACT	AGTTATGGGTGAACAATCAAAATACTTGTAGCGGTACC	DMSO	yes	1	838	148	101	63	51	724.8909495104	109.235892224	49.6765584864	16.1894973688	6.367227448	0.0228526190845	91.5382427622	1
11	1591	HOM3-F[1,2]	ho::HphMX	GGTACCAGTTTAATGTTTAATTACTTTGGATTATAACT	AGTTATAGCATAATGGTGAAGAGTATTAAAGTGGTACC	DMSO	yes	1	479	69	21	4	0	414.7004763648	56.4262680928	12.8184343336	0	0	-0.103675817643	19.2929729048	0
12	1592	HOM3-F[1,2]	FPR1-F[3]	GGTACCAGTTTAATGTTTAATTACTTTGGATTATAACT	AGTTATAAATTAAGTCCAAAACGACTTGATCTGGTACC	DMSO	yes	1	425	3317	5770	7654	7338	352.5156393408	3284.2099717536	5710.9659845192	7576.30981766	7256.8732583728	1.18328421998	188.664592019	1
13	1593	HOM3-F[1,2]	RPB9-F[3]	GGTACCAGTTTAATGTTTAATTACTTTGGATTATAACT	AGTTATCTTCGAACCCTCAATCCCCTTCCCCGGGTACC	DMSO	yes	1	350	45	16	12	1	287.7641219904	32.3561991328	7.3828200272	4.6769724712	0	-0.139542346381	27.8766190522	1
14	1594	HOM3-F[1,2]	SNQ2-F[3]	GGTACCAGTTTAATGTTTAATTACTTTGGATTATAACT	AGTTATTGCATAAATAATAAGCATTTTTATGAGGTACC	DMSO	yes	1	333	80	8	4	0	284.5737267136	68.7575783328	0.167728754400001	0	0	-0.0528804257848	15.519879377	0
15	1595	HOM3-F[1,2]	PDR5-F[3]	GGTACCAGTTTAATGTTTAATTACTTTGGATTATAACT	AGTTATTCGCTAAGACGTAAGGAGCTTTTAAAGGTACC	DMSO	yes	1	452	121	31	33	10	381.109528656	105.1498435232	20.363336192	24.851998264	2.9651585408	0.166492508166	61.6132334769	1
16	1596	HOM3-F[1,2]	HXT1-F[3]	GGTACCAGTTTAATGTTTAATTACTTTGGATTATAACT	AGTTATTATCGAAGGTTGAAAAAATTTTAAATGGTACC	DMSO	yes	1	274	80	10	1	0	232.8826425824	67.084331568	1.0455702416	0	0	0.0168221285076	14.1907921971	0
17	1597	HOM3-F[1,2]	IMD3-F[3]	GGTACCAGTTTAATGTTTAATTACTTTGGATTATAACT	AGTTATAACGCAAATCAAAATCCGGTTCTGCAGGTACC	DMSO	yes	1	733	153	213	176	224	650.1645898112	107.7517106656	100.0762791952	30.2893636728	59.7454047744	0.198723617497	256.181000922	1
18	1598	HOM3-F[1,2]	DBP2-F[3]	GGTACCAGTTTAATGTTTAATTACTTTGGATTATAACT	AGTTATACTCAAACTGACAACCGCTTTTATCCGGTACC	DMSO	yes	1	211	34	11	8	9	172.2375781472	21.8747094368	1.3128549336	0	1.8216921112	-0.164845355659	18.2903237499	0
19	1599	HOM3-F[1,2]	SHR3-F[3]	GGTACCAGTTTAATGTTTAATTACTTTGGATTATAACT	AGTTATCAATAAACAGAAAAATAAATTAAGCAGGTACC	DMSO	yes	1	503	101	50	58	54	442.1426208576	74.04951888	8.3142740856	0.818047438400001	1.5641126584	-0.0639044815677	23.1854324266	1
20	1600	HOM3-F[1,2]	PRS3-F[3]	GGTACCAGTTTAATGTTTAATTACTTTGGATTATAACT	AGTTATGTATTAACGAGTAACCCGTTTACTATGGTACC	DMSO	yes	1	543	114	62	29	34	470.0192156416	86.250732736	20.9927885352	0	0	0.0259840424663	20.9749154164	1
21	1601	DST1-F[1,2]	ho::HphMX	GGTACCATAACAATGATAAATCCGATTCCCTAATAACT	AGTTATTGTAAAACACAAAAATCTATTATGAGGGTACC	DMSO	yes	1	372	60	27	10	4	313.915805776	52.1613576832	20.788519552	3.8509562744	0	0.0307687035311	33.1104173395	1
22	1602	DST1-F[1,2]	FPR1-F[3]	GGTACCATAACAATGATAAATCCGATTCCCTAATAACT	AGTTATCTCGAAAATACCAAAATGATTGTAGCGGTACC	DMSO	yes	1	629	89	23	16	18	555.371148336	75.757354944	14.826107568	9.1508423144	11.4303888232	-0.0817355224238	65.0747821979	1
23	1603	DST1-F[1,2]	RPB9-F[3]	GGTACCATAACAATGATAAATCCGATTCCCTAATAACT	AGTTATTGTAGAATCTCAAAGCAGTTTAATTGGTACC	DMSO	yes	1	436	154	46	15	13	374.160049616	145.5805464704	39.756884624	8.846476672	6.855870836	0.269912386604	39.6506297463	1
24	1604	DST1-F[1,2]	SNQ2-F[3]	GGTACCATAACAATGATAAATCCGATTCCCTAATAACT	AGTTATATATCAAAAAAAAATCCGATTGTTTAGGTACC	DMSO	yes	1	252	47	1	0	0	213.3351516544	39.8320563456	0	0	0	0.0259346375226	9.97900227891	0
25	1605	DST1-F[1,2]	PDR5-F[3]	GGTACCATAACAATGATAAATCCGATTCCCTAATAACT	AGTTATAGGGCAATGTGCAAGGACATTAGACAGGTACC	DMSO	yes	1	593	102	27	11	0	505.005381024	92.4730869952	20.626803088	4.8346719336	0	0.00779920782939	29.4074850733	1
26	1606	DST1-F[1,2]	HXT1-F[3]	GGTACCATAACAATGATAAATCCGATTCCCTAATAACT	AGTTATCTTGCAAGAACAAATCTGTTTTGCTGGTACC	DMSO	yes	1	562	151	28	6	6	492.2061926816	141.9832174784	21.669948944	0	0	0.102803193834	14.9551900631	0
27	1607	DST1-F[1,2]	IMD3-F[3]	GGTACCATAACAATGATAAATCCGATTCCCTAATAACT	AGTTATGACCAAATTAGGAAGAGAGTTATACGGGTACC	DMSO	yes	1	620	110	19	15	7	537.0777383712	93.5494485696	8.739973232	7.2036177088	0	-0.0544993637963	27.5744828743	1
28	1608	DST1-F[1,2]	DBP2-F[3]	GGTACCATAACAATGATAAATCCGATTCCCTAATAACT	AGTTATCGAATAAAACCTAATACTGTTATGGAGGTACC	DMSO	yes	1	499	116	10	0	0	430.0825357856	106.984754016	3.653769248	0	0	-0.00553137136881	14.1586759106	0
29	1609	DST1-F[1,2]	SHR3-F[3]	GGTACCATAACAATGATAAATCCGATTCCCTAATAACT	AGTTATCCGTTAAAAAAGAATATCATTTAGATGGTACC	DMSO	yes	1	394	117	19	3	1	326.4158292224	105.5420433664	11.62358144	0	0	0.115403853157	12.8338806825	0
30	1610	DST1-F[1,2]	PRS3-F[3]	GGTACCATAACAATGATAAATCCGATTCCCTAATAACT	AGTTATTCGCTAACACCAAACATACTTCTAAAGGTACC	DMSO	yes	1	438	55	23	4	0	371.152374736	42.7691649536	15.383139888	0	0	-0.12628352706	24.4559367752	1
21	1611	DST1-F[1,2]	ho::HphMX	GGTACCATAACAATGATAAATCCGATTCCCTAATAACT	AGTTATAAACAAAGTAAGAACAAGTTTACTGTGGTACC	DMSO	yes	1	498	61	9	6	0	426.8040437152	52.9462424192	2.765175712	0	0	-0.197154825624	12.0129026447	0
22	1612	DST1-F[1,2]	FPR1-F[3]	GGTACCATAACAATGATAAATCCGATTCCCTAATAACT	AGTTATATAATAACAGCCAATAAGGTTACGCTGGTACC	DMSO	yes	1	585	151	24	0	7	507.385873744	136.482028736	15.311738128	0	0.252527108000001	0.0668616555334	15.8823230394	0
23	1613	DST1-F[1,2]	RPB9-F[3]	GGTACCATAACAATGATAAATCCGATTCCCTAATAACT	AGTTATCAAAGAACCATGAACAATCTTGACAGGGTACC	DMSO	yes	1	270	119	17	2	22	207.3108314176	110.390015808	10.71792456	0	15.8556927152	0.260052527416	45.8134580759	1
24	1614	DST1-F[1,2]	SNQ2-F[3]	GGTACCATAACAATGATAAATCCGATTCCCTAATAACT	AGTTATGACAAAATCAGAAACAGGCTTGCGGGGGTACC	DMSO	yes	1	494	50	13	5	0	431.0708803296	42.2742931968	6.78272384	0	0	-0.230905123725	16.0291355992	0
25	1615	DST1-F[1,2]	PDR5-F[3]	GGTACCATAACAATGATAAATCCGATTCCCTAATAACT	AGTTATTTACGAAACGTCAAACTATTTTTTGAGGTACC	DMSO	yes	1	596	98	7	13	4	531.426693744	89.3385417984	0.721466384	6.8400812648	0	-0.125877835801	29.1074316581	1
26	1616	DST1-F[1,2]	HXT1-F[3]	GGTACCATAACAATGATAAATCCGATTCCCTAATAACT	AGTTATCAGAAAACAATAAACAAGTTTAAGAGGGTACC	DMSO	yes	1	520	107	8	0	0	457.711445408	98.032770816	1.668822	0	0	-0.0633536983326	14.8160512364	0
27	1617	DST1-F[1,2]	IMD3-F[3]	GGTACCATAACAATGATAAATCCGATTCCCTAATAACT	AGTTATATTGCAAACCAAAATAGGTTTTAAGTGGTACC	DMSO	yes	1	481	56	12	12	1	403.8803816384	40.5186196608	2.148248944	4.363700104	0	-0.243923121322	23.181354474	1
28	1618	DST1-F[1,2]	DBP2-F[3]	GGTACCATAACAATGATAAATCCGATTCCCTAATAACT	AGTTATGCCGAAACACATAAGCGTATTAAAATGGTACC	DMSO	yes	1	225	57	15	0	0	184.8766663456	49.2631532992	8.747949568	0	0	0.0920208056564	12.8777382965	0
29	1619	DST1-F[1,2]	SHR3-F[3]	GGTACCATAACAATGATAAATCCGATTCCCTAATAACT	AGTTATTTGCAAAAACAAAAAGCATTTTGAAAGGTACC	DMSO	yes	1	363	61	18	7	6	305.2371315808	49.5796885376	10.523524912	0.273312953600001	0	-0.0435152984323	18.0111872738	0
30	1620	DST1-F[1,2]	PRS3-F[3]	GGTACCATAACAATGATAAATCCGATTCCCTAATAACT	AGTTATTTATTAAACAGAAACGGGCTTGTTATGGTACC	DMSO	yes	1	215	61	28	21	6	139.0676178912	49.6941605888	20.876902352	14.5791655552	0	0.334874085543	36.2135362605	1
21	1621	DST1-F[1,2]	ho::HphMX	GGTACCATAACAATGATAAATCCGATTCCCTAATAACT	AGTTATGATATAAGGTATAACGAAATTGCTAGGGTACC	DMSO	yes	1	573	76	13	0	0	502.813924816	67.9443217472	6.763726784	0	0	-0.149316142375	13.9707077895	0
22	1622	DST1-F[1,2]	FPR1-F[3]	GGTACCATAACAATGATAAATCCGATTCCCTAATAACT	AGTTATTACTCAAATAACAATGATCTTGATACGGTACC	DMSO	yes	1	0	7	0	0	0	0	0.8423298176	0	0	0	0.0259346375226	2.55572876857	0
23	1623	DST1-F[1,2]	RPB9-F[3]	GGTACCATAACAATGATAAATCCGATTCCCTAATAACT	AGTTATAAAAGAATCCTAAATAGTTTTGATGTGGTACC	DMSO	yes	1	414	174	54	31	4	361.7977372288	166.432940704	47.7875536	24.8487023864	0	0.333977431611	40.5777428093	1
24	1624	DST1-F[1,2]	SNQ2-F[3]	GGTACCATAACAATGATAAATCCGATTCCCTAATAACT	AGTTATAATGCAACACTAAATATATTTATAAAGGTACC	DMSO	yes	1	165	30	7	0	0	140.5152176896	23.1770090368	0.825145232000001	0	0	-0.116005439224	10.0015384868	0
25	1625	DST1-F[1,2]	PDR5-F[3]	GGTACCATAACAATGATAAATCCGATTCCCTAATAACT	AGTTATAACTAAAAGGATAATAAAGTTACAACGGTACC	DMSO	yes	1	393	80	12	0	0	341.5426288672	72.0637875456	5.744810224	0	0	-0.0222964731965	12.3125031819	0
26	1626	DST1-F[1,2]	HXT1-F[3]	GGTACCATAACAATGATAAATCCGATTCCCTAATAACT	AGTTATCCGTAAAAATGAAAGTAAATTGTGATGGTACC	DMSO	yes	1	305	55	9	0	0	245.1130428192	45.9428833664	2.666970592	0	0	-0.0678655688955	11.3484941136	0
27	1627	DST1-F[1,2]	IMD3-F[3]	GGTACCATAACAATGATAAATCCGATTCCCTAATAACT	AGTTATCCTAAAAATACAAAGGACATTGGTTAGGTACC	DMSO	yes	1	561	107	14	2	0	485.3284342912	91.479437952	4.009312848	0	0	-0.0773432290928	12.7835694647	0
28	1628	DST1-F[1,2]	DBP2-F[3]	GGTACCATAACAATGATAAATCCGATTCCCTAATAACT	AGTTATCAGTAAAGTCTTAAATATGTTTGACTGGTACC	DMSO	yes	1	440	96	7	3	3	375.85443264	87.2993600896	0.678803504	0	0	-0.052926599978	15.9479751974	0
29	1629	DST1-F[1,2]	SHR3-F[3]	GGTACCATAACAATGATAAATCCGATTCCCTAATAACT	AGTTATTCAACAAGCGCAAAAACCTTTAACTAGGTACC	DMSO	yes	1	475	126	21	1	5	400.7201506016	113.8210230976	13.2561172	0	0	0.0819632291215	13.2997367043	0
30	1630	DST1-F[1,2]	PRS3-F[3]	GGTACCATAACAATGATAAATCCGATTCCCTAATAACT	AGTTATAGAGAAAACCGTAACCGTATTTGTAAGGTACC	DMSO	yes	1	469	72	13	0	10	401.3240218496	60.268923808	5.548639664	0	3.6417372488	-0.111341600088	24.3646489809	1
21	1631	DST1-F[1,2]	ho::HphMX	GGTACCATAACAATGATAAATCCGATTCCCTAATAACT	AGTTATGTAAAAATGTTTAATGGTTTTGTAACGGTACC	DMSO	yes	1	541	71	11	16	2	476.1930022496	63.0557207232	4.779021024	9.8479698728	0	-0.141962170847	33.5462274627	1
22	1632	DST1-F[1,2]	FPR1-F[3]	GGTACCATAACAATGATAAATCCGATTCCCTAATAACT	AGTTATTAGCTAAATCTTAATTTACTTAATCAGGTACC	DMSO	yes	1	564	106	25	4	3	494.4837013312	93.3297152	17.47667624	0	0	-0.0114933975993	18.1159778724	0
23	1633	DST1-F[1,2]	RPB9-F[3]	GGTACCATAACAATGATAAATCCGATTCCCTAATAACT	AGTTATGCATTAAATTAAAAATGTATTTCTATGGTACC	DMSO	yes	1	152	28	2	0	0	117.9922892928	21.1566499136	0	0	0	0.0259346375226	8.88592881757	0
24	1634	DST1-F[1,2]	SNQ2-F[3]	GGTACCATAACAATGATAAATCCGATTCCCTAATAACT	AGTTATCTCTCAAATTATAATATTATTCCTTTGGTACC	DMSO	yes	1	264	20	3	0	0	231.4278227584	13.1385955968	0	0	0	0.0259346375226	36.8809208612	0
25	1635	DST1-F[1,2]	PDR5-F[3]	GGTACCATAACAATGATAAATCCGATTCCCTAATAACT	AGTTATTTATGAACTGATAAGAGAATTCCAATGGTACC	DMSO	yes	1	333	71	4	4	3	286.443890656	63.0645558144	0	0	0	0.0259346375226	9.3243499025	0
26	1636	DST1-F[1,2]	HXT1-F[3]	GGTACCATAACAATGATAAATCCGATTCCCTAATAACT	AGTTATAATTTAAATCCAAATTAGATTACGAGGGTACC	DMSO	yes	1	314	54	14	0	8	259.8510036192	46.0307519872	7.738290048	0	1.8559032216	-0.0272342869561	21.2313740987	1
27	1637	DST1-F[1,2]	IMD3-F[3]	GGTACCATAACAATGATAAATCCGATTCCCTAATAACT	AGTTATGACAAAAATTGGAAGGGTGTTAGGTAGGTACC	DMSO	yes	1	662	71	10	7	1	570.187028928	53.8614638592	0	0	0	0.0259346375226	47.0476704202	0
28	1638	DST1-F[1,2]	DBP2-F[3]	GGTACCATAACAATGATAAATCCGATTCCCTAATAACT	AGTTATAAAAAAAAACAGAATATATTTACGTAGGTACC	DMSO	yes	1	250	18	4	0	0	211.4415647456	10.152522592	0	0	0	0.0259346375226	38.3449888828	0
29	1639	DST1-F[1,2]	SHR3-F[3]	GGTACCATAACAATGATAAATCCGATTCCCTAATAACT	AGTTATAGTTTAAGTAATAAATATGTTACTTTGGTACC	DMSO	yes	1	335	28	20	3	6	284.9093068032	17.7416950976	12.930834672	0	0	-0.286639414413	28.3753365286	1
30	1640	DST1-F[1,2]	PRS3-F[3]	GGTACCATAACAATGATAAATCCGATTCCCTAATAACT	AGTTATGGGTGAACAATCAAAATACTTGTAGCGGTACC	DMSO	yes	1	1055	172	37	20	18	940.0557440448	156.917351168	29.048196032	13.3863736104	11.603667976	-0.0257628441542	72.7344757329	1
21	1641	DST1-F[1,2]	ho::HphMX	GGTACCATAACAATGATAAATCCGATTCCCTAATAACT	AGTTATAGCATAATGGTGAAGAGTATTAAAGTGGTACC	DMSO	yes	1	645	94	25	8	7	579.7026674176	86.0964389696	18.778135568	1.8502519344	0.8571176816	-0.0646181483225	30.9722667556	1
22	1642	DST1-F[1,2]	FPR1-F[3]	GGTACCATAACAATGATAAATCCGATTCCCTAATAACT	AGTTATAAATTAAGTCCAAAACGACTTGATCTGGTACC	DMSO	yes	1	523	95	19	0	0	449.3774079296	81.5549161152	10.739010896	0	0	-0.0442427453758	14.6972257313	0
23	1643	DST1-F[1,2]	RPB9-F[3]	GGTACCATAACAATGATAAATCCGATTCCCTAATAACT	AGTTATCTTCGAACCCTCAATCCCCTTCCCCGGGTACC	DMSO	yes	1	601	171	44	24	4	537.8017178048	163.0772322496	37.760667936	17.8462231096	0	0.181444792193	41.7855924045	1
24	1644	DST1-F[1,2]	SNQ2-F[3]	GGTACCATAACAATGATAAATCCGATTCCCTAATAACT	AGTTATTGCATAAATAATAAGCATTTTTATGAGGTACC	DMSO	yes	1	375	96	10	0	0	325.8482458432	88.4613666496	3.792141872	0	0	0.0260071015752	13.2433350701	0
25	1645	DST1-F[1,2]	PDR5-F[3]	GGTACCATAACAATGATAAATCCGATTCCCTAATAACT	AGTTATTCGCTAAGACGTAAGGAGCTTTTAAAGGTACC	DMSO	yes	1	550	61	10	4	0	477.998642672	52.1983327424	3.67968896	0	0	-0.228317063179	12.7697622794	0
26	1646	DST1-F[1,2]	HXT1-F[3]	GGTACCATAACAATGATAAATCCGATTCCCTAATAACT	AGTTATTATCGAAGGTTGAAAAAATTTTAAATGGTACC	DMSO	yes	1	220	60	15	9	1	178.2825565088	52.002710176	8.747144608	2.8358270512	0	0.136641729991	17.8545873153	0
27	1647	DST1-F[1,2]	IMD3-F[3]	GGTACCATAACAATGATAAATCCGATTCCCTAATAACT	AGTTATAACGCAAATCAAAATCCGGTTCTGCAGGTACC	DMSO	yes	1	605	40	15	1	2	520.8487714944	23.1399612992	4.578095776	0	0	-0.488756424182	16.9426492512	0
28	1648	DST1-F[1,2]	DBP2-F[3]	GGTACCATAACAATGATAAATCCGATTCCCTAATAACT	AGTTATACTCAAACTGACAACCGCTTTTATCCGGTACC	DMSO	yes	1	371	57	17	0	0	331.6778943264	49.2193619776	10.717763568	0	0	-0.0773603882159	17.2183857532	0
29	1649	DST1-F[1,2]	SHR3-F[3]	GGTACCATAACAATGATAAATCCGATTCCCTAATAACT	AGTTATCAATAAACAGAAAAATAAATTAAGCAGGTACC	DMSO	yes	1	443	64	15	14	0	381.2038667712	52.15560416	7.434657328	7.2655933872	0	-0.10334524894	30.2892545619	1
30	1650	DST1-F[1,2]	PRS3-F[3]	GGTACCATAACAATGATAAATCCGATTCCCTAATAACT	AGTTATGTATTAACGAGTAACCCGTTTACTATGGTACC	DMSO	yes	1	652	82	36	4	1	577.8724673792	69.936647552	28.461864976	0	0	-0.100358043601	35.8736805984	1
31	1651	TPO1-F[1,2]	ho::HphMX	GGTACCATTATTAACATGCAAGAGTATTGGCTAATAACT	AGTTATTGTAAAACACAAAAATCTATTATGAGGGTACC	DMSO	yes	1	475	63	12	4	0	407.567155712	53.8877898448	5.6724053824	0	0	-0.153159058577	13.532745503	0
32	1652	TPO1-F[1,2]	FPR1-F[3]	GGTACCATTATTAACATGCAAGAGTATTGGCTAATAACT	AGTTATCTCGAAAATACCAAAATGATTGTAGCGGTACC	DMSO	yes	1	691	107	29	2	3	605.224850432	88.432101816	17.5222148616	0	0	-0.0900062416959	20.8342854921	1
33	1653	TPO1-F[1,2]	RPB9-F[3]	GGTACCATTATTAACATGCAAGAGTATTGGCTAATAACT	AGTTATTGTAGAATCTCAAAGCAGTTTAATTGGTACC	DMSO	yes	1	515	122	8	3	0	443.135457792	111.8715117456	1.5893820888	0	0	-0.021493214823	16.8967564087	0
34	1654	TPO1-F[1,2]	SNQ2-F[3]	GGTACCATTATTAACATGCAAGAGTATTGGCTAATAACT	AGTTATATATCAAAAAAAAATCCGATTGTTTAGGTACC	DMSO	yes	1	275	64	12	9	4	230.4814960128	56.0613490784	5.7678927328	2.8407603328	0	0.0515993363994	18.0029207337	0
35	1655	TPO1-F[1,2]	PDR5-F[3]	GGTACCATTATTAACATGCAAGAGTATTGGCTAATAACT	AGTTATAGGGCAATGTGCAAGGACATTAGACAGGTACC	DMSO	yes	1	584	485	153	35	40	481.273605888	472.9337275128	146.2479936856	28.7854462896	33.8429579672	0.511442842928	54.4417824784	1
36	1656	TPO1-F[1,2]	HXT1-F[3]	GGTACCATTATTAACATGCAAGAGTATTGGCTAATAACT	AGTTATCTTGCAAGAACAAATCTGTTTTGCTGGTACC	DMSO	yes	1	618	546	169	66	15	536.7501064192	534.8263315576	162.3612264728	59.7834559792	8.8454200216	0.516184148671	36.1745252646	1
37	1657	TPO1-F[1,2]	IMD3-F[3]	GGTACCATTATTAACATGCAAGAGTATTGGCTAATAACT	AGTTATGACCAAATTAGGAAGAGAGTTATACGGGTACC	DMSO	yes	1	745	76	32	6	3	648.2588601344	51.8190473144	15.0473250984	0	0	-0.270162852968	26.4813431137	1
38	1658	TPO1-F[1,2]	DBP2-F[3]	GGTACCATTATTAACATGCAAGAGTATTGGCTAATAACT	AGTTATCGAATAAAACCTAATACTGTTATGGAGGTACC	DMSO	yes	1	502	112	13	2	12	421.7841692672	100.829020124	6.3187641776	0	5.8379569192	0.0111422768013	28.0254759927	1
39	1659	TPO1-F[1,2]	SHR3-F[3]	GGTACCATTATTAACATGCAAGAGTATTGGCTAATAACT	AGTTATCCGTTAAAAAAGAATATCATTTAGATGGTACC	DMSO	yes	1	514	101	14	8	1	435.3574220288	85.5548716896	4.615120128	0.3016698864	0	-0.0544238398827	14.0749218208	0
40	1660	TPO1-F[1,2]	PRS3-F[3]	GGTACCATTATTAACATGCAAGAGTATTGGCTAATAACT	AGTTATTCGCTAACACCAAACATACTTCTAAAGGTACC	DMSO	yes	1	636	74	40	7	1	558.226527232	57.2025227904	29.9841008456	0	0	-0.136580579117	41.8806337512	1
31	1661	TPO1-F[1,2]	ho::HphMX	GGTACCATTATTAACATGCAAGAGTATTGGCTAATAACT	AGTTATAAACAAAGTAAGAACAAGTTTACTGTGGTACC	DMSO	yes	1	678	90	14	2	0	595.0956058624	80.5113905488	7.6111413744	0	0	-0.151485358334	14.3109106094	0
32	1662	TPO1-F[1,2]	FPR1-F[3]	GGTACCATTATTAACATGCAAGAGTATTGGCTAATAACT	AGTTATATAATAACAGCCAATAAGGTTACGCTGGTACC	DMSO	yes	1	690	139	29	3	2	599.522326528	118.200591704	16.1722941336	0	0	-0.0173458842248	15.9982256708	0
33	1663	TPO1-F[1,2]	RPB9-F[3]	GGTACCATTATTAACATGCAAGAGTATTGGCTAATAACT	AGTTATCAAAGAACCATGAACAATCTTGACAGGGTACC	DMSO	yes	1	575	100	27	23	0	502.1334016512	89.538129512	20.487134572	16.8053493936	0	0.0189940636267	50.2421365389	1
34	1664	TPO1-F[1,2]	SNQ2-F[3]	GGTACCATTATTAACATGCAAGAGTATTGGCTAATAACT	AGTTATGACAAAATCAGAAACAGGCTTGCGGGGGTACC	DMSO	yes	1	490	142	29	15	12	416.8502653952	133.0853994752	22.657195008	8.840511544	5.8559222224	0.17246785231	39.2885767099	1
35	1665	TPO1-F[1,2]	PDR5-F[3]	GGTACCATTATTAACATGCAAGAGTATTGGCTAATAACT	AGTTATTTACGAAACGTCAAACTATTTTTTGAGGTACC	DMSO	yes	1	640	509	140	106	36	564.910166528	498.4480625376	133.4964298008	99.8013687728	29.8497670864	0.523874255307	97.4937750916	1
36	1666	TPO1-F[1,2]	HXT1-F[3]	GGTACCATTATTAACATGCAAGAGTATTGGCTAATAACT	AGTTATCAGAAAACAATAAACAAGTTTAAGAGGGTACC	DMSO	yes	1	610	408	182	84	48	537.606116096	396.913037824	175.3582689	77.775826456	41.8397265208	0.547434349419	96.7272281528	1
37	1667	TPO1-F[1,2]	IMD3-F[3]	GGTACCATTATTAACATGCAAGAGTATTGGCTAATAACT	AGTTATATTGCAAACCAAAATAGGTTTTAAGTGGTACC	DMSO	yes	1	610	59	35	4	17	520.1058334208	36.5148605712	19.1188114728	0	8.6379574344	-0.264728017923	57.0714802	1
38	1668	TPO1-F[1,2]	DBP2-F[3]	GGTACCATTATTAACATGCAAGAGTATTGGCTAATAACT	AGTTATGCCGAAACACATAAGCGTATTAAAATGGTACC	DMSO	yes	1	241	81	5	1	0	194.7605199872	72.0659073688	0	0	0	0.0259346375226	14.5603658305	0
39	1669	TPO1-F[1,2]	SHR3-F[3]	GGTACCATTATTAACATGCAAGAGTATTGGCTAATAACT	AGTTATTTGCAAAAACAAAAAGCATTTTGAAAGGTACC	DMSO	yes	1	445	52	24	10	1	377.9463120896	36.6207415664	14.3525299144	2.1330740096	0	-0.164066611963	31.5667427032	1
40	1670	TPO1-F[1,2]	PRS3-F[3]	GGTACCATTATTAACATGCAAGAGTATTGGCTAATAACT	AGTTATTTATTAAACAGAAACGGGCTTGTTATGGTACC	DMSO	yes	1	649	54	4	2	1	560.5067423744	38.8210397632	0	0	0	0.0259346375226	66.3146908643	0
31	1671	TPO1-F[1,2]	ho::HphMX	GGTACCATTATTAACATGCAAGAGTATTGGCTAATAACT	AGTTATGATATAAGGTATAACGAAATTGCTAGGGTACC	DMSO	yes	1	601	106	14	5	0	519.287240192	96.5080298408	7.6073387808	0	0	-0.0612588090931	13.1589496246	0
32	1672	TPO1-F[1,2]	FPR1-F[3]	GGTACCATTATTAACATGCAAGAGTATTGGCTAATAACT	AGTTATTACTCAAATAACAATGATCTTGATACGGTACC	DMSO	yes	1	4	0	0	0	0	0	0	0	0	0	0.0259346375226	0	0
33	1673	TPO1-F[1,2]	RPB9-F[3]	GGTACCATTATTAACATGCAAGAGTATTGGCTAATAACT	AGTTATAAAAGAATCCTAAATAGTTTTGATGTGGTACC	DMSO	yes	1	351	70	6	5	0	290.5076870656	61.362993956	0	0	0	0.0259346375226	9.58857356332	0
34	1674	TPO1-F[1,2]	SNQ2-F[3]	GGTACCATTATTAACATGCAAGAGTATTGGCTAATAACT	AGTTATAATGCAACACTAAATATATTTATAAAGGTACC	DMSO	yes	1	201	56	6	0	0	173.2136177152	48.6649322352	0	0	0	0.0259346375226	9.2449215141	0
35	1675	TPO1-F[1,2]	PDR5-F[3]	GGTACCATTATTAACATGCAAGAGTATTGGCTAATAACT	AGTTATAACTAAAAGGATAATAAAGTTACAACGGTACC	DMSO	yes	1	488	335	130	35	13	428.3866404864	325.7170658784	123.5576938088	28.8083348592	6.8525368976	0.477837668734	31.4551018471	1
36	1676	TPO1-F[1,2]	HXT1-F[3]	GGTACCATTATTAACATGCAAGAGTATTGGCTAATAACT	AGTTATCCGTAAAAATGAAAGTAAATTGTGATGGTACC	DMSO	yes	1	538	464	178	68	59	468.4399407104	452.7557566896	171.3534100304	61.7711823984	52.8429194976	0.571494639218	80.9726227268	1
37	1677	TPO1-F[1,2]	IMD3-F[3]	GGTACCATTATTAACATGCAAGAGTATTGGCTAATAACT	AGTTATCCTAAAAATACAAAGGACATTGGTTAGGTACC	DMSO	yes	1	742	73	37	7	4	653.8144991744	50.446302128	20.7541849976	0	0	-0.259717527884	34.4018560195	1
38	1678	TPO1-F[1,2]	DBP2-F[3]	GGTACCATTATTAACATGCAAGAGTATTGGCTAATAACT	AGTTATCAGTAAAGTCTTAAATATGTTTGACTGGTACC	DMSO	yes	1	540	50	18	1	2	465.41488768	39.3795040944	11.3844645448	0	0	-0.24934293374	22.3465544599	1
39	1679	TPO1-F[1,2]	SHR3-F[3]	GGTACCATTATTAACATGCAAGAGTATTGGCTAATAACT	AGTTATTCAACAAGCGCAAAAACCTTTAACTAGGTACC	DMSO	yes	1	599	107	24	18	4	512.4566894592	90.2932619064	13.65074014	10.1032193536	0	-0.021464316623	34.7081868612	1
40	1680	TPO1-F[1,2]	PRS3-F[3]	GGTACCATTATTAACATGCAAGAGTATTGGCTAATAACT	AGTTATAGAGAAAACCGTAACCGTATTTGTAAGGTACC	DMSO	yes	1	627	50	31	13	1	548.2490916352	34.076979012	21.4184415368	5.5421657264	0	-0.285351712305	53.1340767601	1
31	1681	TPO1-F[1,2]	ho::HphMX	GGTACCATTATTAACATGCAAGAGTATTGGCTAATAACT	AGTTATGTAAAAATGTTTAATGGTTTTGTAACGGTACC	DMSO	yes	1	718	31	22	1	0	642.6344164352	21.7029509048	15.6474772688	0	0	-0.523000989194	36.1681018371	1
32	1682	TPO1-F[1,2]	FPR1-F[3]	GGTACCATTATTAACATGCAAGAGTATTGGCTAATAACT	AGTTATTAGCTAAATCTTAATTTACTTAATCAGGTACC	DMSO	yes	1	585	54	26	7	2	504.0775596544	36.4335928	16.229579388	0	0	-0.276208789577	30.2276197995	1
33	1683	TPO1-F[1,2]	RPB9-F[3]	GGTACCATTATTAACATGCAAGAGTATTGGCTAATAACT	AGTTATGCATTAAATTAAAAATGTATTTCTATGGTACC	DMSO	yes	1	198	20	3	0	0	158.9768014336	12.6293087304	0	0	0	0.0259346375226	21.2352702969	0
34	1684	TPO1-F[1,2]	SNQ2-F[3]	GGTACCATTATTAACATGCAAGAGTATTGGCTAATAACT	AGTTATCTCTCAAATTATAATATTATTCCTTTGGTACC	DMSO	yes	1	224	98	9	18	1	186.6706948608	90.5977180752	2.773385368	11.8420872064	0	0.206858455825	34.9212162521	1
35	1685	TPO1-F[1,2]	PDR5-F[3]	GGTACCATTATTAACATGCAAGAGTATTGGCTAATAACT	AGTTATTTATGAACTGATAAGAGAATTCCAATGGTACC	DMSO	yes	1	319	120	45	19	12	265.170006272	110.7184101616	38.6132539264	12.8171253968	5.8498440256	0.334847535525	41.8913482898	1
36	1686	TPO1-F[1,2]	HXT1-F[3]	GGTACCATTATTAACATGCAAGAGTATTGGCTAATAACT	AGTTATAATTTAAATCCAAATTAGATTACGAGGGTACC	DMSO	yes	1	437	282	117	90	22	374.2105903104	272.6592617008	110.5405821376	83.8055152528	15.8502671912	0.552694410422	84.3003666412	1
37	1687	TPO1-F[1,2]	IMD3-F[3]	GGTACCATTATTAACATGCAAGAGTATTGGCTAATAACT	AGTTATGACAAAAATTGGAAGGGTGTTAGGTAGGTACC	DMSO	yes	1	738	75	46	6	3	630.768046336	49.6152417088	28.2675821552	0	0	-0.22644546752	44.5118394237	1
38	1688	TPO1-F[1,2]	DBP2-F[3]	GGTACCATTATTAACATGCAAGAGTATTGGCTAATAACT	AGTTATAAAAAAAAACAGAATATATTTACGTAGGTACC	DMSO	yes	1	288	112	24	0	7	243.6070607872	102.872330588	17.560017616	0	0.8449583864	0.22326886647	16.2868837136	0
39	1689	TPO1-F[1,2]	SHR3-F[3]	GGTACCATTATTAACATGCAAGAGTATTGGCTAATAACT	AGTTATAGTTTAAGTAATAAATATGTTACTTTGGTACC	DMSO	yes	1	317	87	18	2	4	258.9992861184	73.6539699064	9.4214812264	0	0	0.0886396457496	12.5681749581	0
40	1690	TPO1-F[1,2]	PRS3-F[3]	GGTACCATTATTAACATGCAAGAGTATTGGCTAATAACT	AGTTATGGGTGAACAATCAAAATACTTGTAGCGGTACC	DMSO	yes	1	1199	243	65	0	4	1064.4737112576	221.212543552	54.1050679584	0	0	0.0371675208553	32.9577380794	1
31	1691	TPO1-F[1,2]	ho::HphMX	GGTACCATTATTAACATGCAAGAGTATTGGCTAATAACT	AGTTATAGCATAATGGTGAAGAGTATTAAAGTGGTACC	DMSO	yes	1	606	92	16	12	0	530.0558336512	82.7741979144	9.6451534616	5.8313063584	0	-0.0796675854312	26.6861256293	1
32	1692	TPO1-F[1,2]	FPR1-F[3]	GGTACCATTATTAACATGCAAGAGTATTGGCTAATAACT	AGTTATAAATTAAGTCCAAAACGACTTGATCTGGTACC	DMSO	yes	1	661	146	41	9	4	575.2322365952	127.0778831928	29.2936367352	0.407357080000001	0	0.0532524099148	23.4895305126	1
33	1693	TPO1-F[1,2]	RPB9-F[3]	GGTACCATTATTAACATGCAAGAGTATTGGCTAATAACT	AGTTATCTTCGAACCCTCAATCCCCTTCCCCGGGTACC	DMSO	yes	1	475	25	7	0	2	401.5326603776	15.7405908344	0.5993110832	0	0	-0.565362373775	10.8643405927	0
34	1694	TPO1-F[1,2]	SNQ2-F[3]	GGTACCATTATTAACATGCAAGAGTATTGGCTAATAACT	AGTTATTGCATAAATAATAAGCATTTTTATGAGGTACC	DMSO	yes	1	327	104	25	19	0	270.1072105984	95.4127324344	18.6819118664	12.837609008	0	0.219899777949	31.0021997432	1
35	1695	TPO1-F[1,2]	PDR5-F[3]	GGTACCATTATTAACATGCAAGAGTATTGGCTAATAACT	AGTTATTCGCTAAGACGTAAGGAGCTTTTAAAGGTACC	DMSO	yes	1	608	348	169	64	22	524.145252864	337.2027308536	162.386788352	57.791168432	15.8458431872	0.503291754359	68.4955914681	1
36	1696	TPO1-F[1,2]	HXT1-F[3]	GGTACCATTATTAACATGCAAGAGTATTGGCTAATAACT	AGTTATTATCGAAGGTTGAAAAAATTTTAAATGGTACC	DMSO	yes	1	223	233	97	43	21	174.8795104256	223.610195364	90.5638202096	36.7888464032	14.8493823904	0.625939254144	31.2154968612	1
37	1697	TPO1-F[1,2]	IMD3-F[3]	GGTACCATTATTAACATGCAAGAGTATTGGCTAATAACT	AGTTATAACGCAAATCAAAATCCGGTTCTGCAGGTACC	DMSO	yes	1	843	138	33	16	5	744.8087100928	113.1025443688	15.6224908912	5.0757084464	0	-0.0850977826443	27.8114779191	1
38	1698	TPO1-F[1,2]	DBP2-F[3]	GGTACCATTATTAACATGCAAGAGTATTGGCTAATAACT	AGTTATACTCAAACTGACAACCGCTTTTATCCGGTACC	DMSO	yes	1	587	118	35	6	7	541.7059488768	108.9892832264	28.4867120616	0	0.8435734808	0.0369490847816	28.2421801356	1
39	1699	TPO1-F[1,2]	SHR3-F[3]	GGTACCATTATTAACATGCAAGAGTATTGGCTAATAACT	AGTTATCAATAAACAGAAAAATAAATTAAGCAGGTACC	DMSO	yes	1	490	96	18	10	1	418.1871609344	79.87869724	8.1193041736	2.1103512992	0	-0.0298198429884	18.2041103794	0
40	1700	TPO1-F[1,2]	PRS3-F[3]	GGTACCATTATTAACATGCAAGAGTATTGGCTAATAACT	AGTTATGTATTAACGAGTAACCCGTTTACTATGGTACC	DMSO	yes	1	587	64	26	20	15	500.6364194304	47.495576528	16.1907084312	12.4910810928	8.2662601936	-0.16098172837	74.0678911498	1
41	1701	FMP45-F[1,2]	ho::HphMX	GGTACCATGCAAATGGGCAAACAATTTGCCCGATAACT	AGTTATTGTAAAACACAAAAATCTATTATGAGGGTACC	DMSO	yes	1	562	64	9	6	4	490.897134812	55.82154644	2.7595949056	0	0	-0.226068040839	12.2066365915	0
42	1702	FMP45-F[1,2]	FPR1-F[3]	GGTACCATGCAAATGGGCAAACAATTTGCCCGATAACT	AGTTATCTCGAAAATACCAAAATGATTGTAGCGGTACC	DMSO	yes	1	796	119	41	1	24	705.456550532	104.3364798	32.0030906304	0	17.214341584	-0.0468557828951	70.8119057858	1
43	1703	FMP45-F[1,2]	RPB9-F[3]	GGTACCATGCAAATGGGCAAACAATTTGCCCGATAACT	AGTTATTGTAGAATCTCAAAGCAGTTTAATTGGTACC	DMSO	yes	1	558	83	13	8	2	482.200080892	74.12454468	6.7151588672	1.840950528	0	-0.102495744529	18.3903075171	0
44	1704	FMP45-F[1,2]	SNQ2-F[3]	GGTACCATGCAAATGGGCAAACAATTTGCCCGATAACT	AGTTATATATCAAAAAAAAATCCGATTGTTTAGGTACC	DMSO	yes	1	359	56	8	1	3	312.1835130528	48.62641752	1.8107020032	0	0	-0.136435805343	11.4325488723	0
45	1705	FMP45-F[1,2]	PDR5-F[3]	GGTACCATGCAAATGGGCAAACAATTTGCCCGATAACT	AGTTATAGGGCAATGTGCAAGGACATTAGACAGGTACC	DMSO	yes	1	693	184	36	10	22	584.490319288	173.79553934	29.5324396864	3.8243219264	15.849219152	0.139400886363	53.4439440666	1
46	1706	FMP45-F[1,2]	HXT1-F[3]	GGTACCATGCAAATGGGCAAACAATTTGCCCGATAACT	AGTTATCTTGCAAGAACAAATCTGTTTTGCTGGTACC	DMSO	yes	1	580	78	36	14	3	494.2527644792	68.40772078	29.5930445632	7.8233694528	0	-0.0227523875668	49.7193174318	1
47	1707	FMP45-F[1,2]	IMD3-F[3]	GGTACCATGCAAATGGGCAAACAATTTGCCCGATAACT	AGTTATGACCAAATTAGGAAGAGAGTTATACGGGTACC	DMSO	yes	1	846	95	28	5	0	743.8339515544	76.48683582	16.0727996096	0	0	-0.203232838176	23.6514310047	1
48	1708	FMP45-F[1,2]	DBP2-F[3]	GGTACCATGCAAATGGGCAAACAATTTGCCCGATAACT	AGTTATCGAATAAAACCTAATACTGTTATGGAGGTACC	DMSO	yes	1	661	78	26	0	8	576.3487437272	68.4095647	19.5703177344	0	1.846055472	-0.129112653275	33.7912199647	1
49	1709	FMP45-F[1,2]	SHR3-F[3]	GGTACCATGCAAATGGGCAAACAATTTGCCCGATAACT	AGTTATCCGTTAAAAAAGAATATCATTTAGATGGTACC	DMSO	yes	1	543	95	26	29	14	460.0161978688	82.47819288	18.123263232	22.1142528576	7.473860688	0.035719511048	76.7530890608	1
50	1710	FMP45-F[1,2]	PRS3-F[3]	GGTACCATGCAAATGGGCAAACAATTTGCCCGATAACT	AGTTATTCGCTAACACCAAACATACTTCTAAAGGTACC	DMSO	yes	1	572	73	20	9	1	489.937342332	59.55070112	11.7855267264	2.0850039808	0	-0.137660570088	24.6871796185	1
41	1711	FMP45-F[1,2]	ho::HphMX	GGTACCATGCAAATGGGCAAACAATTTGCCCGATAACT	AGTTATAAACAAAGTAAGAACAAGTTTACTGTGGTACC	DMSO	yes	1	742	121	18	0	3	654.4991976824	112.56339764	11.7268049536	0	0	-0.0731036688669	14.8303458761	0
42	1712	FMP45-F[1,2]	FPR1-F[3]	GGTACCATGCAAATGGGCAAACAATTTGCCCGATAACT	AGTTATATAATAACAGCCAATAAGGTTACGCTGGTACC	DMSO	yes	1	757	165	35	5	2	661.472454428	148.8060262	25.2805809984	0	0	0.0359420824384	18.3047681964	0
43	1713	FMP45-F[1,2]	RPB9-F[3]	GGTACCATGCAAATGGGCAAACAATTTGCCCGATAACT	AGTTATCAAAGAACCATGAACAATCTTGACAGGGTACC	DMSO	yes	1	634	111	20	18	27	557.1380248112	101.8958986	13.660433568	11.8338466624	20.853526624	-0.0051763835154	81.9227300337	1
44	1714	FMP45-F[1,2]	SNQ2-F[3]	GGTACCATGCAAATGGGCAAACAATTTGCCCGATAACT	AGTTATGACAAAATCAGAAACAGGCTTGCGGGGGTACC	DMSO	yes	1	573	119	31	6	0	495.8379352552	110.95707456	24.751453952	0	0	0.0540670249616	20.0534107833	1
45	1715	FMP45-F[1,2]	PDR5-F[3]	GGTACCATGCAAATGGGCAAACAATTTGCCCGATAACT	AGTTATTTACGAAACGTCAAACTATTTTTTGAGGTACC	DMSO	yes	1	610	106	30	11	1	530.781669428	96.83412728	23.6654085952	4.8319417152	0	0.0127503599889	31.2582942798	1
46	1716	FMP45-F[1,2]	HXT1-F[3]	GGTACCATGCAAATGGGCAAACAATTTGCCCGATAACT	AGTTATCAGAAAACAATAAACAAGTTTAAGAGGGTACC	DMSO	yes	1	651	175	33	7	0	574.639043896	165.4671872	26.5914616	0.819718304	0	0.10685789931	17.7420389815	0
47	1717	FMP45-F[1,2]	IMD3-F[3]	GGTACCATGCAAATGGGCAAACAATTTGCCCGATAACT	AGTTATATTGCAAACCAAAATAGGTTTTAAGTGGTACC	DMSO	yes	1	747	125	27	6	16	652.0908998608	107.64988836	15.6462845632	0	8.454328304	-0.0626260257989	38.2080418436	1
48	1718	FMP45-F[1,2]	DBP2-F[3]	GGTACCATGCAAATGGGCAAACAATTTGCCCGATAACT	AGTTATGCCGAAACACATAAGCGTATTAAAATGGTACC	DMSO	yes	1	310	45	17	7	0	261.3594904472	36.94370614	10.7026082304	0.826822169600001	0	-0.0598406243241	21.4736262263	1
49	1719	FMP45-F[1,2]	SHR3-F[3]	GGTACCATGCAAATGGGCAAACAATTTGCCCGATAACT	AGTTATTTGCAAAAACAAAAAGCATTTTGAAAGGTACC	DMSO	yes	1	558	73	13	14	0	487.2989938696	60.52336892	4.9827187136	7.0335704064	0	-0.162750473871	28.7451885128	1
50	1720	FMP45-F[1,2]	PRS3-F[3]	GGTACCATGCAAATGGGCAAACAATTTGCCCGATAACT	AGTTATTTATTAAACAGAAACGGGCTTGTTATGGTACC	DMSO	yes	1	596	132	20	10	0	502.5756907944	119.66074096	12.4790907456	3.4644059648	0	0.0371833527845	19.6176258249	0
41	1721	FMP45-F[1,2]	ho::HphMX	GGTACCATGCAAATGGGCAAACAATTTGCCCGATAACT	AGTTATGATATAAGGTATAACGAAATTGCTAGGGTACC	DMSO	yes	1	745	182	39	14	0	658.762183292	173.56109274	32.7247697152	7.841942688	0	0.107410853225	28.7592362217	1
42	1722	FMP45-F[1,2]	FPR1-F[3]	GGTACCATGCAAATGGGCAAACAATTTGCCCGATAACT	AGTTATTACTCAAATAACAATGATCTTGATACGGTACC	DMSO	yes	1	0	0	0	0	0	0	0	0	0	0	0.0259346375226	0	0
43	1723	FMP45-F[1,2]	RPB9-F[3]	GGTACCATGCAAATGGGCAAACAATTTGCCCGATAACT	AGTTATAAAAGAATCCTAAATAGTTTTGATGTGGTACC	DMSO	yes	1	329	51	7	4	5	265.2532431456	43.1474593	0.75823808	0	0	-0.138922710588	11.2734196135	0
44	1724	FMP45-F[1,2]	SNQ2-F[3]	GGTACCATGCAAATGGGCAAACAATTTGCCCGATAACT	AGTTATAATGCAACACTAAATATATTTATAAAGGTACC	DMSO	yes	1	158	21	21	4	7	128.9175010752	14.04037756	14.8110412096	0	0.858588512000001	-0.00363487739066	32.4739685929	1
45	1725	FMP45-F[1,2]	PDR5-F[3]	GGTACCATGCAAATGGGCAAACAATTTGCCCGATAACT	AGTTATAACTAAAAGGATAATAAAGTTACAACGGTACC	DMSO	yes	1	542	100	30	20	10	479.1848255064	91.70445752	23.6981985472	13.8352753728	3.855278816	0.0562486067915	56.2331591112	1
46	1726	FMP45-F[1,2]	HXT1-F[3]	GGTACCATGCAAATGGGCAAACAATTTGCCCGATAACT	AGTTATCCGTAAAAATGAAAGTAAATTGTGATGGTACC	DMSO	yes	1	538	128	28	35	0	464.6425489304	118.35931788	21.5888610176	28.8174958656	0	0.127986860677	61.5430210893	1
47	1727	FMP45-F[1,2]	IMD3-F[3]	GGTACCATGCAAATGGGCAAACAATTTGCCCGATAACT	AGTTATCCTAAAAATACAAAGGACATTGGTTAGGTACC	DMSO	yes	1	772	45	19	12	0	678.9018750944	27.6028684	7.4511278144	3.753842752	0	-0.494338369941	32.8077418672	1
48	1728	FMP45-F[1,2]	DBP2-F[3]	GGTACCATGCAAATGGGCAAACAATTTGCCCGATAACT	AGTTATCAGTAAAGTCTTAAATATGTTTGACTGGTACC	DMSO	yes	1	507	49	9	4	0	428.31661168	39.78710732	2.6054821312	0	0	-0.281004396774	12.3079421413	0
49	1729	FMP45-F[1,2]	SHR3-F[3]	GGTACCATGCAAATGGGCAAACAATTTGCCCGATAACT	AGTTATTCAACAAGCGCAAAAACCTTTAACTAGGTACC	DMSO	yes	1	650	174	24	22	3	558.6423945192	160.61293342	15.60710416	15.0192833024	0	0.102494248228	35.486311079	1
50	1730	FMP45-F[1,2]	PRS3-F[3]	GGTACCATGCAAATGGGCAAACAATTTGCCCGATAACT	AGTTATAGAGAAAACCGTAACCGTATTTGTAAGGTACC	DMSO	yes	1	564	129	19	4	7	480.9013809952	116.1504361	11.0179961792	0	0.531975056	0.0280854684675	16.6083959495	0
41	1731	FMP45-F[1,2]	ho::HphMX	GGTACCATGCAAATGGGCAAACAATTTGCCCGATAACT	AGTTATGTAAAAATGTTTAATGGTTTTGTAACGGTACC	DMSO	yes	1	689	149	38	3	0	609.4894082952	140.69477694	31.7462527872	0	0	0.0642806704097	22.0458923877	1
42	1732	FMP45-F[1,2]	FPR1-F[3]	GGTACCATGCAAATGGGCAAACAATTTGCCCGATAACT	AGTTATTAGCTAAATCTTAATTTACTTAATCAGGTACC	DMSO	yes	1	670	120	25	6	11	584.5998245744	106.02334	16.916912672	0	4.426648848	-0.0282826331718	29.8401104504	1
43	1733	FMP45-F[1,2]	RPB9-F[3]	GGTACCATGCAAATGGGCAAACAATTTGCCCGATAACT	AGTTATGCATTAAATTAAAAATGTATTTCTATGGTACC	DMSO	yes	1	222	40	3	0	4	181.0078599136	33.01594562	0	0	0	0.0259346375226	9.76833787706	0
44	1734	FMP45-F[1,2]	SNQ2-F[3]	GGTACCATGCAAATGGGCAAACAATTTGCCCGATAACT	AGTTATCTCTCAAATTATAATATTATTCCTTTGGTACC	DMSO	yes	1	270	40	9	0	0	230.8031783008	32.99427956	2.813641792	0	0	-0.134759615584	11.5280133867	0
45	1735	FMP45-F[1,2]	PDR5-F[3]	GGTACCATGCAAATGGGCAAACAATTTGCCCGATAACT	AGTTATTTATGAACTGATAAGAGAATTCCAATGGTACC	DMSO	yes	1	411	120	39	12	7	354.314480872	111.70537948	32.7279356416	5.8394821312	0.853575296000001	0.206591758358	30.0515702165	1
46	1736	FMP45-F[1,2]	HXT1-F[3]	GGTACCATGCAAATGGGCAAACAATTTGCCCGATAACT	AGTTATAATTTAAATCCAAATTAGATTACGAGGGTACC	DMSO	yes	1	465	176	49	6	7	398.8186035304	167.66481324	42.6890399744	0	0.853842992000001	0.254320886988	20.0149866917	1
47	1737	FMP45-F[1,2]	IMD3-F[3]	GGTACCATGCAAATGGGCAAACAATTTGCCCGATAACT	AGTTATGACAAAAATTGGAAGGGTGTTAGGTAGGTACC	DMSO	yes	1	886	74	12	4	4	772.714981136	54.66122064	0	0	0	0.0259346375226	86.5690039336	0
48	1738	FMP45-F[1,2]	DBP2-F[3]	GGTACCATGCAAATGGGCAAACAATTTGCCCGATAACT	AGTTATAAAAAAAAACAGAATATATTTACGTAGGTACC	DMSO	yes	1	346	18	6	0	0	299.3165962472	9.8109439	0	0	0	0.0259346375226	64.4575976653	0
49	1739	FMP45-F[1,2]	SHR3-F[3]	GGTACCATGCAAATGGGCAAACAATTTGCCCGATAACT	AGTTATAGTTTAAGTAATAAATATGTTACTTTGGTACC	DMSO	yes	1	447	62	16	10	4	385.8940312384	50.91783342	8.5548468416	3.3140738816	0	-0.114105720612	24.0571990437	1
50	1740	FMP45-F[1,2]	PRS3-F[3]	GGTACCATGCAAATGGGCAAACAATTTGCCCGATAACT	AGTTATGGGTGAACAATCAAAATACTTGTAGCGGTACC	DMSO	yes	1	1112	241	85	24	23	969.7863479376	224.1283856	76.3150474496	17.1928319296	16.47476112	0.132873906743	98.1866723432	1
41	1741	FMP45-F[1,2]	ho::HphMX	GGTACCATGCAAATGGGCAAACAATTTGCCCGATAACT	AGTTATAGCATAATGGTGAAGAGTATTAAAGTGGTACC	DMSO	yes	1	526	150	17	7	5	445.8761818112	141.74364082	10.7450090304	0.8462685056	0	0.0939374304445	15.7369798744	0
42	1742	FMP45-F[1,2]	FPR1-F[3]	GGTACCATGCAAATGGGCAAACAATTTGCCCGATAACT	AGTTATAAATTAAGTCCAAAACGACTTGATCTGGTACC	DMSO	yes	1	739	62	29	10	6	648.4643789552	47.09354334	19.8807501888	2.68627472	0	-0.266898919579	41.8968469059	1
43	1743	FMP45-F[1,2]	RPB9-F[3]	GGTACCATGCAAATGGGCAAACAATTTGCCCGATAACT	AGTTATCTTCGAACCCTCAATCCCCTTCCCCGGGTACC	DMSO	yes	1	535	37	11	12	0	457.5013130576	28.72059182	4.7204731008	5.8405933504	0	-0.357924750103	30.9334666624	1
44	1744	FMP45-F[1,2]	SNQ2-F[3]	GGTACCATGCAAATGGGCAAACAATTTGCCCGATAACT	AGTTATTGCATAAATAATAAGCATTTTTATGAGGTACC	DMSO	yes	1	383	28	14	0	0	323.0682947184	20.18157182	7.7646830016	0	0	-0.334971482258	20.4361879192	1
45	1745	FMP45-F[1,2]	PDR5-F[3]	GGTACCATGCAAATGGGCAAACAATTTGCCCGATAACT	AGTTATTCGCTAAGACGTAAGGAGCTTTTAAAGGTACC	DMSO	yes	1	706	183	61	13	17	617.491940564	173.66586958	54.606725888	6.827060288	10.851044352	0.179141022418	58.3065883227	1
46	1746	FMP45-F[1,2]	HXT1-F[3]	GGTACCATGCAAATGGGCAAACAATTTGCCCGATAACT	AGTTATTATCGAAGGTTGAAAAAATTTTAAATGGTACC	DMSO	yes	1	332	44	17	6	2	281.3658520056	35.6311617	10.7014775424	0	0	-0.106686866816	19.1544375737	0
47	1747	FMP45-F[1,2]	IMD3-F[3]	GGTACCATGCAAATGGGCAAACAATTTGCCCGATAACT	AGTTATAACGCAAATCAAAATCCGGTTCTGCAGGTACC	DMSO	yes	1	672	75	21	8	5	568.2969711328	55.99543114	8.8454182528	0	0	-0.231137397255	17.5840943707	0
48	1748	FMP45-F[1,2]	DBP2-F[3]	GGTACCATGCAAATGGGCAAACAATTTGCCCGATAACT	AGTTATACTCAAACTGACAACCGCTTTTATCCGGTACC	DMSO	yes	1	322	114	16	9	0	274.3615286168	105.89115442	9.6602074304	2.8249172224	0	0.165626782002	17.172323244	0
49	1749	FMP45-F[1,2]	SHR3-F[3]	GGTACCATGCAAATGGGCAAACAATTTGCCCGATAACT	AGTTATCAATAAACAGAAAAATAAATTAAGCAGGTACC	DMSO	yes	1	452	85	16	3	1	376.2548798544	72.014447	7.8578907584	0	0	-0.0371915227925	13.2230280977	0
50	1750	FMP45-F[1,2]	PRS3-F[3]	GGTACCATGCAAATGGGCAAACAATTTGCCCGATAACT	AGTTATGTATTAACGAGTAACCCGTTTACTATGGTACC	DMSO	yes	1	541	131	41	5	2	449.8328861504	117.7516884	32.8961080128	0	0	0.121322162345	22.5327105827	1
51	1751	FTR1-F[1,2]	ho::HphMX	GGTACCAAACGAACGTTCAACCCTTTTAGTTTATAACT	AGTTATTGTAAAACACAAAAATCTATTATGAGGGTACC	DMSO	yes	1	472	95	31	0	0	408.52611794	87.0777500448	24.7721455424	0	0	0.0588796468053	22.4265375026	1
52	1752	FTR1-F[1,2]	FPR1-F[3]	GGTACCAAACGAACGTTCAACCCTTTTAGTTTATAACT	AGTTATCTCGAAAATACCAAAATGATTGTAGCGGTACC	DMSO	yes	1	716	67	19	6	5	635.36855934	53.407760816	10.3602043016	0	0	-0.274712525692	20.3234454979	1
53	1753	FTR1-F[1,2]	RPB9-F[3]	GGTACCAAACGAACGTTCAACCCTTTTAGTTTATAACT	AGTTATTGTAGAATCTCAAAGCAGTTTAATTGGTACC	DMSO	yes	1	564	142	27	4	9	496.38066754	133.4683511456	20.7332640088	0	2.85558442	0.089249260732	23.540345427	1
54	1754	FTR1-F[1,2]	SNQ2-F[3]	GGTACCAAACGAACGTTCAACCCTTTTAGTTTATAACT	AGTTATATATCAAAAAAAAATCCGATTGTTTAGGTACC	DMSO	yes	1	225	37	0	3	3	182.960399536	29.7814606784	0	0	0	0.0259346375226	10.9835987583	0
55	1755	FTR1-F[1,2]	PDR5-F[3]	GGTACCAAACGAACGTTCAACCCTTTTAGTTTATAACT	AGTTATAGGGCAATGTGCAAGGACATTAGACAGGTACC	DMSO	yes	1	693	121	44	0	0	596.51221156	111.3063822128	37.5733847256	0	0	0.030449029322	32.5732126951	1
56	1756	FTR1-F[1,2]	HXT1-F[3]	GGTACCAAACGAACGTTCAACCCTTTTAGTTTATAACT	AGTTATCTTGCAAGAACAAATCTGTTTTGCTGGTACC	DMSO	yes	1	543	164	52	31	17	466.601524804	154.8416214576	45.6264139928	24.8242333808	10.853437236	0.256684361405	72.2409570233	1
57	1757	FTR1-F[1,2]	IMD3-F[3]	GGTACCAAACGAACGTTCAACCCTTTTAGTTTATAACT	AGTTATGACCAAATTAGGAAGAGAGTTATACGGGTACC	DMSO	yes	1	709	67	19	7	1	618.110872628	50.0419604144	7.7961996584	0	0	-0.297188874403	17.7927576054	0
58	1758	FTR1-F[1,2]	DBP2-F[3]	GGTACCAAACGAACGTTCAACCCTTTTAGTTTATAACT	AGTTATCGAATAAAACCTAATACTGTTATGGAGGTACC	DMSO	yes	1	604	110	26	10	3	528.568796564	100.843233624	19.6065280176	3.815824544	0	0.00823739743263	25.9692813856	1
59	1759	FTR1-F[1,2]	SHR3-F[3]	GGTACCAAACGAACGTTCAACCCTTTTAGTTTATAACT	AGTTATCCGTTAAAAAAGAATATCATTTAGATGGTACC	DMSO	yes	1	524	98	17	8	0	450.040431456	86.2802920896	9.340355328	1.1318412336	0	-0.0297314769662	16.8179878645	0
60	1760	FTR1-F[1,2]	PRS3-F[3]	GGTACCAAACGAACGTTCAACCCTTTTAGTTTATAACT	AGTTATTCGCTAACACCAAACATACTTCTAAAGGTACC	DMSO	yes	1	473	55	19	7	0	399.85340034	42.4693723904	11.0448358856	0.103282188800001	0	-0.171997863057	21.1811194327	1
51	1761	FTR1-F[1,2]	ho::HphMX	GGTACCAAACGAACGTTCAACCCTTTTAGTTTATAACT	AGTTATAAACAAAGTAAGAACAAGTTTACTGTGGTACC	DMSO	yes	1	588	76	20	3	1	510.053889988	67.8520467488	13.7434543344	0	0	-0.118867409139	19.6089669126	0
52	1762	FTR1-F[1,2]	FPR1-F[3]	GGTACCAAACGAACGTTCAACCCTTTTAGTTTATAACT	AGTTATATAATAACAGCCAATAAGGTTACGCTGGTACC	DMSO	yes	1	617	138	40	2	0	531.96977586	123.069662704	30.7280083736	0	0	0.0731690450252	22.5992712906	1
53	1763	FTR1-F[1,2]	RPB9-F[3]	GGTACCAAACGAACGTTCAACCCTTTTAGTTTATAACT	AGTTATCAAAGAACCATGAACAATCTTGACAGGGTACC	DMSO	yes	1	423	75	27	0	0	354.443335144	66.268442512	20.685379372	0	0	0.0250561890201	22.5868819292	1
54	1764	FTR1-F[1,2]	SNQ2-F[3]	GGTACCAAACGAACGTTCAACCCTTTTAGTTTATAACT	AGTTATGACAAAATCAGAAACAGGCTTGCGGGGGTACC	DMSO	yes	1	491	66	11	0	0	422.178486924	58.1962442752	4.765022208	0	0	-0.150143757495	12.8081379657	0
55	1765	FTR1-F[1,2]	PDR5-F[3]	GGTACCAAACGAACGTTCAACCCTTTTAGTTTATAACT	AGTTATTTACGAAACGTCAAACTATTTTTTGAGGTACC	DMSO	yes	1	494	145	35	28	20	423.36370086	136.2144349376	28.6897325208	21.8326034672	13.855393944	0.217147903574	72.9280131986	1
56	1766	FTR1-F[1,2]	HXT1-F[3]	GGTACCAAACGAACGTTCAACCCTTTTAGTTTATAACT	AGTTATCAGAAAACAATAAACAAGTTTAAGAGGGTACC	DMSO	yes	1	477	150	46	14	16	408.88551652	140.893613824	39.6250289	7.820668344	9.850874468	0.237641330561	47.4344524527	1
57	1767	FTR1-F[1,2]	IMD3-F[3]	GGTACCAAACGAACGTTCAACCCTTTTAGTTTATAACT	AGTTATATTGCAAACCAAAATAGGTTTTAAGTGGTACC	DMSO	yes	1	646	96	14	7	6	561.515593496	80.0588343712	3.2979989928	0	0	-0.162116412764	12.5503990383	0
58	1768	FTR1-F[1,2]	DBP2-F[3]	GGTACCAAACGAACGTTCAACCCTTTTAGTTTATAACT	AGTTATGCCGAAACACATAAGCGTATTAAAATGGTACC	DMSO	yes	1	369	62	11	0	5	325.350582964	54.1845560688	4.7222822016	0	0	-0.0888663332167	12.3177100499	0
59	1769	FTR1-F[1,2]	SHR3-F[3]	GGTACCAAACGAACGTTCAACCCTTTTAGTTTATAACT	AGTTATTTGCAAAAACAAAAAGCATTTTGAAAGGTACC	DMSO	yes	1	452	77	11	7	1	388.880784252	65.3197901664	3.2173788744	0.0530616704	0	-0.104188401078	12.3877054333	0
60	1770	FTR1-F[1,2]	PRS3-F[3]	GGTACCAAACGAACGTTCAACCCTTTTAGTTTATAACT	AGTTATTTATTAAACAGAAACGGGCTTGTTATGGTACC	DMSO	yes	1	488	75	23	8	1	404.826016428	63.4398965632	15.6517044024	1.4737360128	0	-0.0408044807576	24.1772693517	1
51	1771	FTR1-F[1,2]	ho::HphMX	GGTACCAAACGAACGTTCAACCCTTTTAGTTTATAACT	AGTTATGATATAAGGTATAACGAAATTGCTAGGGTACC	DMSO	yes	1	577	35	19	10	0	500.16855554	26.8500315408	12.7416735008	3.842368568	0	-0.361115064542	39.1231302797	1
52	1772	FTR1-F[1,2]	FPR1-F[3]	GGTACCAAACGAACGTTCAACCCTTTTAGTTTATAACT	AGTTATTACTCAAATAACAATGATCTTGATACGGTACC	DMSO	yes	1	0	0	0	0	0	0	0	0	0	0	0.0259346375226	0	0
53	1773	FTR1-F[1,2]	RPB9-F[3]	GGTACCAAACGAACGTTCAACCCTTTTAGTTTATAACT	AGTTATAAAAGAATCCTAAATAGTTTTGATGTGGTACC	DMSO	yes	1	331	31	4	5	0	274.018353872	23.362700456	0	0	0	0.0259346375226	29.5763908598	0
54	1774	FTR1-F[1,2]	SNQ2-F[3]	GGTACCAAACGAACGTTCAACCCTTTTAGTTTATAACT	AGTTATAATGCAACACTAAATATATTTATAAAGGTACC	DMSO	yes	1	157	39	8	12	0	130.611777824	32.1433920352	1.8171610584	5.8493048896	0	0.052890836065	23.0482847251	1
55	1775	FTR1-F[1,2]	PDR5-F[3]	GGTACCAAACGAACGTTCAACCCTTTTAGTTTATAACT	AGTTATAACTAAAAGGATAATAAAGTTACAACGGTACC	DMSO	yes	1	413	80	25	8	6	356.840534868	71.9753774784	18.7184237288	1.8358585008	0	0.0458627742523	23.6309935654	1
56	1776	FTR1-F[1,2]	HXT1-F[3]	GGTACCAAACGAACGTTCAACCCTTTTAGTTTATAACT	AGTTATCCGTAAAAATGAAAGTAAATTGTGATGGTACC	DMSO	yes	1	623	200	78	86	25	557.536301748	190.7993020896	71.6227533904	79.8184983216	18.852311696	0.345599348734	162.287475355	1
57	1777	FTR1-F[1,2]	IMD3-F[3]	GGTACCAAACGAACGTTCAACCCTTTTAGTTTATAACT	AGTTATCCTAAAAATACAAAGGACATTGGTTAGGTACC	DMSO	yes	1	589	34	13	3	0	506.113894928	18.017724128	2.1272368376	0	0	-0.577952431992	13.7364483499	0
58	1778	FTR1-F[1,2]	DBP2-F[3]	GGTACCAAACGAACGTTCAACCCTTTTAGTTTATAACT	AGTTATCAGTAAAGTCTTAAATATGTTTGACTGGTACC	DMSO	yes	1	451	31	4	2	0	380.8358216	22.1733246944	0	0	0	0.0259346375226	55.181705522	0
59	1779	FTR1-F[1,2]	SHR3-F[3]	GGTACCAAACGAACGTTCAACCCTTTTAGTTTATAACT	AGTTATTCAACAAGCGCAAAAACCTTTAACTAGGTACC	DMSO	yes	1	652	101	17	2	6	570.650014604	88.5237830064	8.88871614	0	0	-0.106244476218	14.314539013	0
60	1780	FTR1-F[1,2]	PRS3-F[3]	GGTACCAAACGAACGTTCAACCCTTTTAGTTTATAACT	AGTTATAGAGAAAACCGTAACCGTATTTGTAAGGTACC	DMSO	yes	1	540	71	26	2	5	465.939098224	58.993729512	18.2482466568	0	0	-0.106419137056	25.1906774632	1
51	1781	FTR1-F[1,2]	ho::HphMX	GGTACCAAACGAACGTTCAACCCTTTTAGTTTATAACT	AGTTATGTAAAAATGTTTAATGGTTTTGTAACGGTACC	DMSO	yes	1	669	68	5	10	0	598.105761724	59.9669136048	0	3.8434535792	0	-0.262406049971	19.9647664068	0
52	1782	FTR1-F[1,2]	FPR1-F[3]	GGTACCAAACGAACGTTCAACCCTTTTAGTTTATAACT	AGTTATTAGCTAAATCTTAATTTACTTAATCAGGTACC	DMSO	yes	1	674	84	19	16	3	597.907827528	71.0082928	11.159798588	9.1492789136	0	-0.149383627787	36.9467712232	1
53	1783	FTR1-F[1,2]	RPB9-F[3]	GGTACCAAACGAACGTTCAACCCTTTTAGTTTATAACT	AGTTATGCATTAAATTAAAAATGTATTTCTATGGTACC	DMSO	yes	1	257	20	2	0	4	220.100758032	13.1220308304	0	0	0	0.0259346375226	34.145734637	0
54	1784	FTR1-F[1,2]	SNQ2-F[3]	GGTACCAAACGAACGTTCAACCCTTTTAGTTTATAACT	AGTTATCTCTCAAATTATAATATTATTCCTTTGGTACC	DMSO	yes	1	205	16	5	3	0	169.685241296	9.1030878752	0	0	0	0.0259346375226	29.850846958	0
55	1785	FTR1-F[1,2]	PDR5-F[3]	GGTACCAAACGAACGTTCAACCCTTTTAGTTTATAACT	AGTTATTTATGAACTGATAAGAGAATTCCAATGGTACC	DMSO	yes	1	371	153	13	12	6	320.25034764	144.9761835616	6.7444436864	5.8399660432	0	0.180058346169	25.517564465	1
56	1786	FTR1-F[1,2]	HXT1-F[3]	GGTACCAAACGAACGTTCAACCCTTTTAGTTTATAACT	AGTTATAATTTAAATCCAAATTAGATTACGAGGGTACC	DMSO	yes	1	340	238	28	3	2	280.869628748	229.9407159008	21.7104099776	0	0	0.333818643288	24.0411608961	1
57	1787	FTR1-F[1,2]	IMD3-F[3]	GGTACCAAACGAACGTTCAACCCTTTTAGTTTATAACT	AGTTATGACAAAAATTGGAAGGGTGTTAGGTAGGTACC	DMSO	yes	1	597	107	22	6	1	496.29767032	89.3201129088	10.4310298352	0	0	-0.0532077643459	14.4005831939	0
58	1788	FTR1-F[1,2]	DBP2-F[3]	GGTACCAAACGAACGTTCAACCCTTTTAGTTTATAACT	AGTTATAAAAAAAAACAGAATATATTTACGTAGGTACC	DMSO	yes	1	316	26	10	1	2	274.077853964	18.068480088	3.719512016	0	0	-0.348010416555	14.5503515889	0
59	1789	FTR1-F[1,2]	SHR3-F[3]	GGTACCAAACGAACGTTCAACCCTTTTAGTTTATAACT	AGTTATAGTTTAAGTAATAAATATGTTACTTTGGTACC	DMSO	yes	1	338	34	9	0	0	283.349018208	23.5389910064	1.7179909864	0	0	-0.310441065732	11.5039985689	0
60	1790	FTR1-F[1,2]	PRS3-F[3]	GGTACCAAACGAACGTTCAACCCTTTTAGTTTATAACT	AGTTATGGGTGAACAATCAAAATACTTGTAGCGGTACC	DMSO	yes	1	1178	173	38	0	10	1051.766301912	157.477191552	29.6331665184	0	3.58588772	-0.0823748250991	36.7774705177	1
51	1791	FTR1-F[1,2]	ho::HphMX	GGTACCAAACGAACGTTCAACCCTTTTAGTTTATAACT	AGTTATAGCATAATGGTGAAGAGTATTAAAGTGGTACC	DMSO	yes	1	519	64	16	12	3	447.564550144	56.0096360144	9.7593829016	5.8465923616	0	-0.126566765071	29.9609808958	1
52	1792	FTR1-F[1,2]	FPR1-F[3]	GGTACCAAACGAACGTTCAACCCTTTTAGTTTATAACT	AGTTATAAATTAAGTCCAAAACGACTTGATCTGGTACC	DMSO	yes	1	658	90	18	8	0	577.375468424	76.1953578928	9.2531564152	0.71395692	0	-0.142218361081	18.4168646089	0
53	1793	FTR1-F[1,2]	RPB9-F[3]	GGTACCAAACGAACGTTCAACCCTTTTAGTTTATAACT	AGTTATCTTCGAACCCTCAATCCCCTTCCCCGGGTACC	DMSO	yes	1	468	71	5	0	0	398.881396312	62.9894839344	0	0	0	0.0259346375226	15.98654657	0
54	1794	FTR1-F[1,2]	SNQ2-F[3]	GGTACCAAACGAACGTTCAACCCTTTTAGTTTATAACT	AGTTATTGCATAAATAATAAGCATTTTTATGAGGTACC	DMSO	yes	1	333	87	24	15	4	279.385380808	79.3925255344	17.7765976264	8.849537392	0	0.160930740858	28.7550942347	1
55	1795	FTR1-F[1,2]	PDR5-F[3]	GGTACCAAACGAACGTTCAACCCTTTTAGTTTATAACT	AGTTATTCGCTAAGACGTAAGGAGCTTTTAAAGGTACC	DMSO	yes	1	558	126	38	18	0	479.16492118	117.0673247536	31.638385152	11.827837168	0	0.1259063059	39.4187549814	1
56	1796	FTR1-F[1,2]	HXT1-F[3]	GGTACCAAACGAACGTTCAACCCTTTTAGTTTATAACT	AGTTATTATCGAAGGTTGAAAAAATTTTAAATGGTACC	DMSO	yes	1	323	149	29	20	6	277.591069572	140.911293864	22.7212928496	13.8267521568	0	0.295796417085	27.0204546938	1
57	1797	FTR1-F[1,2]	IMD3-F[3]	GGTACCAAACGAACGTTCAACCCTTTTAGTTTATAACT	AGTTATAACGCAAATCAAAATCCGGTTCTGCAGGTACC	DMSO	yes	1	639	105	19	6	0	546.754389136	87.6123180688	7.5972409712	0	0	-0.102319823877	13.5873011278	0
58	1798	FTR1-F[1,2]	DBP2-F[3]	GGTACCAAACGAACGTTCAACCCTTTTAGTTTATAACT	AGTTATACTCAAACTGACAACCGCTTTTATCCGGTACC	DMSO	yes	1	238	20	7	0	4	195.234945716	12.1386093264	0.685181501600001	0	0	-0.403025379296	10.1780253901	0
59	1799	FTR1-F[1,2]	SHR3-F[3]	GGTACCAAACGAACGTTCAACCCTTTTAGTTTATAACT	AGTTATCAATAAACAGAAAAATAAATTAAGCAGGTACC	DMSO	yes	1	425	45	14	6	3	357.429031128	32.87483224	6.1081544136	0	0	-0.244039849258	15.9290611789	0
60	1800	FTR1-F[1,2]	PRS3-F[3]	GGTACCAAACGAACGTTCAACCCTTTTAGTTTATAACT	AGTTATGTATTAACGAGTAACCCGTTTACTATGGTACC	DMSO	yes	1	598	92	50	3	7	516.818135648	79.645098528	42.1415945112	0	0.592744856	0.0155079602493	48.5288284816	1
61	1801	IMD3-F[1,2]	ho::HphMX	GGTACCTCACTAACATTTAATGTGTTTTGTTAATAACT	AGTTATTGTAAAACACAAAAATCTATTATGAGGGTACC	DMSO	yes	1	529	115	15	2	0	461.711626376	99.0986012672	5.1611361664	0	0	-0.0340969323919	12.9102558984	0
62	1802	IMD3-F[1,2]	FPR1-F[3]	GGTACCTCACTAACATTTAATGTGTTTTGTTAATAACT	AGTTATCTCGAAAATACCAAAATGATTGTAGCGGTACC	DMSO	yes	1	695	211	181	130	166	609.412554936	164.044020224	69.6131616176	5.84061147919999	17.703399908	0.19966692805	81.3654127841	1
63	1803	IMD3-F[1,2]	RPB9-F[3]	GGTACCTCACTAACATTTAATGTGTTTTGTTAATAACT	AGTTATTGTAGAATCTCAAAGCAGTTTAATTGGTACC	DMSO	yes	1	489	103	7	4	6	417.290374216	83.7609181184	0	0	0	0.0259346375226	10.9472980595	0
64	1804	IMD3-F[1,2]	SNQ2-F[3]	GGTACCTCACTAACATTTAATGTGTTTTGTTAATAACT	AGTTATATATCAAAAAAAAATCCGATTGTTTAGGTACC	DMSO	yes	1	313	55	9	7	0	268.5719562944	42.9528306176	1.0438911808	0	0	-0.137758169886	11.1863498603	0
65	1805	IMD3-F[1,2]	PDR5-F[3]	GGTACCTCACTAACATTTAATGTGTTTTGTTAATAACT	AGTTATAGGGCAATGTGCAAGGACATTAGACAGGTACC	DMSO	yes	1	660	85	20	3	3	557.501265424	59.3968040192	1.7928732816	0	0	-0.257843668868	12.0450636516	0
66	1806	IMD3-F[1,2]	HXT1-F[3]	GGTACCTCACTAACATTTAATGTGTTTTGTTAATAACT	AGTTATCTTGCAAGAACAAATCTGTTTTGCTGGTACC	DMSO	yes	1	525	99	21	12	4	443.9271446416	76.3283140864	5.0255208208	1.5323254696	0	-0.0811554735529	16.8142511601	0
67	1807	IMD3-F[1,2]	IMD3-F[3]	GGTACCTCACTAACATTTAATGTGTTTTGTTAATAACT	AGTTATGACCAAATTAGGAAGAGAGTTATACGGGTACC	DMSO	yes	1	787	4619	9817	11241	12977	690.4724120912	4553.6095017216	9597.6629869424	10959.2016673984	12642.336852684	1.19536167831	187.16943887	1
68	1808	IMD3-F[1,2]	DBP2-F[3]	GGTACCTCACTAACATTTAATGTGTTTTGTTAATAACT	AGTTATCGAATAAAACCTAATACTGTTATGGAGGTACC	DMSO	yes	1	490	75	23	10	4	409.9587701456	52.337143936	6.1882779936	0	0	-0.159318200941	14.0687659152	0
69	1809	IMD3-F[1,2]	SHR3-F[3]	GGTACCTCACTAACATTTAATGTGTTTTGTTAATAACT	AGTTATCCGTTAAAAAAGAATATCATTTAGATGGTACC	DMSO	yes	1	554	100	99	76	88	475.5283146624	63.2998905344	28.879652608	0	0	-0.0558649898498	35.6461546044	1
70	1810	IMD3-F[1,2]	PRS3-F[3]	GGTACCTCACTAACATTTAATGTGTTTTGTTAATAACT	AGTTATTCGCTAACACCAAACATACTTCTAAAGGTACC	DMSO	yes	1	468	108	129	82	64	390.395371336	66.8584761856	46.4376410416	0	0	0.0829232165091	48.9819228846	1
61	1811	IMD3-F[1,2]	ho::HphMX	GGTACCTCACTAACATTTAATGTGTTTTGTTAATAACT	AGTTATAAACAAAGTAAGAACAAGTTTACTGTGGTACC	DMSO	yes	1	664	39	11	4	0	581.2765438352	21.8624223232	0	0	0	0.0259346375226	109.939934056	0
62	1812	IMD3-F[1,2]	FPR1-F[3]	GGTACCTCACTAACATTTAATGTGTTTTGTTAATAACT	AGTTATATAATAACAGCCAATAAGGTTACGCTGGTACC	DMSO	yes	1	735	190	183	143	161	644.721115144	135.715245056	44.9963374096	0	0	0.0680241749959	33.5449550303	1
63	1813	IMD3-F[1,2]	RPB9-F[3]	GGTACCTCACTAACATTTAATGTGTTTTGTTAATAACT	AGTTATCAAAGAACCATGAACAATCTTGACAGGGTACC	DMSO	yes	1	654	196	41	21	10	581.2906799776	175.666016768	27.508091592	11.7701435368	2.434736888	0.145688917584	36.8619238005	1
64	1814	IMD3-F[1,2]	SNQ2-F[3]	GGTACCTCACTAACATTTAATGTGTTTTGTTAATAACT	AGTTATGACAAAATCAGAAACAGGCTTGCGGGGGTACC	DMSO	yes	1	521	90	16	2	1	448.0082110896	74.7475952128	5.861228288	0	0	-0.093598457185	12.8151223264	0
65	1815	IMD3-F[1,2]	PDR5-F[3]	GGTACCTCACTAACATTTAATGTGTTTTGTTAATAACT	AGTTATTTACGAAACGTCAAACTATTTTTTGAGGTACC	DMSO	yes	1	417	61	22	4	1	342.072685144	40.3702168064	8.6913686288	0	0	-0.153240555635	17.1503693368	0
66	1816	IMD3-F[1,2]	HXT1-F[3]	GGTACCTCACTAACATTTAATGTGTTTTGTTAATAACT	AGTTATCAGAAAACAATAAACAAGTTTAAGAGGGTACC	DMSO	yes	1	510	61	24	29	5	437.762280208	38.613076736	7.9672054	18.100964628	0	-0.219213556566	56.0690938233	1
67	1817	IMD3-F[1,2]	IMD3-F[3]	GGTACCTCACTAACATTTAATGTGTTTTGTTAATAACT	AGTTATATTGCAAACCAAAATAGGTTTTAAGTGGTACC	DMSO	yes	1	704	3748	8059	9792	10479	614.3032466784	3688.1789293568	7860.7898308208	9536.842888072	10163.368937548	1.19385111209	142.02159062	1
68	1818	IMD3-F[1,2]	DBP2-F[3]	GGTACCTCACTAACATTTAATGTGTTTTGTTAATAACT	AGTTATGCCGAAACACATAAGCGTATTAAAATGGTACC	DMSO	yes	1	373	48	14	4	6	326.8550367056	32.6835788032	2.0617810176	0	0	-0.257423417368	11.6419077221	0
69	1819	IMD3-F[1,2]	SHR3-F[3]	GGTACCTCACTAACATTTAATGTGTTTTGTTAATAACT	AGTTATTTGCAAAAACAAAAAGCATTTTGAAAGGTACC	DMSO	yes	1	409	69	104	116	98	342.0898890608	32.5162218496	28.7020763184	12.2224112448	0	-0.0628883273032	69.4125393075	1
70	1820	IMD3-F[1,2]	PRS3-F[3]	GGTACCTCACTAACATTTAATGTGTTTTGTTAATAACT	AGTTATTTATTAAACAGAAACGGGCTTGTTATGGTACC	DMSO	yes	1	744	98	42	36	31	655.7008536112	62.1740456448	0	0	0	0.0259346375226	52.6439333932	0
61	1821	IMD3-F[1,2]	ho::HphMX	GGTACCTCACTAACATTTAATGTGTTTTGTTAATAACT	AGTTATGATATAAGGTATAACGAAATTGCTAGGGTACC	DMSO	yes	1	648	60	14	4	8	566.465369416	42.8513850112	2.8781969088	0	1.013415144	-0.339637810535	19.1270489546	0
62	1822	IMD3-F[1,2]	FPR1-F[3]	GGTACCTCACTAACATTTAATGTGTTTTGTTAATAACT	AGTTATTACTCAAATAACAATGATCTTGATACGGTACC	DMSO	yes	1	0	0	0	2	0	0	0	0	0	0	0.0259346375226	0	0
63	1823	IMD3-F[1,2]	RPB9-F[3]	GGTACCTCACTAACATTTAATGTGTTTTGTTAATAACT	AGTTATAAAAGAATCCTAAATAGTTTTGATGTGGTACC	DMSO	yes	1	465	89	24	12	17	404.6357985088	74.659277184	14.11115152	3.9798293752	9.933043164	0.0103449331191	48.3394798923	1
64	1824	IMD3-F[1,2]	SNQ2-F[3]	GGTACCTCACTAACATTTAATGTGTTTTGTTAATAACT	AGTTATAATGCAACACTAAATATATTTATAAAGGTACC	DMSO	yes	1	162	23	3	2	0	134.2646394496	12.9351318528	0	0	0	0.0259346375226	16.1115523904	0
65	1825	IMD3-F[1,2]	PDR5-F[3]	GGTACCTCACTAACATTTAATGTGTTTTGTTAATAACT	AGTTATAACTAAAAGGATAATAAAGTTACAACGGTACC	DMSO	yes	1	483	73	23	8	1	423.5126801872	56.5379058176	10.8993309168	0	0	-0.120052749242	17.6488136453	0
66	1826	IMD3-F[1,2]	HXT1-F[3]	GGTACCTCACTAACATTTAATGTGTTTTGTTAATAACT	AGTTATCCGTAAAAATGAAAGTAAATTGTGATGGTACC	DMSO	yes	1	514	104	19	7	2	444.5894253392	81.0965305344	2.8714014944	0	0	-0.0925827312343	12.6231617218	0
67	1827	IMD3-F[1,2]	IMD3-F[3]	GGTACCTCACTAACATTTAATGTGTTTTGTTAATAACT	AGTTATCCTAAAAATACAAAGGACATTGGTTAGGTACC	DMSO	yes	1	710	3346	7181	8014	9770	622.0078850112	3285.953768192	6975.6003725136	7759.030436264	9438.053425608	1.19563075059	205.108956719	1
68	1828	IMD3-F[1,2]	DBP2-F[3]	GGTACCTCACTAACATTTAATGTGTTTTGTTAATAACT	AGTTATCAGTAAAGTCTTAAATATGTTTGACTGGTACC	DMSO	yes	1	518	81	22	7	2	443.57621664	60.1450556416	6.4837134128	0	0	-0.144505541484	13.8988502279	0
69	1829	IMD3-F[1,2]	SHR3-F[3]	GGTACCTCACTAACATTTAATGTGTTTTGTTAATAACT	AGTTATTCAACAAGCGCAAAAACCTTTAACTAGGTACC	DMSO	yes	1	597	112	165	119	97	510.6462045616	71.1564836096	75.86466004	13.5344775168	0	0.108532338632	107.686412648	1
70	1830	IMD3-F[1,2]	PRS3-F[3]	GGTACCTCACTAACATTTAATGTGTTTTGTTAATAACT	AGTTATAGAGAAAACCGTAACCGTATTTGTAAGGTACC	DMSO	yes	1	472	105	107	82	65	393.4202396096	66.730384768	33.0016771248	1.35179202319999	0	0.04709606848	38.4948544064	1
[truncated: 73,170 more rows]
