# Supplementary material for: A scalable double-barcode sequencing platform for characterization of dynamic protein-protein interactions
Source: Nat Commun. 2017 May 25;8:15586. doi: 10.1038/ncomms15586 (PMC5458509; doi:10.1038/ncomms15586)
Supplement: Supplementary Data 4 — P-values of two sided t-tests of fitness values in each perturbation versus the same PPI in the benign DMSO environment, Bonferroni corrected for 400 tests. [file ncomms15586-s5.txt]

bait (F[1,2])	prey (F[3])	FK506	H2O2	NaCl	CuSO4
IMD3	IMD3	7.87250621860258e-14	3.3512653660896e-15	2.33606481420601e-46	12.9556094380224
HOM3	FPR1	2.53904616729285e-60	1.86229400456614e-09	6.49158828259193e-23	0.0267507440212579
SHR3	SHR3	6.60256038148267e-10	2.69565286086197e-14	2.20557288866149e-38	0.0215462821532174
PRS3	PRS3	1.59517877256192e-07	2.40291316351969e-09	3.83225020692917e-34	2.23497681318255
DBP2	DBP2	3.16174348722263e-11	0.00157804141706829	0.360289189654283	0.311153917235987
TPO1	HXT1	0.000197584451718079	1.0474938147947e-12	3.90245358208238e-13	1.56478019652044e-26
TPO1	PDR5	2.28355933655471e-17	4.86089411284214e-12	1.12687594902663e-12	6.94633361270563e-12
DST1	RPB9	0.0889503045620463	1.36501531443792	0.0222308664110118	0.258346139356768
FTR1	HXT1	0.000159016392097297	5.86715068708799e-19	1.94063512333469e-16	1.17384181292057e-70
PRS3	FPR1	0.00647087596610903	63.8411464499787	0.248766724490301	20.7421469067098
FMP45	HXT1	6.69669318479706e-06	0.158332771614702	3.25808179375949e-25	375.642436179636
FTR1	PDR5	320.913506612536	0.0825201895378602	5.17770049794214e-06	4.45899571688096e-48
SHR3	HXT1	35.3597325076382	309.437598393722	5.50020050191425	214.043976032258
PRS3	SHR3	260.462583036428	233.883755307246	3.93212019245378	93.3263736966894
TPO1	SNQ2	0.0085299369185521	16.5208129310066	31.5824544365474	4.08632148021078
PRS3	PDR5	38.0950995724482	304.251724499962	5.27007798180897	147.814665382305
ho::NatMX	PRS3	53.1878411065608	11.7044247669772	22.9314661526219	335.839338926607
FMP45	PDR5	27.279933983493	48.0084278037553	1.47793730291825e-08	66.3337696034705
PRS3	RPB9	20.6253210518023	2.16143846860873	0.076621846724808	24.1245656704173
PRS3	ho::HphMX	0.141045109106504	398.546140269779	0.018025554306181	380.728604416605
ho::NatMX	DBP2	30.4890758855983	172.49511740039	2.91445633858261	166.128015395505
PRS3	HXT1	72.2394101037205	61.3608702221806	0.121143386722771	383.963081876533
HOM3	PRS3	0.00219446944836684	128.767215338907	33.4931224934238	0.193978628314523
SHR3	DBP2	103.567241657358	60.4825296752396	41.1832627881389	57.3511678076881
SHR3	FPR1	49.2216796478556	6.29922918624293	204.372364255691	65.8644880604508
DBP2	PDR5	75.3347317234607	201.677282754527	8.35890897487689	112.752922180719
ho::NatMX	SHR3	256.722526539035	23.111990252145	140.691639472337	263.31576004238
DST1	PRS3	42.954264241307	323.686817135701	123.544367546479	24.3126246328516
IMD3	FPR1	0.169040311931766	16.1099695117283	99.8275292950024	2.34042099798324
HOM3	SHR3	8.65986719359071	191.135105329706	168.166948678074	10.0853058404935
SHR3	RPB9	56.7893775694096	317.688028290064	22.5280777189369	129.130105309429
ho::NatMX	FPR1	7.79229148009474	28.5318892622042	20.1561213772227	53.283106335186
DBP2	FPR1	213.032466104023	390.451141755857	129.05373574461	294.787952568279
HOM3	IMD3	0.00508474750354937	350.85626928341	22.6880505681867	3.72933663492804
ho::NatMX	ho::HphMX	287.468771689782	77.7079044944811	322.596415482526	270.16616565095
ho::NatMX	PDR5	171.949963688683	336.309262412496	353.083091653906	267.526032409602
DBP2	PRS3	64.4030091304053	121.760201759645	31.1886125150921	333.562959162588
DBP2	SHR3	236.087433506491	131.425151829937	280.275593517365	259.756547007884
PRS3	IMD3	0.76324543601659	104.299703214955	193.768352141344	150.28196199453
HOM3	DBP2	161.682813546657	27.082161452614	27.3529250092832	40.7619374611776
SHR3	PDR5	369.661421586631	298.434261450564	329.651796171843	108.664977736578
PRS3	DBP2	330.589611781968	134.743471573749	266.325049280215	393.775474183061
DBP2	RPB9	112.717399624051	284.543111288882	88.5095552081052	383.798337016473
SHR3	PRS3	343.579393041549	399.780374142924	216.774380454466	84.0604222917286
DST1	FPR1	296.694998971728	332.179808991184	172.702613822568	383.283964111308
ho::NatMX	SNQ2	229.756357848836	381.45903763274	103.612222894019	148.362748216194
FMP45	RPB9	110.828150047626	55.4228239433256	38.3021286292716	318.971715688741
DST1	SHR3	386.616715158634	319.833810371714	343.26222405853	269.75548332388
TPO1	RPB9	58.2489242330415	232.656402370843	8.59545137333178	189.375652099441
DBP2	ho::HphMX	161.350047813227	366.318767502118	130.345157448852	352.318404497896
FMP45	PRS3	273.171085583717	200.348379816679	264.105750694982	174.953594416566
IMD3	SHR3	253.773882105318	140.939748064324	371.722205187771	284.116514489651
HOM3	PDR5	143.631626349235	322.879428625217	362.146824731356	386.864521452563
DST1	HXT1	195.881560049708	269.267458156496	351.043020317518	384.623569850059
FMP45	DBP2	313.585603190567	313.46601635547	151.18557053551	225.910893515304
HOM3	HXT1	359.472217342329	172.747779318745	41.7981248457944	67.6506128518733
FTR1	SNQ2	117.595129931598	120.311140445136	97.9499223998612	16.7875872517097
DBP2	HXT1	185.510059324142	188.030758138803	299.662264861859	383.686592700936
ho::NatMX	RPB9	227.567242866634	228.813132727575	234.830521435444	384.147095186392
FTR1	FPR1	178.09204705024	56.7634767105966	269.701368840815	187.205374413804
SHR3	ho::HphMX	35.9335622212053	250.957056510669	128.884848362108	108.893902325388
FMP45	FPR1	193.245819787719	319.829590700293	36.4774048652989	322.440309582575
FMP45	SHR3	69.9745274843085	232.016118872601	224.022899940337	393.316211022802
TPO1	DBP2	181.394666921944	207.009415626758	210.067967495729	293.263914824332
PRS3	SNQ2	232.170354728652	160.565840705779	367.031274940728	235.748609886774
DST1	ho::HphMX	254.393471009627	251.451499731856	245.677376318111	85.6893690438057
FMP45	ho::HphMX	119.571849562513	326.701928519469	110.991655919749	288.565522002737
FTR1	DBP2	329.021773572071	330.164461530408	36.6400643849609	366.935364535867
HOM3	RPB9	375.414959677118	79.1238099488502	108.385097487816	24.9918615892768
FTR1	RPB9	145.678004051458	351.918793289411	231.927128068984	328.545178018775
FMP45	SNQ2	256.863631163192	299.179565257367	14.0820383564973	387.894640242283
FTR1	SHR3	306.694825668693	194.072651671468	47.8175823886988	125.01661302349
FTR1	ho::HphMX	307.92708392984	245.070205760617	91.7000467656673	92.0497058193161
FTR1	PRS3	250.959928857501	380.762484910062	35.573422195621	225.883982796939
SHR3	SNQ2	333.476944736148	192.859287880135	368.201856626015	105.853648475905
DST1	SNQ2	63.5432011710975	376.736954800336	99.5394754298824	322.516637925769
ho::NatMX	HXT1	260.471620213486	355.165049134778	105.741378127138	155.250057372646
TPO1	SHR3	3.12208582133685	98.8589816515883	91.6012908838722	81.8882105456102
TPO1	FPR1	133.210216494814	385.321393078184	192.107795875962	127.94596909604
HOM3	SNQ2	276.705948907506	328.690035753655	315.144217479253	106.716144922384
HOM3	ho::HphMX	34.3995704587302	117.601611648318	154.01888415806	121.270260354929
DST1	DBP2	36.0511747885979	223.827944098751	356.375877551839	383.5376861756
DST1	PDR5	13.5192606406128	43.6324137241952	22.7784256013242	34.1361568674148
DBP2	SNQ2	199.478056660891	70.8898184597786	210.564320372062	226.351944767846
IMD3	HXT1	263.37826358359	375.629124832275	295.124145266377	200.285451769704
SHR3	IMD3	4.833795435948	117.496629728081	29.1934665219002	300.83619953572
TPO1	PRS3	11.2706569984849	308.049663306637	49.3413021033813	374.918979786863
IMD3	PRS3	1.89232697229935	79.7575239956794	47.4788020640087	229.435332701554
DST1	IMD3	58.2843253488241	206.098527479631	368.951970104078	389.672719723439
IMD3	DBP2	324.615093617703	21.3278572632406	284.549936748947	52.1827160263214
TPO1	ho::HphMX	348.440352805268	77.1668897270743	193.231360672724	64.3907954872679
ho::NatMX	IMD3	21.0943494105865	160.963289382978	59.8664200949079	104.612231420333
IMD3	SNQ2	43.8442740793855	252.982290091701	117.861096610169	212.033390738785
IMD3	RPB9	210.357120148791	230.317330037155	353.611875488058	183.997365244921
DBP2	IMD3	23.7870807076957	271.980826061534	148.316410191881	199.334175511388
FMP45	IMD3	96.3941402078405	338.778629479097	49.9772024036997	199.27952368067
IMD3	ho::HphMX	41.1288002212084	52.0122412952521	32.8177796216009	27.9789952668737
IMD3	PDR5	18.0762708843139	32.0736973398916	2.50760503549154	204.158191785667
FTR1	IMD3	2.99778079012208	27.142624858954	14.5788031788306	6.87005063225629
TPO1	IMD3	4.44063974466054e-05	195.078699065694	2.67052053359213	125.960107658275
