# Supplementary material for: A scalable double-barcode sequencing platform for characterization of dynamic protein-protein interactions
Source: Nat Commun. 2017 May 25;8:15586. doi: 10.1038/ncomms15586 (PMC5458509; doi:10.1038/ncomms15586)
Supplement: Supplementary Data 5 — P-values of one sided t-tests of fitness values in each environment in media containing methotrexate versus the ho::NatMX/ho::HphMX control strain, Bonferroni corrected for 500 tests. [file ncomms15586-s6.txt]

bait (F[1,2])	prey (F[3])	DMSO	FK506	H2O2	NaCl	CuSO4
IMD3	IMD3	8.65636251434919e-76	1.14542349925766e-63	3.00047220398256e-82	4.0084133311827e-54	1.04173111844722e-59
HOM3	FPR1	9.46748930544504e-74	0.0342773604347823	1.07942699551643e-62	2.3808367546851e-58	2.49917333112182e-66
SHR3	SHR3	1.04412728904353e-76	5.10756292515619e-58	7.29053480809523e-78	8.15751763753384e-54	4.01665639109588e-57
PRS3	PRS3	6.2045725997053e-75	3.59052619426831e-53	3.61326542748562e-73	1.11467250324384e-52	3.65856476783058e-62
DBP2	DBP2	2.80569786084235e-51	1.61146491523197e-34	2.53843070290886e-49	2.99447474350718e-44	1.29677605580018e-42
TPO1	HXT1	1.75115156455904e-44	7.85347076877985e-49	2.08640323874015e-42	1.73993540453281e-33	2.57918305967068e-25
TPO1	PDR5	1.26341767429088e-36	1.19965436621984e-47	3.62402818213595e-32	7.81709056240441e-25	3.12056829713341e-22
DST1	RPB9	1.84172185180666e-13	4.51734224197794e-08	1.84216507770277e-10	6.03435506516271e-07	1.14039507062373
FTR1	HXT1	1.19012436663226e-14	0.195462237212656	1.02213075309259e-40	9.33055107950115e-31	6.99837019764525e-58
PRS3	FPR1	0.000498845062313725	18.0715082733653	8.62648250887873e-06	0.665887225122117	2.48517285071299
FMP45	HXT1	0.00392000257084084	359.705865663392	4.52018386826276	2.31326574563123e-33	0.0694286684046439
FTR1	PDR5	0.00164139691969675	0.000358804239178646	3.27340953177386e-15	5.93792501627447e-14	8.64169560818542e-37
SHR3	HXT1	0.219825646498365	10.9178739726181	0.0642028878336587	3.0334870758507e-09	0.206506057482793
PRS3	SHR3	0.157337559034495	0.13530669790285	0.000231981386129043	8.91172086005304	7.80824053200772
TPO1	SNQ2	1.89612348111982	1.22491023446224e-10	45.3117990919957	47.0689857114913	388.67768577711
PRS3	PDR5	4.29096063473053	47.0477290546534	0.0103091285353621	97.0109523858488	1.43631274487385
ho::NatMX	PRS3	5.97157185787953	73.4372540128255	25.0548298875858	120.426945146768	13.4271216245512
FMP45	PDR5	5.41838225530538	68.2907471796186	2.20293579438765	4.67141435924794e-15	0.319762144651884
PRS3	RPB9	21.0735910258685	280.978239445129	311.85392130272	496.279398326791	396.684083603846
PRS3	ho::HphMX	8.83287342767211	394.755978928083	0.0277430026172474	440.585495496539	20.7739377886048
ho::NatMX	DBP2	25.9483390880316	242.414271668494	3.30028959961195	419.4982656256	166.34338191526
PRS3	HXT1	23.9873047402672	105.46208995463	33.7056335625181	484.118283308647	73.7219847813615
HOM3	PRS3	14.870009003656	486.418273656652	2.37563008441873	103.601945549631	480.188621170734
SHR3	DBP2	100.48425175595	286.525286934631	235.320462386564	425.240630347407	448.617810756459
SHR3	FPR1	98.4249109487391	367.807637394098	439.413945166082	130.210945419105	435.44178234554
DBP2	PDR5	141.493965721095	359.751808365106	78.1024920325626	487.908787422738	421.959671635632
ho::NatMX	SHR3	130.484396318505	137.747778939446	196.014365428378	251.868195445802	293.390177331588
DST1	PRS3	133.632505920093	370.682605083022	14.3472960993236	266.391630515785	476.820850193107
IMD3	FPR1	165.392569100699	499.985880547728	444.783320690975	394.612864660415	499.63259633391
HOM3	SHR3	187.8342780913	478.148922705924	135.045157169907	34.364451037085	495.699189891362
SHR3	RPB9	196.030773033473	434.522438454939	44.3276909299502	480.352443637131	439.184917863652
ho::NatMX	FPR1	193.937244053547	478.477723332035	326.133371673385	459.700602023377	473.269409766199
DBP2	FPR1	211.360185235246	302.755999805954	34.0020827816352	399.696422644923	195.930505526059
HOM3	IMD3	242.692189448119	499.994701239718	64.5478079834199	2.98705840162222	499.470975729302
ho::NatMX	ho::HphMX	250	250	250	250	250
ho::NatMX	PDR5	260.244654172576	363.1882351455	74.9043898515537	178.822873250716	237.518826532189
DBP2	PRS3	279.077626052759	440.816565296555	250.654352049747	478.520560907806	317.522070190985
DBP2	SHR3	277.725067912941	324.655953236776	286.551347619124	319.146096875594	261.268718566523
PRS3	IMD3	298.553294730349	0.23490206009753	3.98931633165019	392.137463724164	468.956323346939
HOM3	DBP2	305.688078381698	412.362565123114	464.068383063146	494.385012235451	492.215825061195
SHR3	PDR5	314.634859949267	237.769770014249	173.79837753883	230.807821191396	482.411069751249
PRS3	DBP2	322.754048624324	219.336415171358	8.36536804463227	413.075551527982	359.35566794346
DBP2	RPB9	311.991111171876	473.783769792672	250.184917286136	490.644245832359	401.716802260717
SHR3	PRS3	369.633948826953	273.861735815249	143.681665461442	211.375507774985	491.811380881469
DST1	FPR1	413.311534537409	422.362928300229	176.184133627196	485.480663446127	438.343896429109
ho::NatMX	SNQ2	409.35387245445	258.383008419659	244.332753112531	498.235163593138	493.596105998279
FMP45	RPB9	405.771401794855	491.087737931111	485.457526306264	499.759784502433	451.831397430645
DST1	SHR3	441.889939600284	386.157090449828	224.488480633462	437.413794578485	423.42013688113
TPO1	RPB9	446.233367700031	497.828519410868	419.844978303744	499.842413274278	496.19767308433
DBP2	ho::HphMX	456.459986129308	492.722012016723	365.194035672621	497.648765164564	478.295584544219
FMP45	PRS3	483.197429068431	483.161119202757	451.625603575918	490.296131341409	498.700312040983
IMD3	SHR3	454.481308846754	336.125881610008	473.886035655448	459.01544846924	497.242664921674
HOM3	PDR5	467.423600029952	493.150572233508	314.090709299847	479.494611080294	485.05814321511
DST1	HXT1	422.683704609157	486.13453578312	425.262852197289	440.880616713165	448.005987323234
FMP45	DBP2	449.734119273566	477.673971282023	386.244801127028	494.592265747086	494.577593189999
HOM3	HXT1	471.878640430063	474.697966373526	476.492345043488	204.606143297829	499.703812620604
FTR1	SNQ2	448.106121531155	232.013228186349	91.4759226897352	220.855776608519	77.6112888682184
DBP2	HXT1	459.277076896425	491.511315388357	477.768360648304	495.360347423208	484.148688445831
ho::NatMX	RPB9	450.933395502949	343.105832789644	240.480607887078	497.354699121066	475.676317385745
FTR1	FPR1	482.499684134634	497.596135115076	498.229069571008	498.402825335156	467.255307453646
SHR3	ho::HphMX	488.425024116566	499.842667400323	477.236658601725	499.046560684708	499.86352489807
FMP45	FPR1	482.403929798056	497.889814823622	475.51849704788	284.343435269573	498.649686328401
FMP45	SHR3	492.061434225832	499.719895710303	489.035086390235	487.297065807172	497.829740079881
TPO1	DBP2	476.175061604127	363.306537949231	271.431653589357	492.28885946524	493.333073888058
PRS3	SNQ2	480.772269329567	493.810917523165	246.825662360821	496.161693923773	497.492269243681
DST1	ho::HphMX	486.001854517783	427.052202664798	361.629587245479	462.924012774951	441.306578593188
FMP45	ho::HphMX	496.31008489911	498.983965287186	481.976786374146	499.542537342532	499.671291481301
FTR1	DBP2	490.940938058388	494.104273986047	490.023200719966	499.993313903838	498.061912679012
HOM3	RPB9	488.53428774635	476.220064173656	193.514946704583	499.368618291542	324.399270530272
FTR1	RPB9	486.90688375339	495.221266700084	448.588142508061	499.468986099766	479.153444420756
FMP45	SNQ2	481.962517267203	378.679739884427	427.170348700211	97.0563784792783	492.947683896218
FTR1	SHR3	498.689057021636	495.851053231445	474.904395240709	478.498297170799	496.599753899299
FTR1	ho::HphMX	496.150340047206	498.240236499332	499.570327416671	483.061732074488	499.999179591936
FTR1	PRS3	499.724991483627	496.861872577847	493.475072296261	484.319890490643	499.994658102273
SHR3	SNQ2	492.998167797602	439.673352416382	435.344994942127	498.47394545915	499.455608166283
DST1	SNQ2	488.419331975618	284.130464528852	477.590900818776	499.138217138988	461.713947296535
ho::NatMX	HXT1	499.858005442861	499.580865872289	497.876698119145	498.644911346024	499.781798958747
TPO1	SHR3	499.63188737501	352.544808897004	471.459830561256	497.532292097307	499.999317902639
TPO1	FPR1	499.8098662943	499.99839804972	499.002225536934	499.888362716459	498.153575702694
HOM3	SNQ2	488.327012826897	476.24279317813	498.768522788424	495.797423790996	499.05263850347
HOM3	ho::HphMX	499.821933090009	463.480568899915	494.399175988128	499.935315235851	499.82078615187
DST1	DBP2	497.406074798841	396.271869257945	481.344793548772	499.668987010832	499.684045857483
DST1	PDR5	499.890218201248	474.49036806491	480.609357269084	495.668813656208	499.539093560125
DBP2	SNQ2	474.565706828097	467.136477940547	195.587751047649	477.429268401919	488.88754033796
IMD3	HXT1	499.791303053356	498.344971982833	496.436850997486	497.817698057259	498.617637439401
SHR3	IMD3	499.855776028626	380.09908311208	499.285091481611	498.153574215237	499.999165075894
TPO1	PRS3	499.999893393107	499.620988478415	499.999226421642	499.997979314854	499.999986804841
IMD3	PRS3	499.9657107737	442.410605680368	498.067263273394	499.901839949959	499.999996553003
DST1	IMD3	499.956596795479	499.944784559502	499.987652743688	499.999992174156	499.9936695325
IMD3	DBP2	499.977341389977	495.346688279557	482.466216167198	499.999697806778	496.344159736625
TPO1	ho::HphMX	499.999920644264	499.989975414134	498.037522627019	499.999621734602	499.927134699047
ho::NatMX	IMD3	499.999999902547	499.996039789393	499.999990650293	499.999998830205	499.999999198909
IMD3	SNQ2	499.854246200515	499.068843564816	499.829938649313	498.848418581582	499.978059287187
IMD3	RPB9	499.97489919286	499.994263780065	497.76791546152	499.970147813178	499.913143895445
DBP2	IMD3	499.992842808819	499.986565429278	499.999993597793	499.999999630064	499.999891513552
FMP45	IMD3	499.999999946411	499.999590128299	499.999999971908	499.999999997253	499.999999772824
IMD3	ho::HphMX	499.999995322268	499.999992075327	499.99987159683	499.998854005485	499.991427874621
IMD3	PDR5	499.999997498176	499.974674749535	499.999984877079	499.999962273746	499.999999910015
FTR1	IMD3	499.999970028812	499.999998814184	499.999999981225	499.999999987438	499.999999632692
TPO1	IMD3	499.999999999976	499.989922598134	499.999999965811	499.9999999991	499.999999999999
